# Supplementary material for: The crystal structures of two chalcones: (2E)-1-(5-chloro­thio­phen-2-yl)-3-(2-methyl­phen­yl)prop-2-en-1-one and (2E)-1-(anthracen-9-yl)-3-[4-(propan-2-yl)phen­yl]prop-2-en-1-one
Source: Acta Crystallogr E Crystallogr Commun. 2016 Jul 19;72(Pt 8):1153–8. doi: 10.1107/S2056989016011592 (PMC4971861; doi:10.1107/S2056989016011592)
Supplement: Supplementary file 1 [file e-72-01153-sup1.cif]

##############################################################################
#                                                                            #
# This CIF contains the data in a paper accepted for publication in          #
# Acta Crystallographica Section E. It conforms to the requirements of       #
# Notes for Authors for Acta Crystallographica Section E, and has been       #
# peer reviewed under the auspices of the IUCr Commission on Journals.       #
#                                                                            #
# Full details of the Crystallographic Information File format               #
# are given in the paper "The Crystallographic Information File (CIF):       #
# a New Standard Archive File for Crystallography" by S. R. Hall, F. H.      #
# Allen and I. D. Brown [Acta Cryst. (1991), A47, 655-685].                  #
#                                                                            #
# The current version of the core CIF dictionary is obtainable from          #
# ftp://ftp.iucr.org/pub/cif_core.dic.                                       #
#                                                                            #
# Software is freely available for graphical display of the structure(s)     #
# in this CIF. For information consult the CIF software page                 #
# http://www.iucr.org/resources/cif/software.                                #
#                                                                            #
# This file may be used for bona fide research purposes within the           #
# scientific community so long as proper attribution is given to the journal # 
# article from which it was obtained.                                        #
#                                                                            #
##############################################################################
data_global
_audit_creation_method     'from SHELXL-2014'
_journal_date_recd_electronic     2016-07-15
_journal_date_accepted     2016-07-16
_journal_name_full     'Acta Crystallographica, Section E'
_journal_year     2016
_journal_volume     72
_journal_issue      8
_journal_page_first     1153
_journal_page_last     1158
_journal_paper_category     GO
_journal_paper_doi     10.1107/S2056989016011592
_journal_coeditor_code     SU5313
_publ_contact_author_name
;
Professor H.S. Yathirajan
;
_publ_contact_author_address
;
Department of Studies in Chemistry, University of Mysore,
Manasagangotri, Mysuru 570 006, India
;
_publ_contact_author_email     'yathirajan@hotmail.com'
_publ_contact_author_fax     ?
_publ_contact_author_phone     ?
_publ_section_title
;
The crystal structures of two chalcones:
(2<i>E</i>)-1-(5-chlorothiophen-2-yl)-3-(2-methylphenyl)prop-2-en-1-one and
(2<i>E</i>)-1-(anthracen-9-yl)-3-[4-(propan-2-yl)phenyl]prop-2-en-1-one
;
loop_
    _publ_author_name
    _publ_author_address
    'Girisha, Marisiddaiah'
;  Department of Studies in Chemistry,
University of Mysore,
Manasagangotri, Mysuru 570 006,
India
;
    'Yathirajan, Hemmige S.'
;  Department of Studies in Chemistry,
University of Mysore,
Manasagangotri, Mysuru 570 006,
India
;
    'Jasinski, Jerry P.'
;  Department of Chemistry,
Keene State College,
229 Main Street, Keene,
NH 03435-2001, USA
;
    'Glidewell, Christopher'
;    School of Chemistry, University of St Andrews,
     Fife KY16 9ST, UK
;
_publ_section_synopsis
;
Molecules of
(2<i>E</i>)-1-(5-chlorothiophen-2-yl)-3-(2-methylphenyl)-prop-2-en-1-one (I)
are linked into simple hydrogen-bonded <i>C</i>(5) chains, while three
distinct conformers of
(2<i>E</i>)-1-(anthracen-9-yl)-3-[4-(propan-2-yl)phenyl]prop-2-en-1-one (II)
co-exist in the crystal but each conformer forms hydrogen-bonded <i>C</i>(8)
chains, albeit of two different types.
;
data_I
_database_code_depnum_ccdc_archive 'CCDC 1494026'
_audit_creation_method     SHELXL-2014
_chemical_name_systematic
;
(2<i>E</i>)-1-(5-Chlorothiophen-2-yl)-3-(2-methylphenyl)prop-2-en-1-one
;
_chemical_name_common     ?
_chemical_formula_moiety     'C14 H11 Cl O S'
_chemical_formula_sum     'C14 H11 Cl O S'
_chemical_formula_iupac     'C14 H11 Cl O S'
_chemical_formula_weight     262.74
_chemical_melting_point     ?
_shelx_space_group_comment
;
The symmetry employed for this shelxl refinement is uniquely defined
by the following loop, which should always be used as a source of
symmetry information in preference to the above space-group names.
They are only intended as comments.
;
_space_group_crystal_system     monoclinic
_space_group_name_H-M_alt     'P 21/c'
_space_group_name_Hall     '-P 2ybc'
loop_
    _space_group_symop_operation_xyz
    'x, y, z'
    '-x, y+1/2, -z+1/2'
    '-x, -y, -z'
    'x, -y-1/2, z-1/2'
_cell_length_a     14.7179(7)
_cell_length_b     7.5783(4)
_cell_length_c     11.5451(5)
_cell_angle_alpha     90
_cell_angle_beta     102.999(4)
_cell_angle_gamma     90
_cell_volume     1254.70(11)
_cell_formula_units_Z     4
_cell_measurement_reflns_used     2913
_cell_measurement_theta_min     3.040
_cell_measurement_theta_max     29.380
_cell_measurement_temperature     298(2)
_exptl_crystal_description     block
_exptl_crystal_colour     colourless
_exptl_crystal_size_max     0.260
_exptl_crystal_size_mid     0.220
_exptl_crystal_size_min     0.150
_exptl_crystal_density_diffrn     1.391
_exptl_crystal_density_meas     ?
_exptl_crystal_density_method     ?
_exptl_crystal_F_000     544
_exptl_absorpt_coefficient_mu     0.450
_exptl_absorpt_correction_type     multi-scan
_exptl_absorpt_process_details
;
(CrysAlis PRO; Agilent, 2014)
;
_shelx_estimated_absorpt_T_min     0.892
_shelx_estimated_absorpt_T_max     0.936
_exptl_absorpt_correction_T_min     0.832
_exptl_absorpt_correction_T_max     0.935
_exptl_special_details     ?
_diffrn_ambient_temperature     298(2)
_diffrn_radiation_type     MoK\a
_diffrn_radiation_wavelength     0.71073
_diffrn_measurement_device_type     'Agilent Xcalibur Eos Gemini'
_diffrn_measurement_method     '\f and \w scans'
_diffrn_detector_area_resol_mean     16.0416
_diffrn_reflns_number     6097
_diffrn_reflns_av_R_equivalents     0.0278
_diffrn_reflns_theta_min     3.040
_diffrn_reflns_theta_max     27.546
_diffrn_reflns_theta_full     25.242
_diffrn_measured_fraction_theta_max     0.963
_diffrn_measured_fraction_theta_full     0.999
_diffrn_reflns_limit_h_min     -17
_diffrn_reflns_limit_h_max     18
_diffrn_reflns_limit_k_min     -5
_diffrn_reflns_limit_k_max     9
_diffrn_reflns_limit_l_min     -14
_diffrn_reflns_limit_l_max     14
_diffrn_standards_number     0
_diffrn_standards_interval_count     0
_diffrn_standards_interval_time     0
_refine_special_details     ?
_reflns_number_total     2785
_reflns_number_gt     2053
_reflns_threshold_expression     'I > 2\s(I)'
_refine_ls_structure_factor_coef     Fsqd
_refine_ls_matrix_type     full
_refine_ls_R_factor_all     0.0615
_refine_ls_R_factor_gt     0.0395
_refine_ls_wR_factor_gt     0.0815
_refine_ls_wR_factor_ref     0.0942
_refine_ls_goodness_of_fit_ref     1.035
_refine_ls_restrained_S_all     1.035
_refine_ls_number_reflns     2785
_refine_ls_number_parameters     156
_refine_ls_number_restraints     0
_refine_ls_hydrogen_treatment     constr
_refine_ls_weighting_scheme     calc
_refine_ls_weighting_details
              'w=1/[\s^2^(Fo^2^)+(0.0304P)^2^+0.3588P] where P=(Fo^2^+2Fc^2^)/3'
_atom_sites_solution_hydrogens     geom
_atom_sites_solution_primary     ?
_atom_sites_solution_secondary     ?
_refine_ls_shift/su_max     0.001
_refine_ls_shift/su_mean     0.000
_refine_diff_density_max     0.179
_refine_diff_density_min     -0.194
_refine_ls_extinction_method
;
SHELXL2014 (Sheldrick, 2015)
;
_refine_ls_extinction_coef     0.0028(8)
_refine_ls_extinction_expression
                                  'Fc^*^=kFc[1+0.001xFc^2^\l^3^/sin(2\q)]^-1/4^'
loop_
    _atom_type_symbol
    _atom_type_description
    _atom_type_scat_dispersion_real
    _atom_type_scat_dispersion_imag
    _atom_type_scat_source
    'C' 'C' 0.0033 0.0016
                         'International Tables Vol C Tables 4.2.6.8 and 6.1.1.4'
    'H' 'H' 0.0000 0.0000
                         'International Tables Vol C Tables 4.2.6.8 and 6.1.1.4'
    'O' 'O' 0.0106 0.0060
                         'International Tables Vol C Tables 4.2.6.8 and 6.1.1.4'
    'S' 'S' 0.1246 0.1234
                         'International Tables Vol C Tables 4.2.6.8 and 6.1.1.4'
    'Cl' 'Cl' 0.1484 0.1585
                         'International Tables Vol C Tables 4.2.6.8 and 6.1.1.4'
_computing_data_collection
;
CrysAlis PRO  (Agilent, 2014)
;
_computing_cell_refinement
;
CrysAlis PRO  (Agilent, 2014)
;
_computing_data_reduction
;
CrysAlis PRO  (Agilent, 2014)
;
_computing_structure_solution
;
SHELXS97 (Sheldrick, 2008)
;
_computing_structure_refinement
;
SHELXL2014 (Sheldrick, 2015)
;
_computing_molecular_graphics
;
PLATON (Spek, 2009)
;
_computing_publication_material
;
SHELXL2014 (Sheldrick, 2015) and PLATON (Spek, 2009)
;
loop_
    _atom_site_type_symbol
    _atom_site_label
    _atom_site_fract_x
    _atom_site_fract_y
    _atom_site_fract_z
    _atom_site_U_iso_or_equiv
    _atom_site_adp_type
    _atom_site_calc_flag
    _atom_site_occupancy
    _atom_site_disorder_assembly
    _atom_site_disorder_group
    C C1 0.43382(14) 0.2903(3) 0.56191(17) 0.0443(5) Uani d 1 . .
    O O1 0.41785(10) 0.3013(2) 0.66164(12) 0.0649(5) Uani d 1 . .
    C C2 0.36322(13) 0.3328(3) 0.45350(17) 0.0451(5) Uani d 1 . .
    H H2 0.3771 0.3155 0.3796 0.054 Uiso calc 1 . .
    C C3 0.28068(14) 0.3950(3) 0.45918(17) 0.0458(5) Uani d 1 . .
    H H3 0.2706 0.4129 0.5350 0.055 Uiso calc 1 . .
    S S11 0.60913(4) 0.18403(8) 0.67339(4) 0.04994(18) Uani d 1 . .
    C C12 0.52502(13) 0.2307(3) 0.54715(16) 0.0398(5) Uani d 1 . .
    C C13 0.55665(13) 0.1979(3) 0.44730(16) 0.0441(5) Uani d 1 . .
    H H13 0.5207 0.2148 0.3709 0.053 Uiso calc 1 . .
    C C14 0.64871(14) 0.1362(3) 0.47103(17) 0.0485(5) Uani d 1 . .
    H H14 0.6808 0.1076 0.4128 0.058 Uiso calc 1 . .
    C C15 0.68504(13) 0.1233(3) 0.58937(17) 0.0434(5) Uani d 1 . .
    Cl Cl15 0.79457(4) 0.05248(8) 0.65700(5) 0.0609(2) Uani d 1 . .
    C C31 0.20305(13) 0.4390(3) 0.35977(16) 0.0418(5) Uani d 1 . .
    C C32 0.12392(14) 0.5248(3) 0.38106(19) 0.0474(5) Uani d 1 . .
    C C33 0.05096(15) 0.5622(3) 0.2844(2) 0.0569(6) Uani d 1 . .
    H H33 -0.0020 0.6185 0.2974 0.068 Uiso calc 1 . .
    C C34 0.05518(16) 0.5185(3) 0.1710(2) 0.0623(7) Uani d 1 . .
    H H34 0.0054 0.5449 0.1081 0.075 Uiso calc 1 . .
    C C35 0.13302(15) 0.4352(3) 0.14948(19) 0.0588(6) Uani d 1 . .
    H H35 0.1362 0.4061 0.0722 0.071 Uiso calc 1 . .
    C C36 0.20586(14) 0.3957(3) 0.24326(17) 0.0499(5) Uani d 1 . .
    H H36 0.2582 0.3388 0.2287 0.060 Uiso calc 1 . .
    C C37 0.11721(16) 0.5819(4) 0.5038(2) 0.0667(7) Uani d 1 . .
    H H37A 0.1232 0.4808 0.5550 0.100 Uiso calc 1 . .
    H H37B 0.0579 0.6372 0.4999 0.100 Uiso calc 1 . .
    H H37C 0.1662 0.6643 0.5347 0.100 Uiso calc 1 . .
loop_
    _atom_site_aniso_label
    _atom_site_aniso_U_11
    _atom_site_aniso_U_22
    _atom_site_aniso_U_33
    _atom_site_aniso_U_12
    _atom_site_aniso_U_13
    _atom_site_aniso_U_23
    C1 0.0463(11) 0.0518(13) 0.0340(10) -0.0035(10) 0.0071(8) -0.0033(9)
    O1 0.0549(9) 0.1060(14) 0.0336(8) 0.0117(9) 0.0097(6) -0.0032(8)
    C2 0.0449(11) 0.0563(13) 0.0330(10) -0.0021(10) 0.0063(8) -0.0011(9)
    C3 0.0497(12) 0.0521(13) 0.0365(10) 0.0002(10) 0.0113(8) -0.0001(9)
    S11 0.0493(3) 0.0704(4) 0.0272(2) 0.0019(3) 0.0024(2) -0.0003(2)
    C12 0.0404(10) 0.0463(12) 0.0304(9) -0.0043(9) 0.0031(7) 0.0003(8)
    C13 0.0439(11) 0.0570(13) 0.0293(9) -0.0010(10) 0.0039(8) 0.0033(9)
    C14 0.0465(11) 0.0648(14) 0.0350(10) 0.0018(11) 0.0107(8) 0.0006(10)
    C15 0.0406(10) 0.0469(12) 0.0405(11) -0.0031(10) 0.0042(8) 0.0019(9)
    Cl15 0.0479(3) 0.0704(4) 0.0579(4) 0.0077(3) -0.0016(2) 0.0077(3)
    C31 0.0420(11) 0.0417(11) 0.0407(11) -0.0055(9) 0.0074(8) 0.0037(9)
    C32 0.0450(11) 0.0456(12) 0.0523(12) -0.0067(10) 0.0124(9) 0.0000(10)
    C33 0.0407(11) 0.0606(15) 0.0679(15) 0.0019(11) 0.0090(10) 0.0045(12)
    C34 0.0505(13) 0.0740(17) 0.0557(14) -0.0022(13) -0.0021(10) 0.0132(13)
    C35 0.0564(13) 0.0760(17) 0.0413(12) -0.0036(13) 0.0048(9) 0.0076(11)
    C36 0.0469(11) 0.0598(14) 0.0425(11) 0.0013(11) 0.0090(9) 0.0039(10)
    C37 0.0559(14) 0.0811(19) 0.0661(16) 0.0043(13) 0.0199(11) -0.0140(14)
_geom_special_details
;
 All esds (except the esd in the dihedral angle between two l.s. planes)
 are estimated using the full covariance matrix.  The cell esds are taken
 into account individually in the estimation of esds in distances, angles
 and torsion angles; correlations between esds in cell parameters are only
 used when they are defined by crystal symmetry.  An approximate (isotropic)
 treatment of cell esds is used for estimating esds involving l.s. planes.
;
loop_
    _geom_bond_atom_site_label_1
    _geom_bond_atom_site_label_2
    _geom_bond_site_symmetry_2
    _geom_bond_distance
    _geom_bond_publ_flag
    C1 O1 . 1.229(2) ?
    C1 C12 . 1.462(3) ?
    C1 C2 . 1.471(3) ?
    C2 C3 . 1.318(3) ?
    C2 H2 . 0.9300 ?
    C3 C31 . 1.464(3) ?
    C3 H3 . 0.9300 ?
    S11 C15 . 1.700(2) ?
    S11 C12 . 1.7234(18) ?
    C12 C13 . 1.360(3) ?
    C13 C14 . 1.401(3) ?
    C13 H13 . 0.9300 ?
    C14 C15 . 1.354(3) ?
    C14 H14 . 0.9300 ?
    C15 Cl15 . 1.7118(19) ?
    C31 C36 . 1.394(3) ?
    C31 C32 . 1.403(3) ?
    C32 C33 . 1.393(3) ?
    C32 C37 . 1.506(3) ?
    C33 C34 . 1.365(3) ?
    C33 H33 . 0.9300 ?
    C34 C35 . 1.379(3) ?
    C34 H34 . 0.9300 ?
    C35 C36 . 1.375(3) ?
    C35 H35 . 0.9300 ?
    C36 H36 . 0.9300 ?
    C37 H37A . 0.9600 ?
    C37 H37B . 0.9600 ?
    C37 H37C . 0.9600 ?
loop_
    _geom_angle_atom_site_label_1
    _geom_angle_atom_site_label_2
    _geom_angle_atom_site_label_3
    _geom_angle_site_symmetry_1
    _geom_angle_site_symmetry_3
    _geom_angle
    _geom_angle_publ_flag
    O1 C1 C12 . . 120.29(17) ?
    O1 C1 C2 . . 122.34(18) ?
    C12 C1 C2 . . 117.37(17) ?
    C3 C2 C1 . . 121.22(18) ?
    C3 C2 H2 . . 119.4 ?
    C1 C2 H2 . . 119.4 ?
    C2 C3 C31 . . 127.43(18) ?
    C2 C3 H3 . . 116.3 ?
    C31 C3 H3 . . 116.3 ?
    C15 S11 C12 . . 90.70(9) ?
    C13 C12 C1 . . 130.82(17) ?
    C13 C12 S11 . . 111.20(14) ?
    C1 C12 S11 . . 117.94(14) ?
    C12 C13 C14 . . 113.31(17) ?
    C12 C13 H13 . . 123.3 ?
    C14 C13 H13 . . 123.3 ?
    C15 C14 C13 . . 111.50(18) ?
    C15 C14 H14 . . 124.3 ?
    C13 C14 H14 . . 124.3 ?
    C14 C15 S11 . . 113.28(15) ?
    C14 C15 Cl15 . . 126.91(17) ?
    S11 C15 Cl15 . . 119.81(11) ?
    C36 C31 C32 . . 118.95(18) ?
    C36 C31 C3 . . 121.03(18) ?
    C32 C31 C3 . . 120.03(18) ?
    C33 C32 C31 . . 118.3(2) ?
    C33 C32 C37 . . 119.6(2) ?
    C31 C32 C37 . . 122.06(18) ?
    C34 C33 C32 . . 121.7(2) ?
    C34 C33 H33 . . 119.1 ?
    C32 C33 H33 . . 119.1 ?
    C33 C34 C35 . . 120.2(2) ?
    C33 C34 H34 . . 119.9 ?
    C35 C34 H34 . . 119.9 ?
    C36 C35 C34 . . 119.4(2) ?
    C36 C35 H35 . . 120.3 ?
    C34 C35 H35 . . 120.3 ?
    C35 C36 C31 . . 121.4(2) ?
    C35 C36 H36 . . 119.3 ?
    C31 C36 H36 . . 119.3 ?
    C32 C37 H37A . . 109.5 ?
    C32 C37 H37B . . 109.5 ?
    H37A C37 H37B . . 109.5 ?
    C32 C37 H37C . . 109.5 ?
    H37A C37 H37C . . 109.5 ?
    H37B C37 H37C . . 109.5 ?
loop_
    _geom_torsion_atom_site_label_1
    _geom_torsion_atom_site_label_2
    _geom_torsion_atom_site_label_3
    _geom_torsion_atom_site_label_4
    _geom_torsion_site_symmetry_1
    _geom_torsion_site_symmetry_2
    _geom_torsion_site_symmetry_3
    _geom_torsion_site_symmetry_4
    _geom_torsion
    _geom_torsion_publ_flag
    O1 C1 C2 C3 . . . . 4.0(3) ?
    C12 C1 C2 C3 . . . . -176.9(2) ?
    C1 C2 C3 C31 . . . . -178.39(19) ?
    O1 C1 C12 C13 . . . . 175.4(2) ?
    C2 C1 C12 C13 . . . . -3.7(3) ?
    O1 C1 C12 S11 . . . . -2.0(3) ?
    C2 C1 C12 S11 . . . . 178.92(15) ?
    C15 S11 C12 C13 . . . . 0.45(17) ?
    C15 S11 C12 C1 . . . . 178.33(17) ?
    C1 C12 C13 C14 . . . . -177.9(2) ?
    S11 C12 C13 C14 . . . . -0.4(2) ?
    C12 C13 C14 C15 . . . . 0.1(3) ?
    C13 C14 C15 S11 . . . . 0.3(3) ?
    C13 C14 C15 Cl15 . . . . 179.56(17) ?
    C12 S11 C15 C14 . . . . -0.43(18) ?
    C12 S11 C15 Cl15 . . . . -179.75(14) ?
    C2 C3 C31 C36 . . . . 8.6(3) ?
    C2 C3 C31 C32 . . . . -171.9(2) ?
    C36 C31 C32 C33 . . . . 0.4(3) ?
    C3 C31 C32 C33 . . . . -179.11(19) ?
    C36 C31 C32 C37 . . . . -177.6(2) ?
    C3 C31 C32 C37 . . . . 2.8(3) ?
    C31 C32 C33 C34 . . . . -0.4(3) ?
    C37 C32 C33 C34 . . . . 177.7(2) ?
    C32 C33 C34 C35 . . . . -0.1(4) ?
    C33 C34 C35 C36 . . . . 0.5(4) ?
    C34 C35 C36 C31 . . . . -0.4(4) ?
    C32 C31 C36 C35 . . . . 0.0(3) ?
    C3 C31 C36 C35 . . . . 179.5(2) ?
loop_
    _geom_hbond_atom_site_label_D
    _geom_hbond_atom_site_label_H
    _geom_hbond_atom_site_label_A
    _geom_hbond_site_symmetry_A
    _geom_hbond_distance_DH
    _geom_hbond_distance_HA
    _geom_hbond_distance_DA
    _geom_hbond_angle_DHA
    _geom_hbond_publ_flag
    C13 H13 O1 4_565 0.93 2.55 3.467(2) 169 y
_shelx_hkl_file
;
  -3   0   0 43212.8 808.251   1
  -3   0   0 43614.8 900.880   5
  -4   0   0 144736. 2517.84   5
  -4   0   0 141732. 2362.90   1
  -5   0   0 246019. 4110.55   5
  -5   0   0 241030. 3910.95   1
   5   0   0 238839. 4114.19   5
   6   0   0 26999.7 824.281   5
  -6   0   0 26735.0 658.881   1
  -6   0   0 26261.7 796.492   5
  -7   0   0 22713.5 608.543   1
   7   0   0 22297.0 785.408   5
  -7   0   0 21599.2 756.694   5
   8   0   0 10304.9 538.074   5
  -8   0   0 9531.86 507.841   5
  -8   0   0 10006.9 391.712   1
   9   0   0 3488.42 325.379   5
  -9   0   0 3030.99 299.643   5
   9   0   0 3081.05 361.443   4
  -9   0   0 3665.86 233.498   1
  10   0   0 33781.0 1364.00   4
 -10   0   0 36079.2 920.411   1
 -10   0   0 35633.3 1179.79   5
  11   0   0 9796.12 724.882   4
 -11   0   0 9713.67 603.117   5
 -11   0   0 9841.57 434.821   1
  12   0   0 74611.5 2375.08   4
 -12   0   0 77729.5 1649.38   1
  13   0   0 6998.57 683.471   4
  14   0   0 2113.26 394.303   4
  15   0   0 16373.6 1150.06   4
  16   0   0 725.770 305.554   4
  17   0   0 2634.89 517.703   4
  18   0   0-243.342 205.554   4
  -1   1   0 22030.2 464.021   1
  -2   1   0 13704.6 440.531   5
  -2   1   0 14009.5 461.468   4
   2   1   0 14470.6 437.404   1
   3   1   0 58454.6 1227.47   1
  -3   1   0 60399.5 1288.09   5
  -3   1   0 61306.3 1321.80   4
  -4  -1   0 5039.76 277.540   1
  -4   1   0 4957.71 318.980   4
   4   1   0 4747.92 217.160   5
  -4   1   0 4795.46 294.119   5
   4   1   0 4544.21 263.721   1
  -5  -1   0 5608.26 310.241   1
  -5   1   0 5091.73 356.420   4
   5   1   0 4889.77 250.960   5
  -5   1   0 4883.82 323.051   5
  -6  -1   0 9851.34 439.136   1
  -6   1   0 9542.22 488.460   5
   6   1   0 9233.18 397.495   5
  -7  -1   0 3071.59 247.134   1
  -7   1   0 2606.27 270.912   5
   7   1   0 3233.58 247.661   5
   7  -1   0 3086.41 296.882   5
  -8  -1   0 7408.22 404.460   1
  -8   1   0 6573.69 457.262   5
   8   1   0 7420.77 408.273   5
   9   1   0 3205.62 288.581   5
  -9  -1   0 3141.39 272.361   1
  -9   1   0 2684.54 308.521   5
 -10   1   0 7392.40 527.706   5
 -10  -1   0 7042.28 425.446   1
  10   1   0 7285.68 466.256   5
  10  -1   0 7050.53 597.362   4
 -11   1   0 22224.4 1001.75   5
 -11  -1   0 21833.1 822.123   1
  11  -1   0 20557.6 1093.13   4
 -12   1   0 17406.7 908.387   5
  12  -1   0 15876.8 997.045   4
 -12  -1   0 15410.2 691.711   1
  13  -1   0 3943.46 516.216   4
 -13   1   0 4177.86 459.050   5
  13   1   0 4040.22 519.955   4
  14   1   0 148.571 203.650   4
 -14   1   0 2.40233 91.6428   5
  14  -1   0-170.669 194.758   4
  15  -1   0 6809.11 740.118   4
  15   1   0 6769.72 733.907   4
  16  -1   0 4244.12 608.088   4
  16   1   0 2925.47 523.065   4
  17  -1   0 2213.45 476.028   4
  17   1   0 2260.67 472.701   4
  18  -1   0 354.583 213.216   4
  18   1   0-129.783 167.575   4
   0   2   0 12931.9 462.365   5
   0   2   0 16459.3 517.749   1
   1   2   0 900764. 13899.3   1
  -1   2   0 882977. 13861.1   5
  -2   2   0 223324. 3794.35   5
   2  -2   0 218138. 3593.82   1
  -2   2   0 221214. 3820.40   4
  -3   2   0 58919.1 1409.54   5
   3   2   0 61332.6 1406.14   1
  -3   2   0 63942.2 1466.81   4
   3  -2   0 59811.1 1146.63   1
   4   2   0 28398.7 877.117   1
  -4   2   0 29065.6 936.486   4
   4  -2   0 26832.0 575.214   1
  -4   2   0 29445.9 915.108   5
  -5   2   0 8421.29 483.202   5
  -5  -2   0 8790.85 476.573   1
  -5   2   0 8274.77 498.219   4
  -6  -2   0 17889.1 722.582   1
   6   2   0 16888.5 521.551   5
  -6   2   0 18217.9 764.570   5
  -7   2   0 40550.5 1270.49   5
  -7  -2   0 41061.6 1194.70   1
  -8   2   0 8601.24 563.574   5
  -8  -2   0 7933.71 489.876   1
   8   2   0 8050.56 399.730   5
  -9   2   0 13737.9 757.524   5
   9   2   0 13217.8 555.437   5
  10  -2   0 2028.81 332.383   4
 -10   2   0 2022.85 314.776   5
  10   2   0 2177.57 234.160   5
  11   2   0 4380.68 350.776   5
 -11   2   0 3990.19 433.484   5
  11  -2   0 4409.28 501.308   4
 -12   2   0 21345.9 1085.65   5
  12  -2   0 20624.6 1167.59   4
 -13   2   0 10210.3 762.402   5
  13  -2   0 11384.6 886.872   4
 -14   2   0 5643.85 592.762   5
  14  -2   0 5437.22 657.510   4
 -15   2   0 3683.87 491.992   5
  15  -2   0 3965.04 575.433   4
  16   2   0-73.8286 158.975   4
  16  -2   0 9.82329 172.472   4
 -16   2   0-2.22634 112.731   5
  17   2   0 180.750 159.408   4
  17  -2   0 113.466 152.937   4
  18   2   0-112.296 169.079   4
   0   3   0 24.7782 59.1030   5
   1  -3   0 9445.99 455.869   1
  -1   3   0 10387.5 479.802   5
  -2   3   0 7206.78 426.330   5
   2  -3   0 6892.20 363.426   1
   3  -3   0 8942.97 390.983   1
  -3   3   0 8475.90 488.941   5
  -3   3   0 9106.20 522.325   4
  -4   3   0 7442.87 476.379   5
   4  -3   0 7360.17 328.563   1
  -4   3   0 7577.80 492.325   4
  -5   3   0-84.4568 120.600   5
   5  -3   0 53.3081 34.8642   1
  -6  -3   0 14854.5 346.593   3
  -6   3   0 16189.8 782.058   5
   6  -3   0 14713.9 398.510   1
  -7   3   0 2268.21 304.614   5
   8   3   0 2583.76 201.696   5
  -8   3   0 3214.50 385.787   5
   9  -3   0 10035.0 729.151   4
   9   3   0 10257.6 452.482   5
  -9   3   0 10822.6 727.317   5
  10   3   0 17593.5 641.378   5
 -10   3   0 16956.6 946.832   5
  10  -3   0 16783.1 993.573   4
  11  -3   0 1051.25 262.369   4
 -11   3   0 936.044 240.441   5
  12  -3   0 851.510 269.548   4
 -12   3   0 1363.15 297.022   5
 -13   3   0 1078.35 264.765   5
  13  -3   0 1797.36 382.285   4
 -14   3   0 1872.82 363.537   5
  14  -3   0 1347.02 345.939   4
 -15   3   0 427.278 185.421   5
  15  -3   0 446.083 257.379   4
 -16   3   0 1147.78 300.858   5
  16  -3   0 607.029 246.760   4
  17  -3   0-186.152 198.954   4
 -17   3   0 431.282 214.790   5
 -18   3   0 297.535 155.874   5
   0  -4   0 1621.78 221.360   1
   0   4   0 1426.33 198.694   5
  -1   4   0 1103.73 182.514   5
   1  -4   0 714.058 149.316   1
   1   4   0 814.298 146.443   5
   2  -4   0 41734.1 1178.52   1
  -2   4   0 38783.9 1235.00   5
   3  -4   0 35412.5 1042.26   1
   3   4   0 35187.3 764.706   3
   4  -4   0 2593.28 236.123   1
  -4   4   0 2563.62 313.337   5
   5  -4   0 778.804 119.894   1
  -5   4   0 513.451 150.105   5
  -6   4   0 5201.80 478.476   5
   6  -4   0 5126.23 285.975   1
   7  -4   0-42.5507 40.9356   1
  -7   4   0-152.790 140.817   5
  -8   4   0 585.074 214.888   5
   8  -4   0 88.1120 26.3815   1
   9   4   0 107.689 47.6550   5
  -9   4   0-73.4433 119.559   5
 -10   4   0 662.040 234.360   5
  10  -4   0 379.968 180.569   4
  11  -4   0 1186.02 291.642   4
 -11   4   0 1139.92 281.362   5
 -12   4   0-212.440 158.097   5
  12  -4   0 87.7066 148.257   4
  13  -4   0-7.06645 155.170   4
 -13   4   0 182.472 177.607   5
 -14   4   0-33.5600 140.594   5
  14  -4   0-65.5158 172.824   4
 -15   4   0-222.189 147.092   5
  15  -4   0 248.816 193.959   4
 -16   4   0-279.782 200.036   5
  16  -4   0-1.90686 155.349   4
 -17   4   0 9.38279 143.024   5
   0   5   0-25.4659 92.0253   5
  -1   5   0 3342.21 346.255   5
   1   5   0 3158.86 314.464   5
   2   5   0 22414.9 830.787   5
  -2   5   0 23909.4 1005.69   5
   3   5   0 1504.78 196.753   5
  -3   5   0 1549.54 267.667   5
   3   5   0 1700.12 145.748   3
  -4   5   0 1586.36 275.462   5
   4  -5   0 1198.82 186.155   1
   5  -5   0 7717.23 459.935   1
  -5   5   0 9016.34 658.895   5
  -6   5   0 2750.99 372.032   5
   6  -5   0 3070.49 266.732   1
   7  -5   0 3309.40 259.312   1
  -7   5   0 2684.10 399.130   5
  -8   5   0 6212.89 605.813   5
  -9   5   0-271.668 193.690   5
 -10   5   0 127.892 159.977   5
 -11   5   0 3025.71 460.396   5
 -12   5   0 573.229 236.718   5
 -13   5   0 2949.72 487.453   5
 -14   5   0 1983.80 417.264   5
 -15   5   0 462.654 236.158   5
   0   6   0 157.400 101.528   5
  -1   6   0 9383.27 635.719   5
   1   6   0 8145.08 553.153   5
  -2   6   0 4582.58 466.273   5
   2   6   0 4858.93 414.528   5
   3   6   0 13795.9 690.090   5
  -3   6   0 14484.9 858.363   5
   3   6   0 13221.0 502.309   3
   4   6   0 14079.0 671.584   5
  -4   6   0 15237.2 907.767   5
  -5   6   0 1259.88 272.480   5
   5   6   0 1814.32 230.252   5
  -6   6   0 2283.96 391.469   5
   6   6   0 1748.09 210.193   5
  -7   6   0 221.599 143.972   5
   7   6   0 203.126 75.4410   5
  -8   6   0 3156.57 465.295   5
  -9   6   0 2538.49 449.784   5
 -10   6   0 1338.36 334.799   5
 -11   6   0-9.21259 125.255   5
 -12   6   0 855.180 299.878   5
 -13   6   0 1348.05 362.349   5
   0   7   0 140.478 134.506   5
   1   7   0 6408.54 545.476   5
  -1   7   0 5548.38 544.671   5
  -2   7   0 265.313 173.202   5
   2   7   0 391.136 110.188   3
   2   7   0 151.739 84.9749   5
  -3   7   0-98.0437 150.307   5
   3   7   0-4.45967 136.014   5
   4   7   0 2620.70 311.365   5
  -4   7   0 2192.31 377.968   5
   5   7   0 1189.83 199.315   5
  -5   7   0 559.807 203.132   5
  -6   7   0 4032.76 546.788   5
  -7   7   0 1791.36 365.600   5
  -8   7   0 536.414 210.262   5
  -9   7   0 534.596 257.487   5
 -10   7   0-213.363 226.257   5
 -11   7   0 3126.36 547.226   5
 -12   7   0-330.228 231.328   5
   0   8   0 7736.68 663.462   5
  -1   8   0 220.858 187.638   5
   1   8   0 165.239 134.361   5
   2   8   0-58.7772 87.9977   5
  -2   8   0-193.378 179.810   5
  -3   8   0 745.528 228.507   5
   3   8   0 1196.41 238.527   5
  -4   8   0 867.790 273.962   5
  -5   8   0 10188.7 864.138   5
  -6   8   0 2036.40 431.011   5
  -7   8   0 644.032 279.011   5
  -8   8   0 300.969 227.566   5
  -9   8   0 97.2634 147.652   5
   0   9   0 12.6414 119.976   5
  -1   9   0 545.683 210.344   5
  -2   9   0 570.359 233.319   5
  -3   9   0 193.048 148.126   5
  -4   9   0 208.090 179.717   5
  -5   9   0 301.113 203.295   5
  -6   9   0 75.4876 153.598   5
  -7   9   0 590.469 245.120   5
  -3  10   0-42.6315 138.740   5
  -4  10   0 294.277 233.666   5
  18   0  -1 138.160 137.511   4
  17   0  -1-86.3344 142.353   4
  16   0  -1-158.564 175.383   4
  15   0  -1 168.428 189.367   4
  14   0  -1 49.9428 131.994   4
  13   0  -1-171.475 194.787   4
  12   0  -1-50.0056 167.009   4
 -12   0   1-27.8703 59.3810   1
  11   0  -1 360.548 207.217   4
 -11   0   1 29.1650 57.8510   1
 -10   0   1 27.3369 44.5036   1
  -9   0   1-48.9875 54.6164   1
   8   0  -1-84.6662 81.7925   5
   8   0  -1 10.8769 16.7564   2
   8   0  -1-22.2586 36.3288   1
  -8   0   1-20.7108 48.7903   1
   7   0  -1-14.6106 56.1159   5
   7   0  -1 109.511 46.7696   1
  -7   0   1 8.27504 35.6540   1
   7   0  -1 0.12518 17.7836   2
   6   0  -1 36.4065 22.4073   2
  -6   0   1 16.9005 30.4234   1
   5   0  -1 11.1140 25.6170   2
   5   0  -1 17.0414 30.3059   1
  -5   0   1 18.7626 25.8725   1
  -4   0   1-21.4609 30.7501   1
   4   0  -1 52.7404 39.5726   1
   4   0  -1 11.4248 20.9716   2
   3   0  -1 50.3538 32.5383   1
  -3   0   1 12.3964 29.4305   1
  -2   0   1-2.70006 20.2219   2
  -2   0  -1 60.0701 30.8492   5
  -3   0  -1 94.0077 45.8661   5
   4   0   1 42.3379 37.7482   5
  -4   0  -1 25.6441 41.1513   5
  -5   0  -1 32.0941 44.8413   5
   5   0   1 45.2177 35.7940   5
  -6   0  -1 57.0946 50.1052   5
  -6   0  -1 18.4468 28.0534   1
   6   0   1 83.0201 63.5914   5
  -7   0  -1 19.1041 43.7164   1
   7   0   1-8.12082 90.7054   4
  -7   0  -1 3.98752 57.2628   5
   7   0   1-27.1209 51.6524   5
  -8   0  -1-34.3581 55.6358   5
   8   0   1 11.9521 38.1939   5
  -8   0  -1-4.22427 34.8134   1
   8   0   1 57.3719 98.0282   4
  -9   0  -1-15.5122 49.1121   5
  -9   0  -1 32.0885 48.7461   1
   9   0   1-85.6938 88.6098   4
   9   0   1-0.94930 58.1049   5
  10   0   1-16.4611 96.9737   4
 -10   0  -1 28.6526 67.7141   5
 -10   0  -1 25.5236 52.2066   1
 -11   0  -1-20.9672 89.8563   5
  11   0   1-117.332 149.437   4
 -11   0  -1-12.8880 45.0467   1
 -12   0  -1 36.2077 118.602   5
  12   0   1 162.990 182.513   4
 -13   0  -1 128.723 120.078   5
  13   0   1 108.148 134.085   4
  14   0   1-134.607 149.540   4
  15   0   1-197.207 141.242   4
  16   0   1 262.538 208.862   4
  17   0   1-85.0524 159.146   4
  18   0   1-334.381 244.078   4
  18  -1  -1-226.559 246.918   4
  18   1  -1 73.1666 151.499   4
  17  -1  -1 1083.68 333.523   4
  17   1  -1 213.264 153.526   4
  16   1  -1 3232.72 528.040   4
  16  -1  -1 3830.83 581.361   4
  15  -1  -1-221.228 222.407   4
  15   1  -1-254.335 237.705   4
  14  -1  -1 677.791 254.309   4
  13  -1  -1-25.2955 137.657   4
  12   1  -1-49.8233 40.7454   2
 -12  -1   1-81.9091 84.1691   1
  12  -1  -1 100.531 124.287   4
 -12   1   1 42.7356 104.484   5
 -11  -1   1 16815.6 703.332   1
  11  -1  -1 15577.0 955.175   4
 -11   1   1 16236.2 854.411   5
 -10   1   1 735.544 191.422   5
 -10  -1   1 538.235 119.835   1
  10  -1  -1 393.378 177.363   4
  10   1  -1 657.042 141.156   5
   9   1  -1 30836.8 965.038   1
  -9  -1   1 30174.7 940.484   1
   9   1  -1 31663.2 1026.49   5
  -9   1   1 27900.7 1081.76   5
   8   1  -1 4010.70 305.751   1
  -8  -1   1 4115.42 297.491   1
  -8   1   1 3729.86 351.235   5
   8   1  -1 4276.22 325.407   5
   7   1  -1 11646.6 511.544   5
  -7  -1   1 10794.1 480.640   1
   7  -1  -1 10874.0 303.133   1
  -7   1   1 10616.1 561.034   5
   7   1  -1 10983.1 494.847   1
  -6  -1   1 333.853 89.9219   1
  -6   1   1 310.403 107.533   5
  -6   1   1 369.673 45.1427   2
   6   1  -1 593.068 109.895   5
   6   1  -1 711.715 117.640   1
   6  -1  -1 452.585 51.2514   1
  -5  -1   1 50189.4 1142.34   1
   5   1  -1 48924.2 1152.15   1
   5  -1  -1 47499.8 870.375   1
  -5   1   1 49499.7 1237.83   5
   4   1  -1 137147. 2530.62   1
  -4   1   1 144072. 2633.93   5
  -4   1   1 143629. 2675.98   4
  -4  -1   1 137544. 2524.87   1
  -3   1   1 62396.1 1338.76   5
   3   1  -1 62370.6 1288.23   1
  -3   1   1 63415.1 1360.61   4
   2   1  -1 113301. 2041.71   1
  -2   1   1 111982. 2055.73   5
  -2   1   1 117919. 2064.68   4
  -1  -1   1 8972.91 279.740   3
   1   1  -1 8957.05 312.692   1
   0   1  -1 4723.86 202.112   1
  -1   1  -1 18239.1 430.967   1
  -2   1  -1 171023. 2958.23   4
  -2   1  -1 170177. 2725.98   1
  -3   1  -1 17830.3 576.657   5
  -3   1  -1 17347.7 377.132   1
  -3   1  -1 16991.7 583.151   4
  -4   1  -1 49344.0 1180.74   5
  -4  -1  -1 48844.2 921.337   5
  -4   1  -1 50330.2 1239.51   4
   4   1   1 46905.7 918.304   5
  -4   1  -1 48761.1 885.116   2
  -5   1  -1 18122.0 661.749   5
  -5  -1  -1 17945.0 486.809   5
  -5   1  -1 17661.7 701.762   4
  -5   1  -1 16970.0 378.990   2
   5   1   1 17040.3 486.192   5
  -5  -1  -1 17774.9 602.641   1
  -6  -1  -1 48127.2 1051.62   5
   6   1   1 47332.0 1054.84   5
   6  -1   1 48318.7 1284.30   5
  -6  -1  -1 47853.6 1172.48   1
  -6   1  -1 47070.9 852.108   1
  -6   1  -1 46158.6 1267.48   5
  -7   1  -1 45404.2 827.977   1
   7   1   1 42636.3 1068.49   5
  -7  -1  -1 45617.9 1077.70   5
   7  -1   1 46001.2 1301.53   5
  -7  -1  -1 44271.5 1159.19   1
   8  -1   1 22547.7 990.477   4
   8   1   1 24580.1 777.682   5
  -8  -1  -1 26038.1 837.982   1
  -8   1  -1 24126.1 517.939   1
  -8   1  -1 22730.5 896.093   5
   9   1   1 13186.6 584.127   5
  -9  -1  -1 14061.7 613.408   1
  -9   1  -1 12829.2 678.315   5
  -9   1  -1 12971.8 341.249   1
   9  -1   1 11796.7 735.506   4
 -10   1  -1 552.819 147.579   5
  10   1   1 809.084 153.296   5
 -10  -1  -1 730.202 140.168   1
 -10   1  -1 638.372 63.8751   1
  10  -1   1 716.461 198.490   4
  11  -1   1 2561.46 382.401   4
 -11   1  -1 2173.66 307.319   5
 -11  -1  -1 1991.38 243.336   1
 -11   1  -1 1938.11 112.546   1
  11   1   1 2041.06 256.714   5
 -12   1  -1 385.893 187.992   5
  12   1   1-8.32446 146.528   4
  12  -1   1 451.557 216.594   4
 -13   1  -1 6925.29 580.533   5
  13   1   1 8123.13 730.143   4
  13  -1   1 7220.77 691.482   4
 -14   1  -1 899.621 236.108   5
  14  -1   1 1174.09 300.138   4
  14   1   1 1685.36 355.397   4
  15   1   1 4454.21 597.791   4
  15  -1   1 3897.17 555.758   4
 -15   1  -1 4154.10 495.769   5
  16   1   1 2052.81 412.260   4
  16  -1   1 1914.87 421.965   4
  17  -1   1 1847.06 419.352   4
  17   1   1 1854.95 420.125   4
  18  -1   1 978.031 333.517   4
  18   1   1 595.744 293.162   4
  18   2  -1 797.905 289.929   4
  17   2  -1 4775.81 671.046   4
  17  -2  -1 3804.31 619.944   4
  16  -2  -1 283.487 188.776   4
 -15   2   1 9320.09 792.457   5
  15  -2  -1 10841.3 945.529   4
 -14   2   1-7.81776 107.486   5
  14  -2  -1 56.0933 131.508   4
  13  -2  -1-8.48148 169.284   4
 -13   2   1 122.082 110.976   5
  12  -2  -1 6062.31 636.561   4
 -12   2   1 5552.15 547.367   5
 -11   2   1 202.865 118.592   5
  11   2  -1 613.384 144.621   5
  11  -2  -1 419.757 134.088   4
 -10   2   1 20171.0 979.980   5
  10   2  -1 22329.5 841.205   5
  10  -2  -1 20660.0 1061.00   4
   9   2  -1 8817.50 542.811   1
   9   2  -1 8342.30 465.235   5
  -9   2   1 8688.66 596.846   5
  -8   2   1 23.3467 97.4310   5
   8   2  -1 16.7846 50.8700   5
   8   2  -1-67.2219 97.3504   1
  -8  -2   1-84.1802 67.3817   1
  -7   2   1 5652.53 433.916   5
  -7  -2   1 5733.13 395.914   1
   7   2  -1 5400.94 389.271   1
   6   2  -1 39477.2 1178.79   1
  -6   2   1 40634.4 1252.53   5
  -6  -2   1 42891.3 1200.20   1
  -5  -2   1 95047.6 2005.38   1
  -5   2   1 94963.7 2110.16   4
  -5   2   1 87915.4 2034.28   5
   5   2  -1 87212.3 1972.43   1
  -4   2   1 21949.2 779.421   4
  -4   2   1 20147.4 747.227   5
   4   2  -1 20915.4 736.375   1
   3   2  -1 28786.5 863.009   1
  -3   2   1 28673.0 857.440   5
  -3   2   1 29156.2 871.787   4
  -3  -2   1 29199.3 653.129   3
   2   2  -1 987553. 14542.6   3
   2   2  -1 904975. 14827.5   1
  -2   2   1 936901. 14781.5   5
   1  -2  -1 162853. 2869.04   5
  -1   2   1 160902. 2860.49   5
   1   2  -1 168763. 2948.23   1
   0   2  -1 177392. 3084.47   1
   0  -2  -1 184653. 2979.58   5
  -1   2  -1 286819. 4686.67   1
   1   2   1 286000. 4541.58   5
   2  -2   1 20480.7 562.334   1
  -2   2  -1 19961.4 687.786   5
   2   2   1 20680.7 443.680   5
  -3   2  -1 16548.8 655.160   4
  -3   2  -1 17635.2 462.539   1
   3  -2   1 16672.5 452.193   1
  -3   2  -1 16189.4 639.293   5
  -4   2  -1 124.018 94.1429   5
   4  -2   1 167.406 37.1762   1
  -4   2  -1 88.7973 30.8257   1
  -4   2  -1 202.874 93.3089   4
   5   2   1 39072.6 745.384   5
  -5   2  -1 41707.5 1239.53   4
  -5   2  -1 37737.2 1157.78   5
  -5  -2  -1 41447.1 1147.55   1
  -5   2  -1 38720.6 721.015   1
   6   2   1 11129.0 346.232   5
  -6   2  -1 11269.9 601.431   5
  -6  -2  -1 11310.4 560.392   1
  -7   2  -1 47993.7 1464.79   5
  -7   2  -1 50473.0 977.975   2
   7   2   1 51829.9 1072.85   5
  -7  -2  -1 52039.5 1413.59   1
   8   2   1 4815.13 271.381   5
  -8   2  -1 6013.61 468.618   5
  -9   2  -1 3683.93 389.196   5
   9  -2   1 3632.02 420.098   4
   9   2   1 4148.11 275.429   5
  10   2   1 51983.1 1284.29   5
  10  -2   1 49770.4 1759.06   4
 -10   2  -1 49873.3 1642.60   5
  11   2   1 1530.69 193.194   5
 -11   2  -1 1277.97 248.356   5
  11  -2   1 1357.17 289.096   4
  12  -2   1 16650.1 1047.47   4
 -12   2  -1 17028.1 956.412   5
 -13   2  -1 6013.04 575.692   5
  13  -2   1 5248.47 612.365   4
 -14   2  -1 89.5171 134.408   5
  14  -2   1-280.447 204.733   4
  15   2   1 1955.56 411.714   4
  15  -2   1 2338.24 438.765   4
 -15   2  -1 2068.59 379.636   5
 -16   2  -1 1458.50 326.319   5
  16  -2   1 693.393 270.092   4
  16   2   1 1093.64 326.556   4
  17  -2   1 3833.90 613.984   4
  17   2   1 3268.15 544.798   4
 -17   2  -1 3077.35 479.708   5
  18   2   1 246.473 189.243   4
  17  -3  -1 69.6655 156.697   4
 -17   3   1-56.6391 126.329   5
  16  -3  -1 190.805 169.725   4
 -16   3   1 114.143 167.603   5
  15  -3  -1 7249.23 798.611   4
 -15   3   1 7155.24 720.744   5
 -14   3   1 3381.21 476.091   5
  14  -3  -1 2940.67 489.184   4
  13  -3  -1 286.553 201.115   4
 -13   3   1 147.311 161.511   5
  12  -3  -1 8541.26 760.526   4
 -12   3   1 7874.28 689.723   5
  11  -3  -1 1386.97 317.738   4
  11   3  -1 1307.66 195.660   5
 -11   3   1 771.625 211.875   5
  10   3  -1 726.235 145.928   5
  10  -3  -1 695.189 229.511   4
 -10   3   1 546.275 184.764   5
  -9   3   1-221.477 168.403   5
   9  -3  -1-2.58796 113.952   4
   9   3  -1 82.1308 57.5415   5
  -8   3   1 16375.6 862.323   5
   8  -3  -1 15091.1 863.625   4
   8   3  -1 16898.8 825.082   1
  -7   3   1 19629.3 917.413   5
   7  -3  -1 18831.3 462.999   1
   7   3  -1 21159.1 903.559   1
   6  -3  -1 1143.92 112.546   1
  -6   3   1 1132.68 200.919   5
  -6  -3   1 1179.67 113.541   3
   6   3  -1 1281.16 213.067   1
  -5  -3   1 7680.13 285.823   3
  -5   3   1 7264.49 490.472   5
   5   3  -1 7364.35 482.022   1
   5  -3  -1 6766.57 311.642   1
  -4   3   1 17579.2 757.130   4
   4  -3  -1 17072.8 558.906   1
  -4   3   1 14928.8 692.148   5
   4   3  -1 16925.3 734.896   1
   3  -3  -1 138138. 2661.72   5
  -3   3   1 132764. 2668.69   4
   3   3  -1 128063. 2644.25   1
   3  -3  -1 121255. 2380.54   1
  -3   3   1 125067. 2609.17   5
   3   3  -1 125001. 2208.22   3
  -2   3   1 37173.3 1064.47   5
   2   3  -1 37615.0 1101.83   1
   2   3  -1 36268.8 858.877   3
   2  -3  -1 36928.3 988.814   1
   2  -3  -1 38071.7 1062.68   5
   1   3  -1 35364.0 1044.89   1
   1  -3  -1 36034.8 1004.80   1
  -1   3   1 36970.4 1007.83   5
   1  -3  -1 36743.5 991.427   5
   0   3  -1 1934.17 205.942   1
   0   3   1 1753.73 177.502   5
  -1   3  -1 37.4407 52.3927   1
   1  -3   1-19.6924 43.6795   1
   1   3   1 29.5202 49.3008   5
  -2   3  -1 12405.2 495.893   1
   2  -3   1 12134.8 484.171   1
  -2   3  -1 11644.2 574.528   5
   2   3   1 12371.3 407.770   5
  -3   3  -1 152093. 2970.40   5
   3   3   1 137574. 2406.81   5
   3  -3   1 141430. 2601.71   1
  -3   3  -1 150898. 2987.38   4
  -3   3  -1 147766. 2612.18   1
  -4   3  -1 2990.51 314.282   5
  -4   3  -1 3419.59 216.345   1
   4  -3   1 3303.30 212.871   1
  -5   3  -1 6552.02 478.324   5
   5  -3   1 6353.51 275.312   1
   6   3   1 3132.97 140.560   5
  -6   3  -1 3554.28 368.382   5
   7   3   1 7674.39 259.750   5
  -7   3  -1 7508.52 562.406   5
   8  -3   1 48934.3 1677.13   4
   8   3   1 51441.0 1028.82   5
  -8   3  -1 52376.3 1672.44   5
   9  -3   1-129.151 133.439   4
   9   3   1 36.0713 38.6021   5
  -9   3  -1 60.2986 116.527   5
  10  -3   1 67.9625 147.891   4
  10   3   1 69.7187 38.6745   5
 -10   3  -1 105.212 159.137   5
 -10   3  -1 27.5896 19.7932   2
  11  -3   1-211.469 199.080   4
 -11   3  -1 131.966 157.579   5
  12  -3   1 6708.43 678.752   4
 -12   3  -1 8197.03 699.326   5
  13  -3   1 7288.20 751.661   4
 -13   3  -1 8360.46 731.377   5
 -14   3  -1 6364.79 656.407   5
  14  -3   1 6567.61 740.566   4
  15  -3   1 883.327 280.216   4
 -15   3  -1 2139.50 388.413   5
 -16   3  -1-134.947 187.095   5
  16  -3   1 234.768 160.510   4
 -17   3  -1 101.304 129.944   5
  17   3   1 102.139 126.580   4
 -18   3  -1 1226.15 336.584   5
 -17   4   1 1603.44 379.919   5
 -16   4   1 270.742 154.971   5
  16  -4  -1 603.196 294.032   4
 -15   4   1 2893.61 476.207   5
  15  -4  -1 3460.65 561.321   4
  14  -4  -1 6408.54 742.839   4
 -14   4   1 5070.58 622.116   5
  13  -4  -1 9261.04 863.001   4
 -13   4   1 8675.69 779.578   5
  12  -4  -1 12.9770 142.606   4
 -12   4   1 104.787 130.738   5
  11  -4  -1 2226.05 387.861   4
 -11   4   1 2653.25 407.669   5
  10  -4  -1 1975.56 350.214   4
 -10   4   1 1515.58 288.362   5
   9  -4  -1 8635.34 694.530   4
  -9  -4   1 8127.59 316.792   3
  -9   4   1 7526.85 645.603   5
  -8   4   1 37325.5 1458.27   5
  -8  -4   1 36234.9 787.928   3
   8  -4  -1 35954.6 800.350   1
  -7   4   1 5307.63 498.479   5
   7  -4  -1 6115.85 304.728   1
   7   4  -1 6169.40 527.615   1
   6  -4  -1 26616.5 787.535   1
   6   4  -1 26827.5 1120.54   1
  -6   4   1 27811.8 1145.70   5
  -5   4   1 16870.5 834.546   5
   5   4  -1 15588.0 810.608   1
   5  -4  -1 15213.1 594.160   1
  -4   4   1 35483.4 1225.10   5
   4   4  -1 37236.4 1277.91   1
   4  -4  -1 35382.7 1026.61   1
  -3   4   1 389213. 6823.55   5
   3  -4  -1 386973. 6590.91   1
   3   4  -1 393396. 6286.77   3
   3   4  -1 388084. 6896.25   1
   2   4  -1 272.669 69.9723   3
  -2   4   1 628.202 171.327   5
   2  -4  -1 283.309 104.915   1
   2   4  -1 570.417 190.110   1
   1  -4  -1 18.0323 58.8799   1
   1   4  -1-29.8753 69.1027   1
  -1   4   1 45.9140 72.7165   5
   0   4   1 5028.91 352.556   5
   0   4  -1 5825.54 412.549   1
   0  -4  -1 6016.70 422.930   1
   0  -4   1 5407.57 406.262   1
   1   4   1 8925.47 441.156   5
   1  -4   1 9701.93 518.948   1
  -1   4  -1 10065.0 535.115   1
  -1   4  -1 8567.69 519.505   5
   2  -4   1 150665. 2927.05   1
  -2   4  -1 146280. 3092.43   5
   2   4   1 146992. 2735.02   5
  -2   4  -1 148095. 2914.08   1
  -3   4  -1 6464.80 386.184   1
  -3   4  -1 7319.86 515.415   5
   3   4   1 6706.58 321.780   5
   3  -4   1 6431.58 393.176   1
   4   4   1 12754.6 431.082   5
   4  -4   1 12870.4 541.338   1
  -4   4  -1 13831.4 743.682   5
   5   4   1 1708.94 132.697   5
  -5   4  -1 1773.35 279.054   5
   5  -4   1 1955.30 186.262   1
   6  -4   1 2748.66 202.900   1
   6   4   1 2405.26 140.250   5
  -6   4  -1 3078.43 380.666   5
   7  -4   1 13067.5 415.495   1
   7   4   1 12243.0 321.333   5
  -8   4  -1 8716.86 682.744   5
  -9   4  -1 70643.0 2189.46   5
 -10   4  -1 4301.28 501.177   5
 -11   4  -1 9.20613 90.6939   5
 -12   4  -1 850.867 261.459   5
 -13   4  -1 3740.67 521.634   5
  13  -4   1 4167.69 596.980   4
 -14   4  -1 14642.9 1063.00   5
  14  -4   1 16721.7 1200.72   4
 -15   4  -1 317.465 201.707   5
  15  -4   1 45.1899 149.468   4
  16  -4   1 1413.76 395.855   4
 -16   4  -1 674.195 226.336   5
 -15   5   1 1.14797 164.754   5
 -14   5   1 202.797 167.596   5
 -13   5   1 182.277 166.312   5
 -12   5   1 432.219 231.908   5
 -11   5   1 422.655 187.188   5
 -10   5   1 926.448 254.071   5
  -9   5   1 757.563 216.155   5
  -8   5   1 603.244 225.456   5
  -7   5   1 5328.57 539.524   5
   7  -5  -1 4961.21 332.233   1
  -6   5   1 16903.9 930.673   5
   6  -5  -1 16306.6 676.380   1
  -5   5   1 307.439 147.080   5
   5  -5  -1 266.064 94.9265   1
  -4   5   1 27788.2 1133.66   5
   4  -5  -1 24756.0 950.960   1
   4   5  -1 26712.0 1146.73   1
   3   5  -1 6728.76 354.898   3
   3   5  -1 7151.61 559.973   1
  -3   5   1 7600.90 561.741   5
   2   5  -1 16370.1 624.873   3
   2   5  -1 16690.9 848.909   1
  -2   5   1 17489.7 835.516   5
   1   5  -1 9814.72 630.051   1
  -1   5   1 10647.1 606.826   5
   0   5   1 1222.16 194.864   5
   0   5  -1 1413.98 212.062   5
  -1   5  -1 6635.51 506.103   5
   1   5   1 6798.40 435.909   5
  -2   5  -1 5190.63 463.187   5
   2   5   1 5440.89 364.561   5
   3   5   1 2558.45 152.092   3
  -3   5  -1 2821.03 355.135   5
   3   5   1 2585.25 236.582   5
   4  -5   1 1596.14 212.395   1
   4   5   1 1654.72 175.872   5
  -4   5  -1 1466.37 267.207   5
   5  -5   1-37.7387 58.4666   1
  -5   5  -1-106.834 147.661   5
   5   5   1-10.1714 34.2409   5
   6  -5   1 854.684 142.185   1
   6   5   1 1096.63 116.147   5
  -7   5  -1 6236.61 594.964   5
   7   5   1 6344.86 242.821   5
   7  -5   1 6701.33 362.735   1
  -8   5  -1 4553.94 543.145   5
  -9   5  -1 5902.80 621.141   5
 -10   5  -1 44.9694 113.288   5
 -11   5  -1 3865.81 528.037   5
 -12   5  -1 4915.12 614.408   5
 -13   5  -1 719.247 258.428   5
 -14   5  -1 990.131 309.465   5
 -15   5  -1 336.440 195.344   5
 -14   6   1-65.1633 223.157   5
 -13   6   1-367.059 283.959   5
 -12   6   1 804.406 312.267   5
 -11   6   1 1551.87 366.244   5
 -10   6   1 2551.74 442.173   5
  -9   6   1 1720.87 357.083   5
  -8   6   1-78.4124 168.996   5
  -7   6   1 2854.99 426.179   5
  -6   6   1 5588.63 570.687   5
  -5   6   1 30174.3 1347.26   5
   4   6  -1 25405.9 756.972   3
  -4   6   1 26294.9 1189.21   5
   3   6  -1 28.2914 68.9225   3
  -3   6   1 65.7301 129.018   5
   3   6  -1 4.81865 82.6197   5
   2   6  -1 7143.59 530.768   5
   2   6  -1 6720.08 419.482   3
  -2   6   1 7390.21 575.070   5
  -1   6   1 24.3001 90.9432   5
   1   6  -1 127.541 107.106   5
   0   6  -1 1107.62 226.627   5
   0   6   1 1277.70 220.786   5
   1   6   1 2082.62 264.056   5
  -1   6  -1 1949.00 318.093   5
  -2   6  -1 2870.01 368.248   5
   2   6   1 2838.05 297.863   5
  -3   6  -1 6237.26 574.575   5
   3   6   1 6956.58 449.504   5
   3   6   1 6709.95 293.670   3
   4   6   1 20462.3 761.723   5
  -4   6  -1 20160.0 1074.37   5
   5   6   1 245.896 90.1562   5
  -5   6  -1 256.580 212.583   5
  -6   6  -1 1941.60 367.503   5
  -7   6  -1 7669.02 711.273   5
  -8   6  -1 2880.55 457.170   5
  -9   6  -1 1635.48 359.969   5
 -10   6  -1 2887.33 472.348   5
 -11   6  -1 128.122 153.891   5
 -12   6  -1 852.545 308.059   5
 -13   6  -1 1095.45 320.677   5
 -12   7   1 880.646 321.792   5
 -11   7   1 120.856 203.621   5
 -10   7   1-38.8488 176.047   5
  -9   7   1-133.998 187.061   5
  -8   7   1 616.551 215.563   5
  -7   7   1-133.886 177.843   5
   6   7  -1 219.161 107.224   5
  -6   7   1 332.656 147.911   5
  -5   7   1 220.815 142.418   5
   5   7  -1 263.312 128.749   5
  -4   7   1 2272.15 378.653   5
   4   7  -1 2614.29 326.727   5
  -3   7   1 2481.28 369.357   5
   3   7  -1 1893.13 302.166   5
   3   7  -1 2232.77 241.939   3
  -2   7   1 577.858 185.385   5
   2   7  -1 580.291 182.972   5
   2   7  -1 716.120 154.673   3
   1   7  -1 583.304 193.947   5
  -1   7   1 737.054 218.043   5
   0   7   1-83.4649 112.853   5
   0   7  -1 7.15857 118.557   5
   1   7   1 109.558 103.365   5
  -1   7  -1 161.450 109.206   5
   2   7   1 237.475 125.832   5
  -2   7  -1 60.2440 120.973   5
   3   7   1 1178.05 207.995   5
  -3   7  -1 1008.10 252.504   5
   4   7   1 885.991 171.981   5
  -4   7  -1 533.151 202.834   5
  -5   7  -1 78.4398 121.727   5
  -6   7  -1 1399.65 314.823   5
  -7   7  -1 206.640 145.589   5
  -8   7  -1 351.144 192.799   5
  -9   7  -1 544.316 252.103   5
 -10   7  -1 20.5203 158.656   5
 -11   7  -1 928.817 316.571   5
 -10   8   1-118.541 225.515   5
  -9   8   1-73.9140 179.112   5
  -8   8   1 398.224 236.240   5
  -7   8   1 126.914 179.161   5
  -6   8   1 2088.94 417.881   5
  -5   8   1 37.2175 143.406   5
  -4   8   1-36.4537 174.412   5
   4   8  -1 233.767 142.491   5
   3   8  -1-112.318 135.666   5
  -3   8   1-431.057 186.245   5
   2   8  -1 24.3925 98.2114   5
  -2   8   1 63.9872 121.836   5
   1   8  -1 316.205 166.879   5
  -1   8   1 476.304 175.766   5
   0   8   1 78.1879 86.3391   5
   0   8  -1-43.6140 116.057   5
  -1   8  -1 576.855 219.439   5
   1   8   1 371.068 146.014   5
   2   8   1-20.9328 105.237   5
  -2   8  -1-102.649 181.401   5
  -3   8  -1 146.654 141.695   5
  -4   8  -1 87.8913 144.292   5
  -5   8  -1 3166.83 516.801   5
  -6   8  -1 3754.44 554.617   5
  -7   8  -1 372.632 243.891   5
  -8   8  -1 30.1422 169.040   5
  -9   8  -1 152.252 194.528   5
  -7   9   1 627.610 278.740   5
  -6   9   1 1126.38 321.694   5
  -5   9   1 399.489 247.167   5
  -4   9   1 1174.31 325.364   5
  -3   9   1-1.88619 102.428   5
  -2   9   1 307.766 132.257   5
  -1   9   1 99.5661 133.617   5
   1   9  -1 306.375 191.470   5
   0   9  -1 80.5847 113.115   5
  -1   9  -1 272.389 164.142   5
  -2   9  -1 96.9377 154.856   5
  -3   9  -1 400.248 216.728   5
  -4   9  -1 259.699 145.607   5
  -5   9  -1 181.272 189.968   5
  -6   9  -1 137.744 160.679   5
  -5  10   1 423.511 238.677   5
  -4  10   1 596.903 237.343   5
  -2  10  -1-52.3338 147.256   5
  -3  10  -1-256.550 197.568   5
  18   0  -2 834.209 337.974   4
  17   0  -2 4695.25 669.093   4
  16   0  -2 9925.91 938.598   4
  15   0  -2 3192.73 524.542   4
  14   0  -2 5277.59 629.569   4
  13   0  -2 112.754 121.807   4
 -12   0   2 16638.7 632.746   1
  12   0  -2 15813.1 997.959   4
 -11   0   2 35949.4 1004.78   1
  11   0  -2 38839.0 1061.10   1
 -10   0   2 5949.10 344.611   1
  10   0  -2 6014.04 356.918   1
  -9   0   2 62854.7 1417.37   1
   9   0  -2 65903.2 1473.32   1
   8   0  -2 60609.4 1601.55   5
   8   0  -2 62331.5 1361.40   1
   8   0  -2 58381.8 1205.33   2
  -8   0   2 60081.6 1326.85   1
   7   0  -2 61919.2 1354.90   1
  -7   0   2 63117.4 1347.67   1
   7   0  -2 63847.7 1582.20   5
   7   0  -2 62543.1 1253.54   2
  -6   0   2 70062.4 1419.51   1
   6   0  -2 69801.6 1428.57   1
   6   0  -2 68054.4 1345.16   2
   5   0  -2 126068. 2242.08   1
   5   0  -2 120551. 2174.67   2
  -5   0   2 125624. 2237.14   1
  -4   0   2 348.446 76.3140   1
   4   0  -2 409.940 74.1458   1
   4   0  -2 589.241 87.7285   2
  -3   0   2 206618. 3368.51   2
   3   0  -2 200295. 3390.04   1
  -2   0   2 6744.60 271.943   2
  -1   0   2 905745. 13926.7   2
   0   0   2 7508.87 290.316   3
   1   0   2 42822.5 900.455   2
  -1   0  -2 42521.1 788.701   4
  -2   0  -2 4263.35 201.364   4
   3   0   2 66498.9 1349.77   4
  -4   0  -2 38909.7 918.169   5
   4   0   2 38032.5 987.017   4
  -5   0  -2 408998. 6647.14   5
   5   0   2 409138. 6818.96   4
   6   0   2 287168. 5171.68   4
  -6   0  -2 301413. 4975.08   5
   6   0   2 288327. 4690.41   2
   7   0   2 20199.4 526.809   2
  -7   0  -2 19713.3 706.570   5
   7   0   2 19347.7 830.303   4
   8   0   2 3923.77 378.123   4
   8   0   2 3563.50 186.621   2
  -8   0  -2 3784.73 259.866   1
  -8   0  -2 3719.24 304.468   5
   9   0   2 911.012 86.2612   2
   9   0   2 905.522 202.849   4
  -9   0  -2 837.460 153.738   5
  -9   0  -2 922.845 133.373   1
 -10   0  -2 54525.2 1321.75   1
 -10   0  -2 52993.6 1499.72   5
  10   0   2 53565.7 1759.70   4
  11   0   2 198159. 4374.43   4
 -11   0  -2 199434. 3971.21   5
 -11   0  -2 202432. 3638.68   1
 -12   0  -2 580.179 165.947   5
  12   0   2 493.791 220.587   4
  13   0   2 2118.25 381.331   4
 -13   0  -2 2821.52 342.370   5
 -14   0  -2 525.858 176.058   5
  14   0   2 246.699 176.562   4
  15   0   2 9597.37 876.725   4
  16   0   2 10134.8 929.827   4
  17   0   2 788.093 291.002   4
  18   0   2 2203.05 477.037   4
  18   1  -2 114.243 151.919   4
  18  -1  -2 140.534 207.114   4
  17  -1  -2-233.555 221.374   4
  17   1  -2-12.8722 152.171   4
  16  -1  -2 638.506 256.626   4
  16   1  -2-105.074 168.146   4
  15  -1  -2 6562.00 730.344   4
  14  -1  -2 5260.86 630.308   4
  13  -1  -2 2585.97 420.229   4
  12   1  -2 257.526 74.4501   2
  12  -1  -2 468.058 189.923   4
  12   1  -2 502.260 138.700   1
 -11  -1   2 24544.5 891.973   1
  11   1  -2 25096.0 927.428   1
  11  -1  -2 25148.8 1221.13   4
  11   1  -2 24575.4 745.090   2
  11  -1  -2 25191.2 670.700   1
  10  -1  -2 52844.9 1122.41   1
 -10  -1   2 52659.2 1392.95   1
  10  -1  -2 51594.7 1767.26   4
  10   1  -2 52417.7 1420.66   1
  10   1  -2 50932.7 1217.82   2
   9   1  -2 1142.51 170.432   1
  -9  -1   2 1145.30 170.669   1
   9  -1  -2 1417.68 134.530   1
   9   1  -2 1575.08 224.855   5
  -9   1   2 1365.07 234.765   5
   8  -1  -2 26185.2 669.214   1
  -8  -1   2 26996.0 871.121   1
   8   1  -2 28148.7 917.724   1
  -8   1   2 26265.3 1001.55   5
   8   1  -2 27264.8 941.702   5
   7   1  -2 61004.3 1476.02   1
   7  -1  -2 61474.6 1229.31   1
   7   1  -2 60192.2 1508.72   5
  -7   1   2 60970.8 1621.71   5
  -7  -1   2 63982.1 1469.63   1
  -7   1   2 62694.3 1202.78   2
   6   1  -2 129563. 2528.89   1
  -6  -1   2 130261. 2514.78   1
  -6   1   2 128559. 2672.79   5
  -6   1   2 135645. 2282.95   2
   6  -1  -2 129111. 2274.26   1
   5  -1  -2 68714.2 1345.10   1
  -5  -1   2 72863.0 1543.57   1
  -5   1   2 73807.0 1666.90   5
   5   1  -2 70447.2 1540.62   1
  -4   1   2 75449.9 1645.39   5
   4   1  -2 74343.1 1559.65   1
   3   1  -2 4400.03 262.761   1
   2   1  -2 66368.4 1374.85   1
  -2  -1   2 67924.4 1333.37   3
   2  -1  -2 66703.7 1307.74   4
  -2   1   2 67236.9 1320.93   4
   1  -1  -2 59923.4 1098.64   4
  -1  -1   2 60487.5 1222.21   3
  -1   1   2 58741.9 1105.33   4
   1   1  -2 61597.0 1238.76   1
   0   1  -2 266290. 4346.22   1
   1   1   2 56245.6 1095.32   3
  -1   1  -2 60437.4 1161.15   1
  -2   1  -2 1041.34 126.824   4
  -2  -1  -2 815.053 88.9633   3
  -2   1  -2 865.237 97.6952   2
  -2   1  -2 745.428 87.0461   1
  -3  -1  -2 467.630 48.5618   5
  -3   1  -2 420.784 65.4726   2
  -3  -1  -2 396.477 64.8382   3
  -3   1  -2 543.257 98.8289   4
  -4  -1  -2 11494.6 328.732   5
  -4   1  -2 10572.6 496.874   4
  -4   1  -2 10179.3 475.267   5
  -4   1  -2 11428.5 368.095   2
  -5  -1  -2 31911.6 715.473   5
  -5   1  -2 30300.6 987.382   4
  -5   1  -2 30819.6 941.732   5
   5  -1   2 29879.0 972.734   4
  -6  -1  -2 1336.49 133.640   5
  -6   1  -2 1556.29 207.717   5
  -6   1  -2 1549.12 220.424   4
   6  -1   2 1533.68 224.865   4
  -7  -1  -2 5771.20 305.673   5
  -7   1  -2 5497.75 398.265   5
  -7  -1  -2 6165.60 376.288   1
   7  -1   2 5074.44 419.770   4
  -8  -1  -2 19777.3 658.774   5
   8  -1   2 18957.8 887.445   4
  -8  -1  -2 19532.4 741.376   1
  -8   1  -2 18606.9 516.880   1
  -8   1  -2 19186.7 818.282   5
  -9  -1  -2 6209.63 373.038   5
  -9  -1  -2 5724.10 392.589   1
  -9   1  -2 5340.88 249.817   1
   9  -1   2 5266.56 484.331   4
  -9   1  -2 4756.55 409.078   5
  10   1   2 4886.13 486.759   4
 -10  -1  -2 4258.77 334.223   5
 -10  -1  -2 4619.97 362.497   1
  10  -1   2 4325.79 467.487   4
 -10   1  -2 4397.77 415.420   5
 -10   1  -2 4548.36 229.504   1
  11   1   2 4240.90 471.160   4
  11  -1   2 4324.45 503.042   4
 -11   1  -2 4244.53 214.725   1
 -11   1  -2 4731.18 448.836   5
 -12   1  -2 1261.81 252.474   5
  12  -1   2 969.965 266.247   4
  12   1   2 796.409 242.258   4
  13  -1   2 186.623 129.795   4
  13   1   2 342.903 173.680   4
 -13   1  -2 246.373 136.479   5
 -14   1  -2 583.278 179.298   5
  14  -1   2 653.593 223.453   4
  14   1   2 507.992 210.676   4
  15   1   2 777.937 265.273   4
 -15   1  -2 591.946 208.980   5
  15  -1   2 363.601 207.845   4
  16  -1   2 409.755 218.564   4
  16   1   2 449.895 255.334   4
 -16   1  -2 738.540 232.248   5
  17   1   2 1026.33 335.206   4
  17  -1   2 1247.11 346.221   4
  18  -1   2 378.624 231.485   4
  18   1   2-62.5236 156.764   4
  18   2  -2 2796.64 554.027   4
  18  -2  -2 1534.17 423.895   4
  17  -2  -2 264.512 219.733   4
  16  -2  -2 272.664 169.742   4
  15  -2  -2 1803.85 411.201   4
  14  -2  -2 312.266 187.034   4
 -13   2   2 12569.0 868.740   5
  13  -2  -2 15535.4 1051.49   4
 -12   2   2 3565.56 453.837   5
  12  -2  -2 3941.33 498.487   4
  12   2  -2 3209.98 360.052   1
  11   2  -2 650.649 148.155   1
 -11   2   2 792.260 195.705   5
  11  -2  -2 691.043 242.883   4
 -10   2   2 4940.68 212.480   2
 -10   2   2 5364.55 496.964   5
  10  -2  -2 5465.57 534.325   4
  10   2  -2 5198.31 432.295   1
   9  -2  -2 10350.7 701.855   4
   9   2  -2 10456.1 559.115   5
  -9   2   2 9175.68 633.822   5
  -9   2   2 10255.5 354.991   2
   9  -2  -2 9537.25 285.969   1
   9   2  -2 9870.25 583.711   1
   8  -2  -2 76814.6 1405.99   1
  -8   2   2 80425.9 2078.88   5
   8   2  -2 80087.9 1956.16   1
   7  -2  -2 1065.42 102.538   1
   7   2  -2 1424.43 216.007   1
  -7  -2   2 1353.78 192.518   1
  -6  -2   2 5844.04 394.140   1
  -6   2   2 5470.67 423.426   4
   6   2  -2 5329.71 391.067   1
   5   2  -2 27123.8 920.967   1
  -5   2   2 29249.1 980.218   4
  -5   2   2 28359.9 966.310   5
  -4  -2   2 14665.9 496.460   3
  -4   2   2 14296.2 619.668   5
   4  -2  -2 14863.2 618.976   4
  -4   2   2 16077.8 644.742   4
   4   2  -2 15725.1 636.222   1
   3   2  -2 99669.1 2085.79   1
  -3  -2   2 102818. 1898.07   3
   3  -2  -2 96606.3 2025.02   4
  -3   2   2 99780.7 2062.77   5
  -3   2   2 103475. 2057.05   4
  -2  -2   2 70785.8 1411.74   3
   2   2  -2 69776.5 1540.47   1
   2   2  -2 66919.3 1390.68   3
  -2   2   2 66533.2 1474.43   5
   2  -2  -2 69161.5 1489.98   5
  -2   2   2 68123.1 1458.79   4
  -1   2   2 59188.9 1242.38   5
   1   2  -2 59892.7 1321.44   1
  -1   2   2 57261.6 1213.29   4
   0   2  -2 63193.3 1351.99   1
   0  -2  -2 62913.7 1226.73   5
  -1   2  -2 45691.8 1032.73   1
   1  -2   2 44571.7 1028.03   1
  -1  -2  -2 42940.4 865.980   5
   2  -2   2 3619.83 225.466   1
  -2   2  -2 4291.58 238.571   1
   2   2   2 4002.88 164.351   3
  -3   2  -2 2179.68 161.356   1
  -3   2  -2 1912.88 216.663   4
  -4  -2  -2 226765. 3614.10   3
  -4   2  -2 225296. 3718.95   1
  -4   2  -2 227012. 4179.44   4
  -4   2  -2 225219. 4152.21   5
  -5  -2  -2 10899.2 352.474   3
  -5   2  -2 11567.7 357.799   1
  -5   2  -2 10705.8 588.419   4
  -5   2  -2 10888.3 578.397   5
  -6   2  -2 2431.21 283.312   5
  -6   2  -2 1963.89 124.537   1
  -6  -2  -2 2088.99 245.798   1
  -6   2  -2 2164.52 162.002   2
  -7   2  -2 46258.4 865.385   1
   7  -2   2 45696.3 1481.83   4
  -7   2  -2 45269.2 1423.08   5
  -7   2  -2 48399.8 992.013   2
   8  -2   2 395.822 142.419   4
  -8   2  -2 594.184 158.690   5
   9  -2   2 45430.4 1620.55   4
  -9   2  -2 48089.4 1555.00   5
  10  -2   2 44491.4 1658.20   4
 -10   2  -2 45745.9 1558.17   5
  11  -2   2 4.11601 145.803   4
 -11   2  -2 88.9427 122.440   5
 -12   2  -2 24752.2 1176.88   5
  12  -2   2 24162.0 1274.89   4
  13  -2   2 3005.46 464.763   4
 -13   2  -2 3112.21 421.128   5
 -14   2  -2 7677.66 685.112   5
  14   2   2 8236.46 770.521   4
  14  -2   2 7615.08 770.136   4
  15  -2   2 2000.00 412.009   4
 -15   2  -2 2187.21 386.362   5
  15   2   2 1699.61 373.562   4
 -16   2  -2-180.412 181.389   5
  16  -2   2 300.258 196.972   4
  16   2   2-142.909 143.008   4
 -17   2  -2 106.531 185.881   5
  17  -2   2 271.479 269.323   4
  18   2   2 554.853 293.798   4
  17  -3  -2 144.409 146.565   4
  16  -3  -2 1270.22 364.060   4
  15  -3  -2-129.415 225.364   4
 -15   3   2-175.423 191.017   5
  14  -3  -2 2419.67 461.131   4
 -14   3   2 1732.49 368.863   5
 -13   3   2-7.38654 185.753   5
  13  -3  -2 79.4988 170.457   4
  12  -3  -2 2493.26 426.332   4
 -12   3   2 3263.04 444.375   5
  11  -3  -2 788.917 242.172   4
 -11   3   2 852.892 101.140   2
  11   3  -2 706.953 202.730   1
 -11   3   2 471.316 171.472   5
  10  -3  -2 7711.01 657.799   4
 -10   3   2 7063.66 612.089   5
  10   3  -2 6325.57 446.644   5
  10   3  -2 7198.15 567.076   1
  -9   3   2 8862.24 648.946   5
   9  -3  -2 8866.98 672.578   4
   9   3  -2 8510.53 598.582   1
   9  -3  -2 7465.50 231.664   1
  -8   3   2 3908.08 416.846   5
   8  -3  -2 4851.92 471.303   4
   8   3  -2 3840.57 395.136   1
  -7   3   2 18564.0 896.560   5
  -7  -3   2 19664.0 640.822   3
   7   3  -2 20402.6 900.101   1
   7  -3  -2 20746.7 948.202   4
   6   3  -2 9122.81 570.373   1
   6  -3  -2 9434.31 597.151   4
  -6  -3   2 10083.7 415.793   3
  -6   3   2 9269.72 593.553   5
   5   3  -2 52100.4 1515.41   1
  -5   3   2 51235.6 1500.10   5
  -5  -3   2 54229.4 1190.02   3
   5  -3  -2 54485.8 1518.23   4
  -4  -3   2 84.9099 43.6890   3
   4   3  -2 136.654 104.728   1
   4  -3  -2 52.9319 57.1863   5
  -4   3   2 27.6526 78.7363   5
  -4   3   2 41.9574 97.2517   4
   3   3  -2 5900.44 427.060   1
  -3   3   2 6642.56 421.700   5
   3   3  -2 6075.86 323.715   3
  -3   3   2 6767.66 425.954   4
   2   3  -2 23243.8 847.782   1
  -2   3   2 23981.9 815.992   4
   2   3  -2 23275.3 713.068   3
   2  -3  -2 25290.0 823.748   5
  -2   3   2 22447.5 785.836   5
   1   3  -2 56751.2 1463.38   1
   1  -3  -2 62332.0 1389.43   5
   1   3  -2 57565.2 1361.54   3
  -1   3   2 60506.9 1384.55   5
   0   3  -2 4318.61 317.166   1
   0  -3  -2 4571.98 274.813   5
   0  -3   2 4831.05 329.357   1
   0   3   2 4221.64 267.879   5
   1  -3   2 33526.4 980.511   1
   1   3   2 35213.9 844.251   5
  -2   3  -2 20950.5 696.659   1
   2   3   2 20376.0 524.183   5
   2  -3   2 21789.1 698.242   1
  -3   3  -2 28394.5 999.552   5
   3  -3   2 28207.3 791.170   1
  -3   3  -2 27698.0 994.648   4
  -3   3  -2 29479.0 801.468   1
   4  -3   2 271.608 67.3366   1
  -4   3  -2 401.580 85.9431   1
  -4   3  -2 279.541 126.992   5
  -5   3  -2 23939.8 654.177   1
  -5   3  -2 21043.9 929.480   5
  -6   3  -2 6451.09 278.197   1
  -6   3  -2 5816.46 483.955   5
  -7   3  -2 1077.52 91.5414   1
  -7  -3  -2 862.241 75.5012   3
  -7   3  -2 1183.74 234.931   5
  -8   3  -2 367.725 163.840   5
  -8  -3  -2 282.664 59.2330   3
  -8   3  -2 396.138 87.9999   2
  -9   3  -2 9727.46 709.796   5
  -9   3  -2 8769.47 354.214   2
   9  -3   2 8218.71 661.880   4
 -10   3  -2 1077.55 241.108   5
  10  -3   2 1187.80 256.808   4
 -11   3  -2 542.111 180.452   5
  11  -3   2 225.447 151.749   4
  12  -3   2 4513.17 565.071   4
 -12   3  -2 5175.12 563.505   5
  13  -3   2 773.947 276.379   4
 -13   3  -2 868.033 240.180   5
 -14   3  -2 214.135 163.915   5
  14  -3   2 169.197 197.508   4
  15  -3   2 1550.20 383.943   4
 -15   3  -2 1221.14 315.852   5
 -16   3  -2-59.1575 184.381   5
  16  -3   2-190.269 169.773   4
  16   3   2-108.581 211.921   4
  17   3   2 1697.17 408.314   4
 -17   3  -2 1373.90 339.831   5
 -17   4   2-123.859 137.518   5
 -16   4   2-43.1851 128.029   5
  16  -4  -2 161.418 217.185   4
  15  -4  -2 137.115 146.726   4
 -15   4   2 47.3568 118.375   5
 -14   4   2 219.691 198.710   5
  14  -4  -2-63.0911 198.593   4
  13  -4  -2 1090.83 327.433   4
 -13   4   2 1269.44 334.331   5
  12  -4  -2 257.846 206.702   4
 -12   4   2 45.6111 129.972   5
  11  -4  -2 1255.86 294.743   4
 -11   4   2 1467.39 319.427   5
  10  -4  -2 95.9021 112.611   4
  10   4  -2 115.913 131.031   1
 -10  -4   2 208.098 69.3431   3
 -10   4   2 50.4403 129.311   5
   9  -4  -2 1002.19 268.537   4
   9   4  -2 389.530 173.719   1
  -9  -4   2 732.108 115.591   3
  -9   4   2 898.246 241.092   5
   9  -4  -2 653.571 88.8632   1
  -8  -4   2 2770.09 212.829   3
   8  -4  -2 2866.21 408.993   4
   8   4  -2 2820.35 382.128   1
  -8   4   2 2736.19 386.391   5
   8  -4  -2 2646.09 203.131   1
  -7  -4   2 727.423 109.825   3
  -7   4   2 783.661 200.971   5
   7  -4  -2 764.837 120.556   1
   7   4  -2 831.603 217.990   1
  -6   4   2 261.163 147.546   5
   6  -4  -2 239.052 80.9278   1
   6   4  -2-36.8466 118.425   1
   5  -4  -2 10918.2 514.648   1
  -5   4   2 11391.5 674.742   5
   5   4  -2 10958.2 681.131   1
   4   4  -2 23761.0 995.968   1
  -4   4   2 24433.7 988.795   5
   4  -4  -2 23651.1 830.301   1
   3   4  -2 11738.4 495.344   3
   3   4  -2 11311.8 657.536   1
  -3   4   2 10986.9 615.653   5
  -2   4   2 884.233 174.154   4
   2   4  -2 895.467 187.694   1
   2   4  -2 797.712 135.206   3
   2  -4  -2 986.295 168.704   5
  -2   4   2 750.115 163.669   5
   1  -4  -2 492.541 120.571   5
  -1   4   2 553.429 126.787   5
   1   4  -2 290.234 90.0980   3
   1   4  -2 497.128 156.071   1
   0   4  -2 4258.82 356.734   1
   0   4   2 3894.59 293.943   5
   0  -4   2 3879.65 340.877   1
  -1   4  -2 1329.64 202.554   1
   1   4   2 1649.86 175.489   5
   1  -4   2 1737.35 215.812   1
  -2   4  -2 32887.1 1037.12   1
   2   4   2 33731.5 863.255   5
   2  -4   2 34023.0 1049.16   1
  -3   4  -2 34276.4 1215.15   5
   3   4   2 32798.6 775.900   5
   3  -4   2 31216.3 982.935   1
  -3   4  -2 34240.3 1010.02   1
  -4   4  -2 100.060 46.5820   1
   4   4   2 165.529 36.0983   5
  -4   4  -2 288.001 139.922   5
   4  -4   2 288.086 85.0899   1
  -5   4  -2 116.047 109.226   5
  -5   4  -2 122.753 59.8564   1
   5  -4   2 204.456 68.5004   1
  -6   4  -2-32.8273 43.9479   1
  -6   4  -2-21.4986 144.606   5
   6  -4   2 18.8024 39.2546   1
  -7   4  -2 415.066 165.307   5
  -8   4  -2 6048.19 583.728   5
  -9   4  -2 3817.81 478.025   5
 -10   4  -2 1243.78 287.098   5
 -11   4  -2 1414.83 322.287   5
 -12   4  -2 68.3721 140.068   5
 -13   4  -2-198.793 175.876   5
 -14   4  -2 1012.17 308.885   5
 -15   4  -2 901.044 287.098   5
 -16   4  -2-74.2490 166.395   5
 -15   5   2 335.489 198.212   5
 -14   5   2 3837.04 567.884   5
 -13   5   2-84.9861 190.526   5
 -12   5   2 4194.28 564.410   5
 -11   5   2 1127.11 312.734   5
 -10   5   2 1904.16 358.905   5
  -9   5   2 9925.25 785.866   5
   9   5  -2 10728.4 808.387   1
   8   5  -2 795.878 220.791   1
  -8   5   2 456.041 209.226   5
   7  -5  -2 13335.0 606.691   1
  -7   5   2 13281.6 860.661   5
   7   5  -2 14397.6 897.384   1
   6   5  -2 998.348 242.999   1
   6  -5  -2 1139.18 180.295   1
  -6   5   2 1447.50 287.620   5
   5   5  -2 835.692 213.015   1
  -5   5   2 1001.39 234.879   5
   5  -5  -2 982.357 172.851   1
   4   5  -2 23.1384 53.1051   3
  -4   5   2 50.1968 90.0456   5
  -3   5   2 4598.57 424.426   5
   3   5  -2 4049.00 425.182   1
   3   5  -2 4013.46 307.645   3
   2   5  -2 9613.66 634.481   1
   2   5  -2 9816.62 503.877   3
  -2   5   2 8824.57 562.709   5
   1   5  -2 331.566 102.223   3
   1   5  -2 582.436 172.414   1
  -1   5   2 436.528 137.032   5
   0   5  -2 11881.4 666.646   1
   0   5   2 9581.29 536.512   5
  -1   5  -2 6350.12 479.801   1
   1   5   2 6339.52 406.004   5
  -1   5  -2 7015.08 560.297   5
  -2   5  -2 227.793 95.2320   1
  -2   5  -2-47.9423 118.456   5
   2   5   2 79.0698 75.9785   5
  -3   5  -2 26434.7 969.435   1
   3   5   2 26048.9 779.579   5
  -3   5  -2 27766.4 1177.57   5
  -4   5  -2 1853.37 237.412   1
   4  -5   2 1623.36 219.420   1
  -4   5  -2 1656.63 297.313   5
   4   5   2 1691.75 152.261   5
   5  -5   2 2776.94 268.060   1
   5   5   2 2667.27 148.068   5
  -5   5  -2 2963.09 400.836   5
   6  -5   2 6686.93 404.934   1
  -6   5  -2 6716.74 609.102   5
  -7   5  -2 604.344 222.438   5
  -8   5  -2 141.308 181.814   5
  -9   5  -2 216.787 144.930   5
 -10   5  -2 879.914 285.203   5
 -11   5  -2 138.611 112.987   5
 -12   5  -2 1157.22 347.611   5
 -13   5  -2 5729.76 686.271   5
 -14   5  -2 862.084 282.072   5
 -15   5  -2 204.074 174.765   5
 -14   6   2-88.7381 215.685   5
 -13   6   2 1667.70 376.019   5
 -12   6   2 228.268 201.529   5
 -11   6   2 54.3191 138.067   5
 -10   6   2 491.214 213.005   5
  -9   6   2-140.095 177.068   5
  -8   6   2 7500.64 703.729   5
  -7   6   2 1325.52 318.698   5
  -6   6   2 1978.80 352.689   5
   6   6  -2 1796.20 340.514   1
   5   6  -2 13799.9 908.513   1
  -5   6   2 12723.2 847.763   5
   4   6  -2 131.259 164.286   1
  -4   6   2 25.6376 126.412   5
   4   6  -2 205.705 101.405   3
   3   6  -2 6216.46 410.289   3
  -3   6   2 6160.41 542.502   5
   3   6  -2 6278.72 582.159   1
   2   6  -2 547.839 146.763   3
   2   6  -2 564.403 174.241   1
  -2   6   2 552.416 157.944   5
   1   6  -2 1485.72 219.992   3
  -1   6   2 1678.99 258.577   5
   1   6  -2 1390.66 285.073   1
   0   6  -2 82.0206 94.2919   5
   0   6  -2-23.8711 127.173   1
   0   6   2 43.2766 80.7950   5
  -1   6  -2 845.029 206.573   5
   1   6   2 1015.13 182.842   5
  -1   6  -2 1007.23 215.347   1
  -2   6  -2 7063.78 546.623   1
   2   6   2 7748.23 478.346   5
  -2   6  -2 8136.98 652.030   5
   3   6   2 3638.04 176.529   3
   3   6   2 3826.25 304.568   5
  -3   6  -2 3733.86 462.836   5
  -4   6  -2 708.574 236.214   5
   4   6   2 279.231 72.3663   5
  -5   6  -2 1684.48 324.883   5
  -6   6  -2 234.729 165.788   5
  -7   6  -2 18741.1 1139.04   5
  -8   6  -2-1.36909 137.242   5
  -9   6  -2 6594.44 702.845   5
 -10   6  -2 499.618 229.556   5
 -11   6  -2 346.777 238.106   5
 -12   6  -2 1047.65 325.236   5
 -13   6  -2 67.6389 155.207   5
 -12   7   2-193.727 166.404   5
 -11   7   2 3778.70 596.114   5
 -10   7   2 2667.87 467.641   5
  -9   7   2-81.9032 131.135   5
  -8   7   2 3614.89 532.642   5
  -7   7   2 368.886 217.126   5
  -6   7   2 11288.0 870.378   5
  -5   7   2 6389.58 637.843   5
  -4   7   2 292.920 184.239   5
  -3   7   2 2640.63 372.808   5
   3   7  -2 2556.60 282.269   3
   3   7  -2 2445.00 342.328   5
   2   7  -2-43.9743 80.0146   3
   2   7  -2 79.1852 123.395   5
  -2   7   2-196.856 136.628   5
   1   7  -2 3870.99 379.894   3
   1   7  -2 3725.19 443.408   5
  -1   7   2 3230.98 400.856   5
   0   7   2 5012.51 464.618   5
   0   7  -2 5221.06 540.300   5
   1   7   2 1920.87 276.635   5
  -1   7  -2 1978.14 344.086   5
   2   7   2 1896.19 264.132   5
  -2   7  -2 1890.02 344.319   5
   3   7   2 139.466 98.7400   5
  -3   7  -2 40.3193 132.725   5
  -4   7  -2 3060.40 463.386   5
  -5   7  -2 2110.60 388.934   5
  -6   7  -2 1004.59 288.333   5
  -7   7  -2 5.46921 179.832   5
  -8   7  -2-243.575 211.313   5
  -9   7  -2 126.476 168.143   5
 -10   7  -2 1408.16 392.351   5
 -11   7  -2 693.241 312.468   5
 -10   8   2-30.9618 124.809   5
  -9   8   2 2250.68 464.380   5
  -8   8   2 283.558 187.608   5
  -7   8   2 888.541 286.356   5
  -6   8   2 10826.3 907.586   5
  -5   8   2-22.2923 137.881   5
  -4   8   2 1691.24 345.537   5
   4   8  -2 1525.63 300.168   5
   3   8  -2-72.6505 109.044   5
  -3   8   2-82.7542 121.923   5
  -2   8   2 21.4248 99.4164   5
   2   8  -2-68.0683 152.820   5
   1   8  -2 1137.74 233.135   3
   1   8  -2 742.520 240.607   5
  -1   8   2 887.780 237.569   5
   0   8  -2 2650.65 416.120   5
   0   8   2 2737.08 376.143   5
   0   8  -2 2062.07 316.184   3
  -1   8  -2 3136.62 462.639   5
   1   8   2 2748.03 363.883   5
  -2   8  -2 259.514 190.434   5
  -3   8  -2 272.304 161.346   5
  -4   8  -2 918.879 283.283   5
  -5   8  -2 110.523 128.601   5
  -6   8  -2 9522.55 915.192   5
  -7   8  -2 347.732 229.322   5
  -8   8  -2 788.292 318.666   5
  -8   9   2-163.860 158.273   5
  -7   9   2-84.3844 117.941   5
  -6   9   2 319.537 196.711   5
  -5   9   2 964.984 290.146   5
  -4   9   2 474.258 212.494   5
  -3   9   2-181.973 127.325   5
  -2   9   2 1329.05 309.728   5
   2   9  -2 1337.27 305.516   5
   1   9  -2 120.365 139.147   5
   0   9  -2-81.8790 140.642   5
  -1   9  -2-193.300 128.011   5
  -2   9  -2 76.8196 148.291   5
  -3   9  -2 586.821 255.267   5
  -4   9  -2-248.652 196.447   5
  -5   9  -2 329.660 195.618   5
  -6   9  -2 155.675 234.209   5
  -5  10   2-386.751 212.577   5
  -1  10  -2-322.142 209.327   5
  -2  10  -2 577.093 273.404   5
  18   0  -3-233.605 208.678   4
  17   0  -3-208.527 171.675   4
  16   0  -3-100.387 148.905   4
  15   0  -3-55.6479 161.925   4
  14   0  -3 134.815 180.176   4
  14   0  -3 23.6349 61.5130   1
  13   0  -3-9.22916 60.2400   1
  13   0  -3-86.2367 158.258   4
  12   0  -3-120.708 80.3631   1
  11   0  -3-26.1854 92.7297   1
  10   0  -3 109.937 71.5368   1
   9   0  -3 117.931 79.5640   1
  -9   0   3-11.9032 54.3577   1
   8   0  -3 13.1186 36.7888   2
   8   0  -3 13.8832 48.3929   1
   7   0  -3 42.8312 45.4463   2
   7   0  -3-59.7976 68.4150   1
   6   0  -3 38.3723 42.4825   2
   6   0  -3 11.5127 66.1554   1
  -5   0   3 64.8377 56.1452   2
   5   0  -3 134.186 68.5885   1
   5   0  -3 142.750 62.2674   2
  -4   0   3 4.86943 48.5481   2
   4   0  -3 74.4929 60.2411   1
   4   0  -3 40.8580 38.7143   2
   3   0  -3-3.34044 44.5684   1
  -3   0   3 38.2486 48.8011   2
  -2   0   3 96.2959 56.1900   2
  -1   0   3-55.0168 47.3964   3
  -1   0   3 194.232 81.3280   2
   0   0   3 59.3407 53.3948   3
   0   0   3 147.473 73.2589   2
  -1   0  -3 38.3966 27.3637   4
   1   0   3 78.0743 44.6592   3
   1   0   3-19.7772 55.2434   2
  -2   0  -3 20.0468 26.6059   4
  -2   0  -3 1.16459 42.3115   3
   2   0   3 9.01177 35.8165   4
   2   0   3-31.6578 47.5668   2
   3   0   3 21.5732 38.4814   4
   3   0   3 7.92257 40.2997   2
   4   0   3 1.53860 49.7006   2
   4   0   3 2.32560 47.4918   4
  -5   0  -3-22.3910 65.0666   5
   5   0   3 48.9855 76.0723   2
   5   0   3 153.792 94.3333   4
  -6   0  -3 84.7156 63.6990   5
   6   0   3-45.0483 89.5314   4
   6   0   3 55.5207 48.3685   2
   7   0   3 3.31137 46.0813   2
  -7   0  -3-91.2386 88.4860   5
   7   0   3-57.6730 63.6233   4
  -8   0  -3-44.5232 49.8569   5
   8   0   3 0.54999 44.4131   2
   8   0   3 81.7891 89.9144   4
  -9   0  -3 26.2003 57.2439   5
   9   0   3-34.3698 32.0207   2
   9   0   3 10.5777 85.2186   4
 -10   0  -3-94.0480 101.218   1
  10   0   3-107.913 60.4567   2
 -10   0  -3-126.331 104.567   5
  10   0   3-59.2960 119.948   4
 -11   0  -3 90.3064 68.0287   5
  11   0   3-6.72590 144.562   4
 -12   0  -3-14.3843 63.2039   5
  12   0   3-46.2173 134.737   4
 -13   0  -3-82.7891 110.647   5
  13   0   3-41.3523 141.115   4
  14   0   3 54.7952 116.020   4
 -14   0  -3 49.9941 75.3334   5
  15   0   3-147.293 112.550   4
  16   0   3 212.788 169.242   4
  17   0   3 69.8779 180.483   4
  18   0   3-22.5818 151.425   4
  18   1  -3 636.442 328.334   4
  18  -1  -3 398.135 256.287   4
  17  -1  -3 1907.24 456.950   4
  17   1  -3 1681.83 424.280   4
  16  -1  -3-57.8417 125.693   4
  15  -1  -3 1670.86 385.799   4
  14   1  -3 185.345 118.588   1
  14  -1  -3 92.7744 168.141   4
  13   1  -3 462.813 156.720   1
  13  -1  -3 177.128 143.452   4
  13  -1  -3 332.909 76.6532   1
  12   1  -3 25774.8 843.463   2
  12  -1  -3 28968.2 827.097   1
  12  -1  -3 28055.7 1365.45   4
  12   1  -3 28720.9 1058.27   1
  11  -1  -3 1061.24 141.113   1
  11   1  -3 828.896 137.628   2
  11  -1  -3 811.155 234.133   4
  11   1  -3 771.490 173.922   1
  10   1  -3 24004.7 914.577   1
  10  -1  -3 24448.5 736.273   1
 -10  -1   3 22173.0 850.758   1
  10   1  -3 23322.7 776.214   2
  10  -1  -3 24138.5 1135.17   4
   9   1  -3 17606.5 747.020   1
  -9  -1   3 17613.3 722.830   1
   9  -1  -3 18148.5 608.126   1
   9   1  -3 17927.1 658.374   2
   9  -1  -3 18028.9 921.329   4
   8  -1  -3 47.3081 51.8302   1
   8   1  -3 49.1728 76.9066   1
   8   1  -3 67.3942 55.7839   2
  -8  -1   3-1.59080 36.0484   1
  -8   1   3 26.9957 40.1392   2
  -7   1   3 1948.83 170.918   2
  -7  -1   3 1636.62 195.797   1
   7   1  -3 1777.42 188.897   2
   7  -1  -3 2027.69 180.094   1
   7  -1  -3 1946.53 270.128   4
   7   1  -3 1626.04 204.561   1
  -6  -1   3 3902.41 296.146   1
  -6   1   3 4263.55 260.865   2
   6  -1  -3 3758.67 242.298   1
   6   1  -3 3465.65 287.929   1
   6  -1  -3 4100.93 356.034   4
   6   1  -3 3839.29 278.838   2
  -5   1   3 73264.5 1517.64   2
   5   1  -3 70210.5 1623.54   1
  -5  -1   3 75141.2 1634.46   1
   5  -1  -3 71404.0 1699.19   4
   4  -1  -3 710.250 126.806   4
   4   1  -3 890.634 135.494   1
   3   1  -3 43524.6 1098.87   1
   3  -1  -3 44215.5 1039.38   4
  -2  -1   3 26622.9 763.225   3
   2   1  -3 25543.0 766.441   1
   2  -1  -3 26788.3 655.219   4
  -1  -1   3 18664.2 617.577   3
   1   1  -3 19024.3 614.080   1
   1  -1  -3 18723.9 436.701   4
   0   1  -3 233127. 3980.24   1
   0  -1   3 234777. 4037.03   3
   1   1   3 21319.9 604.254   3
  -1   1  -3 21070.3 646.044   2
  -2  -1  -3 65976.7 1343.08   3
  -2   1  -3 64466.7 1391.58   4
  -2   1  -3 65453.1 1384.16   2
   2   1   3 64021.1 1333.21   3
  -3  -1  -3 1286.80 140.125   3
  -3   1  -3 1393.55 144.342   2
  -3   1  -3 1248.34 157.377   4
   4  -1   3 320.939 95.5832   4
  -4   1  -3 391.819 94.4013   4
  -4  -1  -3 487.202 98.5992   3
  -4   1  -3 463.256 86.7067   2
   5  -1   3-87.8072 91.5909   4
  -5  -1  -3-13.7040 33.8654   5
  -5   1  -3-20.3851 59.7569   5
  -5   1  -3-32.3930 64.4376   4
  -6  -1  -3 24244.2 670.075   5
  -6   1  -3 22647.8 848.224   5
  -6   1  -3 23917.2 911.305   4
   6  -1   3 22111.8 875.565   4
  -7  -1  -3 42095.0 1014.71   5
  -7   1  -3 39947.0 1234.92   5
   7   1   3 40633.1 1256.39   4
   7  -1   3 41519.3 1320.53   4
   8  -1   3 326.791 126.261   4
  -8  -1  -3 596.438 107.926   5
   8   1   3 446.906 144.145   4
  -8   1  -3 456.303 142.919   5
  -9  -1  -3 3884.02 292.225   5
  -9   1  -3 3359.86 344.177   5
   9  -1   3 3233.63 380.812   4
   9   1   3 3987.53 402.673   4
 -10  -1  -3 8443.86 468.031   5
 -10   1  -3 9348.16 401.087   1
 -10   1  -3 8825.04 597.379   5
  10  -1   3 8814.20 669.511   4
  10   1   3 9004.53 651.319   4
 -11   1  -3 804.836 187.116   5
  11  -1   3 629.030 215.804   4
 -11  -1  -3 536.933 133.758   5
  11   1   3 943.874 250.163   4
  12  -1   3 5302.26 568.374   4
 -12  -1  -3 5154.79 402.207   5
  12   1   3 5228.13 550.486   4
 -12   1  -3 4427.01 453.708   5
  13  -1   3 175.277 152.417   4
 -13   1  -3 246.264 116.151   5
  13   1   3 220.634 153.578   4
 -14   1  -3 657.184 197.594   5
  14   1   3 360.369 178.988   4
  14  -1   3 797.263 258.158   4
 -15   1  -3 4490.34 507.218   5
  15  -1   3 4757.07 625.177   4
  15   1   3 4377.02 591.450   4
  16  -1   3 136.786 153.381   4
 -16   1  -3 31.2214 91.5305   5
  16   1   3-56.0445 155.198   4
  17  -1   3 1354.44 378.276   4
  17   1   3 838.686 289.410   4
  18   1   3 1892.24 433.165   4
  18  -2  -3-94.6683 209.227   4
  17  -2  -3 104.050 173.875   4
  16  -2  -3 4144.32 638.860   4
  15  -2  -3 622.313 235.500   4
  14   2  -3 243.246 143.033   1
  14  -2  -3 75.5481 132.900   4
  13   2  -3 201.949 113.398   1
  13  -2  -3 322.511 204.984   4
  12  -2  -3 2193.89 403.547   4
  12   2  -3 2417.99 312.198   1
  12  -2  -3 2130.79 145.012   1
  11  -2  -3 32830.1 786.305   1
  11   2  -3 32583.2 1230.85   1
  11  -2  -3 33269.6 1442.29   4
  10   2  -3 723.748 167.821   1
  10  -2  -3 742.201 97.4507   1
 -10   2   3 761.309 114.620   2
  10  -2  -3 542.007 209.528   4
   9   2  -3 14142.5 727.252   1
  -9   2   3 12219.7 476.463   2
   9  -2  -3 12427.5 451.854   1
   9  -2  -3 13394.7 800.242   4
  -9   2   3 12206.7 752.018   5
   8  -2  -3 634.906 101.392   1
   8   2  -3 397.118 126.421   1
  -8   2   3 424.689 122.483   5
   8  -2  -3 517.467 163.149   4
   7   2  -3 9136.78 542.070   1
  -7   2   3 8278.66 558.016   5
   7  -2  -3 8182.85 555.213   4
   6   2  -3 27457.3 960.051   1
  -6   2   3 25840.9 990.231   5
   6  -2  -3 26504.7 982.790   4
  -6  -2   3 27848.9 954.470   1
   5  -2  -3 24637.8 882.347   4
   5   2  -3 24236.6 877.787   1
  -5   2   3 24832.6 918.526   5
  -5   2   3 25406.7 901.649   4
  -4   2   3 97394.2 2147.52   5
  -4  -2   3 100992. 1998.48   3
   4   2  -3 96565.4 2126.86   1
  -4   2   3 99645.2 2097.42   4
   4  -2  -3 97213.5 2069.10   4
  -3  -2   3 3258.60 250.807   3
   3   2  -3 3298.37 288.402   1
  -3   2   3 2664.55 230.299   4
   3  -2  -3 3238.03 248.066   4
   3  -2  -3 3418.24 275.374   5
  -2  -2   3 10268.4 465.038   3
  -2   2   3 10654.8 426.904   4
   2   2  -3 10951.5 509.597   1
   2  -2  -3 11449.9 488.143   5
  -1   2   3 7771.61 325.178   4
   1   2  -3 8019.78 421.203   1
   1  -2  -3 8781.27 386.502   5
   0   2  -3 5612.31 332.956   1
   0  -2  -3 5460.96 275.922   5
  -1  -2  -3 64057.5 1232.05   5
   1  -2   3 63062.6 1412.61   1
  -1   2  -3 64903.4 1429.63   1
   2   2   3 2868.52 182.415   3
  -2   2  -3 3082.53 232.298   1
  -2  -2  -3 2850.74 143.266   5
  -3   2  -3 34508.2 884.850   1
  -3   2  -3 32225.0 1029.08   4
  -4  -2  -3 64426.3 1291.89   3
  -4   2  -3 66686.7 1450.37   2
  -4   2  -3 64221.1 1645.18   4
  -4   2  -3 64452.6 1371.37   1
  -5   2  -3 7243.71 360.489   2
  -5  -2  -3 6787.80 312.050   3
  -5   2  -3 7793.70 342.816   1
  -5   2  -3 6896.80 475.697   5
  -5   2  -3 7039.53 483.294   4
  -6  -2  -3 88283.9 1757.76   3
  -6   2  -3 89061.1 1714.50   1
  -6   2  -3 90771.3 1786.81   2
  -6   2  -3 90042.3 2176.88   5
  -7  -2  -3 9133.16 419.024   3
  -7   2  -3 10643.0 381.032   1
  -7   2  -3 9878.65 405.301   2
  -7   2  -3 9901.83 607.361   5
   7  -2   3 8783.50 592.455   4
   8  -2   3 205.352 134.102   4
  -8   2  -3 87.0597 40.0274   1
  -8   2  -3 158.268 118.547   5
  -9   2  -3 45945.1 925.241   1
  -9   2  -3 43622.8 1508.67   5
   9  -2   3 42601.8 1576.17   4
  10  -2   3 448.680 161.914   4
 -10   2  -3 624.487 176.873   5
 -10   2  -3 508.297 56.2779   1
 -10   2  -3 563.658 58.6468   1
  11  -2   3 14978.7 949.607   4
 -11   2  -3 16294.9 914.529   5
 -12   2  -3 5850.12 561.078   5
  12   2   3 6747.00 631.121   4
  12  -2   3 5488.42 598.896   4
  13  -2   3 1317.64 312.970   4
  13   2   3 1456.75 305.050   4
 -13   2  -3 1180.53 266.610   5
  14  -2   3 826.372 254.321   4
 -14   2  -3 907.469 250.175   5
  14   2   3 1183.66 331.999   4
  15  -2   3 239.112 157.332   4
  15   2   3 759.990 287.161   4
 -15   2  -3 648.578 209.928   5
  16   2   3 4404.00 614.072   4
 -16   2  -3 4091.08 528.913   5
  16  -2   3 4252.50 621.360   4
 -17   2  -3-207.352 139.890   5
  17   2   3-57.4010 170.641   4
  18   2   3 1358.67 379.982   4
  17  -3  -3 134.543 172.470   4
  16  -3  -3 294.180 198.681   4
  15  -3  -3-120.672 190.578   4
  14  -3  -3 9669.83 874.482   4
 -13   3   3 9995.78 806.538   5
  13  -3  -3 7819.86 754.646   4
  13   3  -3 8517.93 682.770   1
 -12   3   3 2106.23 365.518   5
  12   3  -3 1442.89 291.798   1
 -12   3   3 1785.51 159.414   2
  12  -3  -3 2019.82 376.429   4
 -11   3   3 704.257 243.527   5
  11   3  -3 421.754 165.218   1
 -11   3   3 370.067 85.5478   2
  11  -3  -3 299.220 49.3109   1
  11  -3  -3 500.424 195.998   4
  10  -3  -3 15892.8 488.190   1
  10  -3  -3 17621.8 1001.39   4
 -10   3   3 18140.6 986.294   5
  10   3  -3 16700.1 897.470   1
   9   3  -3 36760.8 1358.03   1
  -9   3   3 36915.7 1423.19   5
   9  -3  -3 35918.2 885.443   1
   9  -3  -3 37823.3 1453.51   4
  -8   3   3 27462.8 1172.82   5
   8  -3  -3 27448.2 1173.21   4
   8   3  -3 28197.2 1136.13   1
   7   3  -3 3276.38 368.813   1
  -7  -3   3 3792.37 289.902   3
  -7   3   3 3684.99 388.455   5
   7  -3  -3 3837.82 397.211   4
   6   3  -3 21214.1 921.988   1
  -6  -3   3 21533.0 732.100   3
  -6   3   3 22031.9 953.449   5
   6  -3  -3 21510.6 916.170   4
   5  -3  -3 2186.32 268.400   4
   5   3  -3 1676.79 241.641   1
  -5  -3   3 1474.34 181.399   3
  -5   3   3 1779.49 246.716   5
  -5   3   3 1714.81 239.013   4
  -4   3   3 47001.8 1321.69   4
   4   3  -3 44829.5 1356.38   1
  -4  -3   3 45747.2 1177.25   3
  -4   3   3 44209.9 1327.50   5
   4  -3  -3 48238.3 1373.39   5
   3   3  -3 6223.96 449.425   1
   3   3  -3 5777.65 350.918   3
   3  -3  -3 6218.67 411.527   5
  -3   3   3 5446.76 376.627   4
  -3   3   3 5407.80 392.774   5
   2   3  -3 10124.1 544.475   1
   2  -3  -3 10014.8 498.523   5
  -2   3   3 9111.10 481.528   5
   2   3  -3 9899.31 485.015   3
  -2   3   3 9842.92 480.768   4
   1   3  -3 12834.9 599.515   1
  -1   3   3 12575.8 536.320   5
   1  -3  -3 14169.5 557.844   5
   1   3  -3 13301.0 580.354   3
  -1   3   3 13258.6 536.449   4
   0   3  -3-12.9615 80.7364   3
   0  -3   3 37.0926 66.3396   1
   0   3  -3 29.7368 65.1079   1
   0  -3  -3 39.7903 35.0826   5
   0   3   3 86.2241 51.8062   5
  -1  -3  -3 10646.2 394.347   5
  -1   3  -3 10331.1 507.950   1
  -2  -3  -3 7657.02 279.556   5
   2   3   3 7910.74 302.291   3
   2  -3   3 7544.48 415.461   1
  -2   3  -3 7605.18 416.267   1
  -3   3  -3 27571.5 823.079   1
   3  -3   3 25434.7 807.635   1
   3   3   3 26035.8 602.509   3
  -4   3  -3 21026.5 685.917   1
  -5   3  -3 515.224 165.522   5
  -5   3  -3 720.293 111.094   1
  -6   3  -3 2996.44 212.539   1
  -6   3  -3 2775.62 341.222   5
  -7   3  -3 621.632 90.2303   1
  -7  -3  -3 571.705 80.7978   3
  -7   3  -3 639.683 114.871   2
  -7   3  -3 540.247 184.749   5
  -8   3  -3 20813.7 540.772   1
  -8  -3  -3 20009.0 579.674   3
  -8   3  -3 21535.1 691.422   2
  -8   3  -3 22455.4 1063.15   5
  -9  -3  -3 9659.07 401.490   3
  -9   3  -3 10427.9 430.995   2
  -9   3  -3 9731.42 716.441   5
 -10  -3  -3-50.3101 61.0374   3
 -10   3  -3-61.7742 161.682   5
 -11   3  -3-147.770 165.199   5
  11  -3   3-73.7145 138.007   4
 -12   3  -3 62.4387 108.579   5
  12  -3   3 198.753 158.597   4
 -13   3  -3 1636.74 335.943   5
  13  -3   3 1451.45 333.287   4
  14  -3   3 3820.92 554.501   4
 -14   3  -3 2623.81 432.403   5
  14   3   3 3454.21 509.195   4
  15  -3   3-60.2647 186.641   4
 -15   3  -3-103.316 165.694   5
  15   3   3-124.979 179.213   4
  16  -3   3 67.5309 142.241   4
 -16   3  -3 229.218 178.173   5
  16   3   3 102.409 128.576   4
 -17   3  -3 358.358 194.716   5
  17   3   3 1043.53 298.316   4
  16  -4  -3-15.7674 169.137   4
 -15   4   3 839.302 262.616   5
  15  -4  -3 2162.34 456.069   4
  14  -4  -3 1561.97 372.475   4
 -14   4   3 1171.67 297.893   5
  13  -4  -3 3995.26 565.339   4
 -13   4   3 4259.63 565.547   5
  13   4  -3 5130.80 572.913   1
 -12   4   3 13652.8 973.831   5
  12   4  -3 12646.4 885.510   1
  12  -4  -3 13370.4 986.671   4
  11  -4  -3 1262.93 306.142   4
 -11   4   3 1110.07 288.842   5
  11   4  -3 1500.70 312.066   1
 -10  -4   3 3313.55 285.421   3
 -10   4   3 3338.22 460.258   5
  10  -4  -3 4162.88 501.292   4
  10   4  -3 3696.59 450.001   1
  -9   4   3 3095.91 421.656   5
  -9  -4   3 2190.71 226.006   3
   9  -4  -3 2772.27 398.469   4
   9   4  -3 2765.12 384.356   1
  -8  -4   3 20696.6 739.994   3
   8  -4  -3 22437.8 1078.34   4
  -8   4   3 21394.5 1078.14   5
   8   4  -3 22781.7 1084.20   1
  -7   4   3 21168.5 1031.97   5
  -7  -4   3 20376.9 724.357   3
   7   4  -3 22161.2 1039.74   1
   6   4  -3 17585.4 896.050   1
  -6  -4   3 15939.9 625.574   3
  -6   4   3 16731.2 882.481   5
  -5   4   3 772.189 179.151   5
   5   4  -3 251.502 137.726   1
   4   4  -3 14187.3 774.334   1
  -4   4   3 14164.9 736.281   5
   3   4  -3 44896.9 1457.51   1
   3   4  -3 47538.3 1254.90   3
  -3   4   3 43944.0 1357.41   5
  -3   4   3 46973.5 1391.24   4
   2   4  -3 25779.5 899.650   3
  -2   4   3 27527.3 964.209   5
   2   4  -3 26937.8 1039.55   1
  -2   4   3 27865.4 988.361   4
   2  -4  -3 29128.8 978.075   5
   1   4  -3 5779.72 401.216   3
   1   4  -3 6691.31 474.889   1
   1  -4  -3 5513.02 377.464   5
  -1   4   3 5931.84 396.891   5
   0   4  -3 15279.4 726.306   1
   0   4   3 15342.2 615.482   5
   0  -4  -3 15699.2 606.341   5
  -1   4  -3 1367.61 211.840   1
   1   4   3 1663.13 176.499   5
   1  -4   3 1787.14 228.784   1
  -2   4  -3 49342.0 1370.68   1
   2  -4   3 49147.2 1365.62   1
   3   4   3 57153.3 1056.07   3
  -3   4  -3 58289.9 1488.37   1
   3  -4   3 58449.4 1482.84   1
  -4   4  -3 3548.35 295.192   1
   4  -4   3 3812.56 303.280   1
  -5   4  -3 10510.0 503.246   1
  -5   4  -3 11269.2 722.680   5
  -6   4  -3 55.8846 125.559   5
  -6   4  -3 55.6285 61.4123   1
  -7   4  -3 42968.6 1626.88   5
  -7   4  -3 47663.5 1121.72   1
  -8   4  -3 85898.4 2472.29   5
  -8   4  -3 82536.0 1599.37   1
  -9   4  -3 2933.82 417.050   5
 -10   4  -3 1164.59 282.382   5
 -11   4  -3-218.906 203.100   5
 -12   4  -3 6221.97 672.003   5
 -13   4  -3 7294.81 732.489   5
 -14   4  -3 290.995 237.150   5
 -15   4  -3 1456.02 336.232   5
 -16   4  -3 180.379 181.331   5
  15  -5  -3 1553.96 397.349   4
 -15   5   3 1053.07 324.621   5
  14  -5  -3 1143.58 338.553   4
 -14   5   3 1024.12 338.532   5
 -13   5   3 4220.25 588.799   5
 -12   5   3-180.292 168.307   5
  12   5  -3 256.171 195.405   1
  11   5  -3 1048.13 292.796   1
 -11   5   3 1039.13 316.781   5
  10   5  -3-5.68674 155.217   1
 -10   5   3 278.629 141.271   5
  -9   5   3 3665.74 487.472   5
   9   5  -3 4085.30 497.622   1
   8   5  -3 2053.94 366.965   1
  -8   5   3 3203.32 440.441   5
  -7   5   3 11240.4 780.835   5
   7  -5  -3 10546.4 563.170   1
   7   5  -3 10512.3 764.574   1
  -6   5   3 3837.62 441.605   5
   6   5  -3 3643.13 448.095   1
  -5   5   3 20294.0 993.099   5
   5   5  -3 19203.5 1011.89   1
   4   5  -3 4281.74 451.125   1
   4   5  -3 3771.82 316.658   3
  -4   5   3 4102.16 414.728   5
   3   5  -3 8549.96 628.865   1
   3   5  -3 7949.74 472.575   3
  -3   5   3 8743.86 579.710   5
   2   5  -3 320.142 112.219   3
  -2   5   3 451.179 127.597   5
   2   5  -3 347.530 143.465   1
   1   5  -3 6151.55 504.925   1
   1   5  -3 6206.23 448.466   3
  -1   5   3 5907.44 437.589   5
   0   5   3 842.666 159.377   5
   0   5  -3 325.655 140.719   1
   1   5   3 131.913 70.2031   5
  -1   5  -3 234.738 127.451   1
   2   5   3 1507.15 171.596   5
  -2   5  -3 1776.32 250.374   1
   3   5   3 11813.0 324.079   3
   3   5   3 12958.8 470.502   5
  -3   5  -3 12317.7 657.319   1
  -3   5  -3 13433.9 836.512   5
  -4   5  -3 2645.55 375.092   5
  -4   5  -3 2840.26 307.723   1
   5  -5   3 5203.67 379.420   1
  -5   5  -3 4896.42 518.712   5
  -5   5  -3 5095.24 388.157   1
  -6   5  -3-51.2759 62.5241   1
  -6   5  -3-107.022 146.046   5
   6  -5   3 2.27516 54.0612   1
  -7   5  -3 5774.16 603.976   5
  -7   5  -3 5353.38 352.417   1
  -8   5  -3 264.210 210.509   5
  -9   5  -3 6611.40 669.389   5
 -10   5  -3 442.008 227.090   5
 -11   5  -3-193.933 222.679   5
 -12   5  -3 480.710 209.965   5
 -13   5  -3 1326.15 339.679   5
 -14   5  -3 268.911 190.961   5
 -14   6   3 803.635 319.815   5
 -13   6   3-77.4191 177.074   5
 -12   6   3 260.286 158.938   5
 -11   6   3 4154.57 584.660   5
 -10   6   3 949.426 295.604   5
  10   6  -3 731.084 268.091   1
   9   6  -3 2304.89 412.103   1
  -9   6   3 1994.19 388.173   5
  -8   6   3 496.262 217.005   5
   8   6  -3-38.1938 167.716   1
  -7   6   3 4588.80 540.685   5
   7   6  -3 4476.87 559.137   1
  -6   6   3 14597.1 924.638   5
   6   6  -3 15337.8 982.628   1
  -5   6   3 1419.15 286.408   5
   5   6  -3 2462.35 397.460   1
  -4   6   3 7765.50 625.809   5
   4   6  -3 8355.60 505.005   3
   4   6  -3 7486.08 670.397   1
   3   6  -3 51.3466 89.6629   3
   3   6  -3-79.8212 115.137   1
  -3   6   3 107.354 116.254   5
  -2   6   3 531.818 166.419   5
   2   6  -3 286.623 120.295   3
   2   6  -3 505.710 175.791   1
   1   6  -3 5215.92 440.915   3
  -1   6   3 5322.96 455.131   5
   1   6  -3 4711.46 485.173   1
   0   6  -3 216.685 128.513   3
   0   6  -3 448.522 180.864   1
   0   6   3 222.059 112.863   5
  -1   6  -3 27870.9 1282.21   5
   1   6   3 29265.0 1024.73   5
  -1   6  -3 29197.7 1207.57   1
   2   6   3 2253.91 246.001   5
  -2   6  -3 2457.18 384.648   5
  -2   6  -3 2260.78 310.859   1
  -3   6  -3 4344.20 497.662   5
   3   6   3 5365.39 339.405   5
  -3   6  -3 4707.34 441.048   1
  -4   6  -3 1121.83 217.918   1
  -4   6  -3 1210.40 295.345   5
  -5   6  -3 1385.33 312.638   5
  -5   6  -3 1604.21 242.639   1
  -6   6  -3 27773.9 1401.81   5
  -7   6  -3 10790.5 871.039   5
  -8   6  -3 165.652 205.365   5
  -9   6  -3 5717.12 676.213   5
 -10   6  -3-46.4181 167.327   5
 -11   6  -3 3473.51 543.268   5
 -12   6  -3 708.821 325.582   5
 -12   7   3 135.235 172.916   5
 -11   7   3 313.497 251.327   5
 -10   7   3 284.847 196.851   5
  -9   7   3 1595.72 371.954   5
  -8   7   3 484.867 214.278   5
  -7   7   3-158.944 214.109   5
   7   7  -3 216.081 174.279   1
   6   7  -3 460.456 221.204   1
  -6   7   3 503.057 214.471   5
   5   7  -3 594.419 210.997   1
  -5   7   3 616.874 220.009   5
   4   7  -3 2129.21 267.166   3
  -4   7   3 1131.81 261.340   5
   4   7  -3 1449.74 339.091   1
  -3   7   3 11.5431 113.649   5
   3   7  -3 242.264 117.919   3
   3   7  -3 147.938 137.743   1
   2   7  -3 1566.51 257.046   3
  -2   7   3 1595.86 289.288   5
   2   7  -3 1924.60 350.798   1
   1   7  -3 290.448 132.994   3
  -1   7   3 36.4256 90.0630   5
   1   7  -3 436.286 195.419   5
   1   7  -3 136.647 145.482   1
   0   7  -3 1184.62 242.783   3
   0   7  -3 1543.83 312.088   1
   0   7   3 1179.80 236.123   5
   0   7  -3 1472.08 308.368   5
  -1   7  -3-116.023 128.476   1
   1   7   3 46.9563 75.1802   5
  -1   7  -3 20.5915 105.740   5
   2   7   3 1316.60 210.634   5
  -2   7  -3 1870.30 364.373   5
  -2   7  -3 1525.03 295.938   1
  -3   7  -3 2158.07 381.888   5
  -4   7  -3 902.566 252.824   5
  -5   7  -3 249.364 201.671   5
  -6   7  -3 182.801 193.566   5
  -7   7  -3-118.617 154.995   5
  -8   7  -3 1400.61 354.211   5
  -9   7  -3 158.806 207.584   5
 -10   7  -3 1151.78 340.717   5
 -10   8   3 373.035 168.051   5
  -9   8   3 239.234 179.448   5
  -8   8   3 753.587 258.728   5
  -7   8   3 860.602 265.024   5
  -6   8   3 349.686 190.696   5
  -5   8   3-213.204 188.830   5
  -4   8   3 276.706 149.317   5
   4   8  -3 835.454 233.230   5
  -3   8   3 135.486 112.164   5
   3   8  -3 419.004 193.747   5
  -2   8   3-36.7222 122.514   5
   2   8  -3-53.1509 139.851   5
   1   8  -3 596.363 192.956   3
  -1   8   3 1015.29 241.962   5
   1   8  -3 949.933 259.453   5
   0   8  -3-138.584 106.397   3
   0   8   3 5.85276 86.5858   5
   0   8  -3 3.49788 165.269   5
  -1   8  -3-18.3293 121.008   3
  -1   8  -3 243.739 189.108   5
  -2   8  -3-11.3485 145.477   5
  -3   8  -3-202.931 194.529   5
  -4   8  -3 732.958 280.994   5
  -5   8  -3 6025.90 718.082   5
  -6   8  -3 46.7938 180.863   5
  -7   8  -3 184.398 238.054   5
  -8   8  -3 773.976 300.650   5
  -8   9   3 694.014 283.329   5
  -7   9   3 480.536 272.736   5
  -6   9   3 405.495 219.973   5
  -5   9   3 855.233 290.337   5
  -4   9   3 110.810 130.059   5
  -3   9   3 181.349 153.792   5
   3   9  -3 268.255 166.024   5
   2   9  -3 199.218 125.773   5
   1   9  -3 302.028 157.131   5
   0   9  -3 615.798 239.942   5
  -1   9  -3-128.014 203.399   5
  -2   9  -3 202.600 158.503   3
  -2   9  -3 952.524 288.248   5
  -3   9  -3-492.960 247.347   5
  -4   9  -3 867.716 315.516   5
  -5   9  -3 57.8369 126.250   5
   0  10  -3-140.232 162.066   5
  -1  10  -3 389.041 217.705   5
  18   0  -4-647.322 286.829   4
  17   0  -4 293.577 248.622   4
  16   0  -4 4181.97 611.846   4
  15   0  -4 14610.2 1106.87   4
  14   0  -4 151.523 168.457   4
  14   0  -4 399.427 127.312   1
  13   0  -4 4974.92 400.977   1
  12   0  -4 3374.42 325.569   1
  11   0  -4 44516.8 1300.38   1
  10   0  -4 21323.7 819.580   1
   9   0  -4 23338.6 848.548   1
   8   0  -4 413.978 113.016   1
   7   0  -4 11292.6 530.293   1
   7   0  -4 9716.53 482.873   2
   6   0  -4 136748. 2705.46   1
   6   0  -4 139161. 2684.02   2
   5   0  -4 58012.8 1368.60   2
   5   0  -4 53620.8 1359.39   1
  -5   0   4 55428.5 1332.25   2
   4   0  -4 71041.9 1602.93   1
  -4   0   4 72055.6 1589.61   2
  -3   0   4 92595.7 1928.41   2
  -2   0   4 1489.86 173.153   2
  -1   0   4 38407.3 1033.94   3
  -1   0   4 39176.6 1039.86   2
   0   0   4 75348.4 1632.16   3
   0   0   4 72133.2 1615.00   2
   1   0   4 44341.4 1149.65   3
  -1   0  -4 43933.1 1148.31   3
   1   0   4 44419.7 1141.73   2
  -1   0  -4 44552.8 874.829   4
  -2   0  -4 30956.4 932.738   3
   2   0   4 31583.8 910.069   2
  -2   0  -4 32012.2 736.636   4
   3   0   4 4613.45 316.329   2
  -3   0  -4 5077.48 273.081   4
  -3   0  -4 4663.45 333.034   3
   4   0   4 172324. 3212.27   2
  -4   0  -4 182015. 3344.22   3
   4   0   4 173122. 3136.55   4
   5   0   4 51049.8 1280.44   4
   5   0   4 49708.9 1242.35   2
  -6   0  -4 71509.8 1642.57   5
   6   0   4 69814.9 1704.37   4
   6   0   4 70634.3 1581.22   2
   7   0   4 5023.43 321.723   2
  -7   0  -4 5333.66 370.500   5
   7   0   4 5304.37 407.064   4
   8   0   4 4967.52 423.438   4
   8   0   4 4687.55 305.190   2
  -8   0  -4 4771.98 364.349   5
  -9   0  -4 5123.20 393.265   5
   9   0   4 5726.40 332.063   2
   9   0   4 4690.12 444.481   4
 -10   0  -4 23903.6 952.977   5
  10   0   4 27316.5 782.324   2
  10   0   4 25171.3 1134.91   4
 -11   0  -4-13.4521 70.7445   5
  11   0   4 163.712 108.044   4
 -12   0  -4 1480.02 244.891   5
  12   0   4 1892.73 340.149   4
 -13   0  -4 994.313 210.005   5
  13   0   4 654.982 197.684   4
  14   0   4 84.4254 106.518   4
  15   0   4 201.407 160.603   4
  16   0   4 11987.7 1009.51   4
  17   0   4 8516.12 884.270   4
  18   1  -4 222.278 196.568   4
  18  -1  -4 513.963 267.037   4
  17   1  -4 492.507 198.953   4
  17  -1  -4 1223.02 359.153   4
  16  -1  -4 1250.81 363.537   4
  15   1  -4-65.1472 97.6290   1
  15  -1  -4 319.242 201.507   4
  14   1  -4 397.386 136.097   1
  14  -1  -4 312.884 198.221   4
  13  -1  -4 82.0790 70.3654   1
  13  -1  -4 84.7414 157.030   4
  13   1  -4 27.4540 76.5989   1
  12   1  -4 7178.27 525.099   1
  12  -1  -4 7133.50 416.443   1
  12   1  -4 6538.61 420.850   2
  11   1  -4 7455.68 523.975   1
  11  -1  -4 7888.35 437.479   1
  11   1  -4 7236.20 444.289   2
  11  -1  -4 7784.57 669.687   4
  10   1  -4 649.260 137.031   2
  10   1  -4 720.817 169.511   1
  10  -1  -4 519.114 190.874   4
  10  -1  -4 797.786 135.052   1
   9   1  -4 27324.9 995.542   1
   9  -1  -4 26120.7 853.937   1
   9   1  -4 26097.7 890.732   2
  -9   1   4 27417.5 835.353   2
   9  -1  -4 27380.5 1172.36   4
   8   1  -4 10738.6 572.676   1
   8  -1  -4 9691.97 485.697   1
  -8   1   4 10945.6 487.714   2
  -8  -1   4 11008.1 568.204   1
   8   1  -4 9883.40 512.337   2
   8  -1  -4 10554.2 659.883   4
   7   1  -4 1408.23 209.505   1
  -7  -1   4 1715.10 214.240   1
  -7   1   4 1719.80 189.605   2
   7  -1  -4 1531.06 186.863   1
   7   1  -4 1548.06 193.964   2
   7  -1  -4 1299.07 220.340   4
   6   1  -4 2987.67 281.252   1
   6   1  -4 2828.79 262.250   2
  -6  -1   4 3588.67 303.256   1
  -6   1   4 3020.26 248.886   2
   6  -1  -4 2784.83 302.761   4
   5   1  -4 103946. 2240.52   1
   5   1  -4 105180. 2188.07   2
  -5  -1   4 110336. 2251.60   1
  -5   1   4 105974. 2158.51   2
   5  -1  -4 102231. 2231.07   4
   4   1  -4 78117.9 1779.31   1
   4  -1  -4 78488.6 1705.03   4
   3   1  -4 149.858 89.1546   1
  -3  -1   4 28.9485 44.7902   3
   3  -1  -4 169.934 63.7596   4
  -2  -1   4 9289.46 464.103   3
   2  -1  -4 10085.0 353.743   4
   2   1  -4 10373.3 488.438   1
  -1  -1   4 12068.9 533.686   3
   1   1  -4 12840.4 542.601   1
   1  -1  -4 11753.5 311.061   4
   0  -1   4 207481. 3758.46   3
   0   1   4 206303. 3641.45   3
   0   1  -4 206495. 3706.75   1
   1   1   4 66036.5 1478.56   3
  -1   1  -4 69802.6 1546.13   2
   2   1   4-32.1330 53.9893   3
  -2   1  -4 52.8829 53.0334   4
  -2  -1  -4 56.9885 60.9016   3
  -2   1  -4 42.1837 46.1824   2
   2   1   4 71.2990 25.1854   4
  -3  -1  -4 100676. 2074.77   3
  -3   1  -4 105851. 2114.23   2
   3   1   4 103386. 1845.34   4
  -3   1  -4 103281. 2097.01   4
  -4  -1  -4 74585.5 1637.61   3
  -4   1  -4 70175.4 1661.77   4
   4   1   4 72297.4 1489.22   4
  -5  -1  -4 98848.8 2123.46   3
   5   1   4 99768.0 2071.60   4
  -5  -1  -4 106159. 1959.00   5
  -5   1  -4 104311. 2263.06   4
  -6   1  -4 48433.5 1405.70   4
  -6  -1  -4 46571.7 1266.78   3
  -6  -1  -4 49545.3 1125.46   5
   6   1   4 46333.7 1271.46   4
  -6   1  -4 47149.6 1366.12   5
   6  -1   4 44584.3 1353.35   4
  -7  -1  -4 59.7073 48.2373   5
   7  -1   4 228.249 105.364   4
   7   1   4 177.659 103.186   4
  -7   1  -4 34.3700 69.9232   5
  -8   1  -4 4884.87 413.613   5
  -8  -1  -4 5398.27 332.103   5
   8   1   4 5713.67 450.019   4
   8  -1   4 4949.18 444.607   4
   9  -1   4 3011.43 377.134   4
  -9   1  -4 2624.04 312.843   5
  -9  -1  -4 2594.13 242.118   5
   9   1   4 2384.61 314.123   4
 -10   1  -4 8398.53 593.166   5
  10   1   4 8481.34 636.531   4
  10  -1   4 9705.15 700.934   4
 -10  -1  -4 9302.38 497.075   5
  11   1   4 3210.31 270.849   2
 -11  -1  -4 2717.99 274.899   5
 -11   1  -4 3159.63 376.010   5
  11  -1   4 3593.14 440.520   4
  11   1   4 3085.06 395.032   4
  12  -1   4 1007.59 271.507   4
 -12  -1  -4 1047.65 177.884   5
 -12   1  -4 704.916 190.525   5
  12   1   4 1027.95 258.282   4
  13  -1   4 448.257 189.622   4
  13   1   4 241.017 167.331   4
 -13   1  -4 176.677 83.0524   5
  14  -1   4 147.573 156.837   4
 -14   1  -4 456.166 165.961   5
  15  -1   4 1841.63 386.727   4
 -15   1  -4 1801.90 330.380   5
  15   1   4 1822.19 381.536   4
  16  -1   4 1130.52 329.412   4
  16   1   4 2001.04 420.747   4
  17  -1   4 72.2321 146.219   4
  17   1   4 228.159 170.969   4
  18  -2  -4-202.829 219.193   4
  17  -2  -4 1448.44 393.381   4
  16   2  -4 1171.50 256.766   1
  16  -2  -4 1031.13 335.543   4
  15   2  -4 1034.78 230.944   1
  15  -2  -4 388.615 190.080   4
  14  -2  -4 11462.6 940.488   4
  14   2  -4 12132.2 778.512   1
  13   2  -4 455.981 154.380   1
  13  -2  -4 687.238 249.618   4
  12   2  -4 9599.83 667.064   1
  12  -2  -4 9888.51 442.975   1
  12  -2  -4 9367.56 779.734   4
  11   2  -4 1700.23 276.260   1
  11  -2  -4 1727.17 182.698   1
 -11   2   4 1644.03 180.787   2
  11  -2  -4 2003.45 346.794   4
  10   2  -4-5.17281 105.492   1
  10  -2  -4-2.43003 46.0902   1
 -10   2   4 21.2052 63.3697   2
  10  -2  -4-124.824 165.728   4
   9   2  -4 17325.7 839.541   1
   9  -2  -4 17791.3 932.873   4
  -9   2   4 17419.5 657.453   2
   9  -2  -4 17084.7 637.405   1
   8   2  -4 15827.8 782.486   1
  -8   2   4 15684.0 630.433   2
   8  -2  -4 16042.4 831.548   4
   7   2  -4 39152.9 1267.16   1
   7  -2  -4 40004.3 1314.43   4
   6   2  -4 971.572 182.945   1
   6  -2  -4 1322.43 214.817   4
  -5  -2   4-34.7490 70.9819   3
   5   2  -4 44.6876 77.5623   1
   5  -2  -4 146.920 104.698   4
   4  -2  -4 15032.9 671.467   5
  -4  -2   4 13391.2 599.865   3
   4   2  -4 14672.8 675.247   1
   4  -2  -4 14290.0 589.909   4
   3  -2  -4 420.007 95.1125   4
   3   2  -4 658.676 145.604   1
  -3  -2   4 549.722 121.916   3
   3  -2  -4 707.043 139.910   5
  -3   2   4 860.344 129.383   4
  -2  -2   4 86922.1 1914.03   3
   2   2  -4 84477.3 1930.18   1
   2  -2  -4 87956.2 1878.52   5
  -2   2   4 84511.0 1687.97   4
  -1  -2   4 12542.6 575.993   3
  -1   2   4 11901.0 399.071   4
   1   2  -4 13180.4 583.254   1
   1  -2  -4 12950.3 519.071   5
   0  -2  -4 31840.5 838.378   5
   0   2  -4 29366.4 925.501   1
   0   2   4 29724.7 659.067   4
   1   2   4 27794.8 793.253   3
  -1   2  -4 28323.3 883.226   1
  -1   2  -4 29659.4 932.170   2
  -2   2  -4 195.698 87.2670   1
   2   2   4 76.8369 49.1062   3
  -2   2  -4 113.155 69.3719   2
  -3   2  -4 154552. 2964.49   2
  -3   2  -4 156821. 2924.84   1
  -3   2  -4 155478. 3094.59   4
  -4   2  -4-0.19132 42.9968   4
  -4   2  -4-42.7384 54.3483   1
  -4   2  -4-31.9294 43.0246   2
  -5   2  -4 1318.22 167.067   2
  -5  -2  -4 1115.54 144.082   3
  -5  -2  -4 1204.33 88.5575   5
  -5   2  -4 1191.65 152.738   1
  -6  -2  -4 17947.9 652.468   3
  -6   2  -4 19734.4 658.619   1
  -6   2  -4 19219.2 878.414   5
  -6   2  -4 20203.0 698.959   2
  -6  -2  -4 19118.1 459.964   5
  -7  -2  -4 627.686 114.000   3
  -7  -2  -4 453.592 63.2876   5
  -7   2  -4 532.054 102.868   1
  -7   2  -4 406.003 149.143   5
  -8  -2  -4 26656.2 886.370   3
  -8   2  -4 27227.8 1129.86   5
  -8   2  -4 28512.8 797.301   1
  -8  -2  -4 27436.3 666.176   5
  -9  -2  -4 3730.59 313.165   3
  -9   2  -4 3940.73 423.127   5
  -9   2  -4 4088.34 258.848   1
   9   2   4 4067.43 411.680   4
   9  -2   4 3835.72 435.112   4
  10  -2   4 1015.44 241.686   4
  10   2   4 1127.06 234.929   4
 -10  -2  -4 1656.48 216.391   3
 -10   2  -4 1145.62 128.027   1
 -10   2  -4 1104.04 230.698   5
  11  -2   4 2480.37 391.466   4
 -11  -2  -4 2485.27 281.950   3
 -11   2  -4 2108.44 326.338   5
  11   2   4 2720.82 378.922   4
  12  -2   4 2198.04 388.061   4
 -12   2  -4 2003.70 335.239   5
  12   2   4 2633.97 393.000   4
  13  -2   4 1104.91 289.941   4
 -13   2  -4 1117.36 249.577   5
  13   2   4 1345.57 302.385   4
  14  -2   4-171.744 202.002   4
 -14   2  -4 218.968 150.891   5
  14   2   4-60.1353 122.884   4
 -15   2  -4 9541.65 795.945   5
  15   2   4 9143.32 827.788   4
  15  -2   4 8940.37 873.507   4
  16  -2   4 24.8492 149.879   4
 -16   2  -4-24.8503 98.8020   5
  16   2   4-197.895 169.029   4
  17  -2   4 164.124 179.949   4
  17  -3  -4 372.198 208.931   4
  16  -3  -4-55.3984 173.867   4
  15   3  -4 3431.43 456.452   1
  15  -3  -4 2388.09 459.554   4
  14   3  -4 2030.74 361.633   1
  14  -3  -4 1720.80 401.158   4
  13   3  -4 3897.53 465.770   1
  13  -3  -4 3549.85 518.724   4
 -12   3   4 1416.73 175.495   2
  12   3  -4 2549.74 378.671   1
  12  -3  -4 2331.44 400.494   4
  11   3  -4 5866.49 546.176   1
  11  -3  -4 4891.35 539.706   4
 -11   3   4 4699.93 332.676   2
  11  -3  -4 5058.53 304.672   1
  10  -3  -4 71.5278 57.0735   1
  10   3  -4-89.0890 132.352   1
  10  -3  -4 108.164 115.833   4
   9   3  -4 4025.73 422.959   1
   9  -3  -4 3912.52 440.962   4
   8   3  -4 4777.25 457.284   1
  -8  -3   4 4793.54 374.548   3
   8  -3  -4 4795.56 459.801   4
  -8   3   4 4052.06 452.701   5
   7  -3  -4-83.5379 102.257   4
   7   3  -4 13.6829 87.2120   1
  -7   3   4 30.1906 101.441   5
  -7  -3   4 158.251 83.7102   3
   6   3  -4 7647.08 556.095   1
  -6  -3   4 7453.13 448.352   3
  -6   3   4 7709.32 558.376   5
   6  -3  -4 8195.78 539.797   4
   5   3  -4 3729.85 372.591   1
  -5  -3   4 3795.28 312.553   3
   5  -3  -4 3254.43 323.394   4
  -5   3   4 3736.44 343.380   4
  -4  -3   4 1746.89 217.126   3
  -4   3   4 1388.66 199.676   4
   4   3  -4 1563.39 249.806   1
  -3  -3   4 73330.8 1738.09   3
   3   3  -4 69891.2 1841.07   1
   3   3  -4 71263.5 1720.71   3
   3  -3  -4 74885.9 1791.90   5
  -3   3   4 72661.7 1692.62   4
   2   3  -4 12485.3 593.121   3
   2  -3  -4 11779.7 557.454   5
  -2   3   4 12057.9 522.883   4
   1   3  -4 24353.6 902.594   3
   1   3  -4 24452.2 912.052   1
   1  -3  -4 26454.3 824.709   5
  -1   3   4 24281.9 750.007   4
   0   3  -4 20739.1 812.456   1
   0  -3  -4 21413.1 691.432   5
  -1  -3  -4 442.378 84.2258   5
  -1   3  -4 386.565 121.958   1
   1  -3   4 465.577 118.299   1
   2   3   4 162.778 61.6079   3
  -2  -3  -4 228.278 58.5033   5
   2  -3   4 186.155 77.0282   1
  -2   3  -4 253.196 106.643   1
   3   3   4 218.936 57.8495   3
  -3  -3  -4 223.344 37.3066   5
  -3   3  -4 107.813 66.1249   1
  -4   3  -4 45032.8 1197.40   1
  -5   3  -4 4817.65 325.029   1
  -5   3  -4 4848.75 457.622   5
  -5   3  -4 5395.06 379.502   2
  -6   3  -4 111.786 91.7575   5
  -6   3  -4 318.524 98.6711   2
  -6   3  -4 343.677 91.8558   1
  -7   3  -4 15302.6 564.191   1
  -7   3  -4 13828.7 606.988   2
  -7   3  -4 13121.9 802.302   5
  -8  -3  -4 60.8811 44.5241   3
  -8   3  -4 101.432 51.5633   1
  -8   3  -4-16.5816 62.4684   2
  -9   3  -4 14206.9 465.697   1
  -9  -3  -4 12558.9 509.967   3
  -9   3  -4 12109.8 813.526   5
 -10  -3  -4-11.9882 42.9367   3
 -10   3  -4 17.0691 106.376   5
 -11   3  -4 331.770 132.997   5
 -12   3  -4 3091.62 440.632   5
 -13   3  -4 1322.98 299.282   5
  13   3   4 1617.84 332.303   4
 -14   3  -4 3803.65 520.381   5
  14   3   4 3714.29 524.233   4
 -15   3  -4 66.2065 113.857   5
 -16   3  -4 1185.24 299.273   5
 -17   3  -4-74.5891 110.980   5
  16  -4  -4 337.524 251.864   4
  15  -4  -4 372.247 260.074   4
  15   4  -4 245.818 180.211   1
  14  -4  -4-16.6918 167.526   4
  14   4  -4 79.8130 146.625   1
  13  -4  -4 354.530 271.656   4
  13   4  -4 170.174 168.929   1
 -12   4   4 6588.72 679.490   5
 -12   4   4 5315.75 385.041   2
  12  -4  -4 5502.23 623.807   4
  12   4  -4 6137.03 618.249   1
  11  -4  -4-105.525 137.746   4
  11   4  -4 127.459 130.717   1
 -11   4   4 185.916 151.059   5
  10  -4  -4 396.589 169.549   4
  10   4  -4 374.068 150.522   1
 -10   4   4 188.090 123.625   5
   9  -4  -4 6929.68 614.575   4
   9   4  -4 5387.04 545.928   1
  -9   4   4 5437.90 565.553   5
   8  -4  -4 256.275 162.908   4
  -8   4   4 169.961 106.764   5
  -8  -4   4 280.264 107.832   3
   8   4  -4 373.713 203.095   1
   7   4  -4 2128.25 331.806   1
  -7  -4   4 1574.27 218.499   3
  -7   4   4 2054.13 336.483   5
   6   4  -4 418.689 189.846   1
  -6  -4   4 508.952 123.225   3
  -6   4   4 563.126 188.196   5
   5   4  -4 1881.90 273.864   1
  -5   4   4 1348.16 243.598   5
   4   4  -4 1094.01 223.359   1
  -4   4   4 867.035 194.126   5
   3   4  -4 1952.86 293.638   1
   3   4  -4 2070.10 251.629   3
  -3   4   4 2478.48 291.333   5
  -3   4   4 2418.66 282.423   4
  -2   4   4 1235.24 186.572   4
   2   4  -4 941.240 199.268   1
   2   4  -4 1016.99 185.967   3
  -2   4   4 1147.10 186.713   5
   2  -4  -4 876.884 172.094   5
  -1   4   4-48.4135 69.4543   4
   1   4  -4 16.0414 93.2419   3
   1   4  -4 24.8560 77.1259   1
   0   4  -4 18607.0 840.733   3
   0   4  -4 20126.0 870.017   1
   0  -4  -4 21275.0 730.578   5
  -1  -4  -4 13689.6 519.408   5
  -1   4  -4 13064.6 672.034   1
  -1   4  -4 13533.1 716.254   3
  -2   4  -4 6598.36 461.946   1
   2   4   4 7542.58 345.029   3
  -2  -4  -4 7123.24 317.522   5
  -3   4  -4 12428.4 620.324   1
   3   4   4 11995.9 411.471   3
   3  -4   4 12888.4 619.335   1
  -4   4  -4 1000.61 179.583   1
  -5   4  -4 1332.52 191.814   1
  -5   4  -4 1231.06 257.748   5
  -6   4  -4 1925.11 302.216   5
  -6   4  -4 2167.49 229.114   1
  -7   4  -4 1575.03 317.992   5
  -7   4  -4 1291.94 165.809   1
  -8   4  -4 557.211 193.732   5
  -8   4  -4 400.521 85.9940   1
  -9   4  -4 341.121 196.583   5
 -10   4  -4 1113.55 265.830   5
 -11   4  -4-124.351 226.788   5
 -12   4  -4-217.823 253.416   5
 -13   4  -4 4650.05 602.098   5
 -14   4  -4 3421.68 533.110   5
 -15   4  -4 244.886 168.744   5
  15  -5  -4 845.828 325.459   4
  14  -5  -4 190.199 195.020   4
 -14   5   4-163.128 124.699   5
  14   5  -4-35.4317 140.744   1
  13  -5  -4 1489.03 376.738   4
 -13   5   4 1168.67 306.586   5
  13   5  -4 1041.68 279.146   1
 -12   5   4 386.224 238.978   5
  12   5  -4-12.8025 120.788   1
  11   5  -4 1127.20 289.110   1
 -11   5   4 1770.41 383.748   5
 -10   5   4 2457.76 397.765   5
  10   5  -4 2351.21 392.775   1
  -9   5   4 1201.19 290.801   5
   9   5  -4 1158.47 279.096   1
   8   5  -4 11005.1 819.601   1
  -8   5   4 11262.4 833.552   5
   7   5  -4-186.727 131.800   1
  -7   5   4-126.867 136.666   5
  -6   5   4 2052.60 324.231   5
   6   5  -4 2446.78 372.415   1
  -5   5   4 14.4115 123.622   5
   5   5  -4-10.4292 150.472   1
  -4   5   4 767.459 208.114   5
   4   5  -4 765.517 160.333   3
   4   5  -4 529.185 165.903   1
   3   5  -4 11799.0 767.135   1
   3   5  -4 11461.9 625.042   3
  -3   5   4 11195.2 675.876   5
   2   5  -4 3326.14 406.058   1
   2   5  -4 3329.39 352.023   3
  -2   5   4 3623.41 357.849   5
   1   5  -4 16250.6 859.318   1
   1   5  -4 14941.7 775.340   3
  -1   5   4 17339.4 774.965   5
   0   5  -4 1395.98 250.359   1
   0   5   4 1485.21 214.460   5
   0   5  -4 1381.75 237.278   3
   0  -5  -4 1340.50 205.221   5
  -1   5  -4 11048.2 674.763   1
  -1   5  -4 11065.9 685.965   3
  -2   5  -4 12064.6 690.406   1
  -3   5  -4 337.132 147.087   1
   3   5   4 217.739 52.9737   3
  -4   5  -4 9969.31 597.748   1
  -4   5  -4 10027.7 764.317   5
  -5   5  -4-81.0469 147.091   5
  -5   5  -4 1.02820 70.8148   1
  -6   5  -4-77.5037 200.830   5
  -6   5  -4 315.649 103.932   1
  -7   5  -4 409.983 210.398   5
  -7   5  -4 186.113 91.8604   1
  -8   5  -4 322.249 173.139   5
  -9   5  -4 4617.45 571.259   5
 -10   5  -4-60.9197 185.056   5
 -11   5  -4 1418.53 355.241   5
 -12   5  -4 2414.50 455.021   5
 -13   5  -4 325.279 219.210   5
 -14   6   4 741.517 330.154   5
 -13   6   4 1380.01 357.351   5
 -12   6   4 777.749 288.603   5
  12   6  -4 131.493 162.215   1
 -11   6   4 2712.11 479.395   5
  11   6  -4 3105.15 497.365   1
  10   6  -4 961.967 264.345   1
 -10   6   4 443.940 193.058   5
  -9   6   4 1051.67 305.057   5
   9   6  -4 633.319 238.048   1
   8   6  -4 78.9408 157.683   1
  -8   6   4 40.7595 132.776   5
  -7   6   4 5059.55 568.531   5
   7   6  -4 4801.63 578.726   1
  -6   6   4-53.9624 145.425   5
   6   6  -4-190.423 194.007   1
  -5   6   4 369.676 165.659   5
   5   6  -4 214.846 157.635   1
  -4   6   4 237.642 146.966   5
   4   6  -4 94.2543 107.419   3
   4   6  -4 0.36875 132.995   1
   3   6  -4 758.551 187.608   3
   3   6  -4 1218.87 270.228   1
  -3   6   4 774.208 204.772   5
   2   6  -4 12536.4 836.240   1
   2   6  -4 11352.1 681.638   3
  -2   6   4 12925.5 742.411   5
   1   6  -4-92.0187 115.139   3
  -1   6   4 4.38598 104.388   5
   1   6  -4-45.3638 102.504   1
   0   6  -4 1090.56 230.778   3
   0   6   4 1004.16 197.429   5
   0   6  -4 1092.11 254.953   1
  -1   6  -4-231.208 183.296   3
   1   6   4 108.464 97.0240   5
  -1   6  -4 105.112 127.593   1
  -2   6  -4 1637.79 278.182   1
  -3   6  -4 2074.21 361.285   5
  -3   6  -4 2505.38 334.558   1
  -4   6  -4 498.637 194.328   5
  -4   6  -4 825.292 190.555   1
  -5   6  -4 93.6687 167.655   5
  -5   6  -4 616.399 170.160   1
  -6   6  -4 4748.45 585.780   5
  -6   6  -4 5006.49 423.984   1
  -7   6  -4 984.018 276.833   5
  -8   6  -4 2593.28 442.889   5
  -9   6  -4-84.1739 193.451   5
 -10   6  -4 938.199 305.438   5
 -11   6  -4-103.624 228.988   5
 -12   6  -4 1590.97 378.100   5
 -12   7   4 115.352 181.506   5
 -11   7   4 175.970 203.234   5
 -10   7   4 624.058 237.907   5
  10   7  -4 1508.77 369.631   1
  -9   7   4 182.177 195.630   5
   9   7  -4 412.175 224.332   1
  -8   7   4-142.167 196.533   5
   8   7  -4-228.963 151.349   1
  -7   7   4 3082.71 471.205   5
   7   7  -4 3601.14 552.805   1
  -6   7   4-201.442 158.436   5
   6   7  -4 232.588 205.615   1
  -5   7   4 1660.72 326.407   5
   5   7  -4 1618.71 364.721   1
   4   7  -4 3687.38 376.168   3
   4   7  -4 3095.37 470.636   1
  -4   7   4 3175.24 432.463   5
   3   7  -4 875.960 193.689   3
  -3   7   4 1271.25 285.386   5
   3   7  -4 1234.88 302.922   1
   2   7  -4 513.307 161.872   3
  -2   7   4 301.172 148.792   5
   2   7  -4 343.891 186.336   1
   1   7  -4 1661.18 287.623   3
  -1   7   4 1757.06 291.292   5
   1   7  -4 2088.33 367.246   1
   0   7  -4 7479.08 619.730   3
   0   7   4 8482.54 596.650   5
   0   7  -4 8664.51 707.748   1
  -1   7  -4 6037.33 567.879   3
   1   7   4 6983.58 500.582   5
  -1   7  -4 7661.58 714.034   5
  -1   7  -4 6770.27 623.713   1
  -2   7  -4 31.1914 117.089   3
  -2   7  -4-67.7021 168.931   5
  -2   7  -4-94.0577 131.914   1
  -3   7  -4 595.227 185.562   1
  -3   7  -4 950.751 293.868   5
  -4   7  -4 396.255 199.429   5
  -4   7  -4 152.141 108.829   1
  -5   7  -4 5713.09 660.754   5
  -5   7  -4 5172.83 495.019   1
  -6   7  -4 306.134 193.467   5
  -7   7  -4-66.6630 161.889   5
  -8   7  -4 816.459 300.033   5
  -9   7  -4 84.7773 155.867   5
 -10   8   4 553.205 229.060   5
  -9   8   4 1086.84 335.508   5
  -8   8   4 136.557 157.701   5
  -7   8   4 1184.56 315.349   5
   7   8  -4 1672.97 387.690   1
  -6   8   4 622.908 251.956   5
   6   8  -4 368.915 223.234   1
  -5   8   4 550.143 224.859   5
   5   8  -4-86.9537 197.548   1
  -4   8   4 1468.02 323.270   5
   4   8  -4 1310.70 363.456   1
  -3   8   4 2392.90 383.350   5
   3   8  -4 2532.92 443.882   1
   2   8  -4 390.504 174.990   3
  -2   8   4 312.678 169.597   5
   2   8  -4-40.2351 150.843   1
   1   8  -4 4707.05 509.728   3
   1   8  -4 4447.44 572.094   5
   1   8  -4 4143.36 543.030   1
   0   8  -4 1328.69 340.088   5
   0   8  -4 1216.30 273.254   3
   0   8  -4 1519.00 340.313   1
  -1   8  -4 1833.57 339.904   3
  -1   8  -4 2715.84 470.001   5
  -1   8  -4 1809.79 362.927   1
  -2   8  -4 2068.40 365.560   3
  -2   8  -4 3106.94 509.346   5
  -3   8  -4 117.875 110.549   3
  -3   8  -4-82.4447 197.599   5
  -4   8  -4 769.989 284.463   5
  -5   8  -4 5098.54 666.017   5
  -6   8  -4 1220.79 360.311   5
  -7   8  -4 381.986 216.361   5
  -8   9   4-456.870 263.191   5
  -7   9   4-313.700 196.924   5
  -6   9   4 301.112 209.001   5
  -5   9   4 30.9486 126.212   5
  -4   9   4 142.380 121.078   5
   4   9  -4-185.545 153.460   5
   3   9  -4-108.116 118.933   5
   2   9  -4 488.412 214.459   5
   1   9  -4 575.662 228.890   5
   0   9  -4 1229.12 356.742   5
  -1   9  -4 8.85876 146.512   5
  -2   9  -4 1460.46 333.888   3
  -2   9  -4 2060.87 438.662   5
  -3   9  -4-68.8221 165.460   5
  -3   9  -4 199.759 188.421   3
  -4   9  -4 108.212 139.411   3
  -4   9  -4 519.981 265.380   5
   1  10  -4-61.8924 169.118   5
  18   0  -5 91.6319 262.286   4
  17   0  -5 490.648 290.706   4
  16   0  -5 387.107 222.385   4
  15   0  -5 212.129 200.695   4
  14   0  -5 166.505 96.9126   1
  13   0  -5-85.1350 91.9832   1
  12   0  -5 36.0570 72.0091   1
  11   0  -5-81.6072 99.7982   1
  10   0  -5 39.5781 74.1650   1
   9   0  -5-70.6029 90.0010   1
   8   0  -5 44.3900 82.5991   1
   7   0  -5 75.9554 81.8140   1
   6   0  -5 23.3941 68.6925   1
  -6   0   5-62.1482 86.7675   2
  -5   0   5-69.7180 98.9706   2
   5   0  -5-90.0658 106.130   1
  -4   0   5 125.319 79.1722   2
  -3   0   5 0.63484 63.2645   2
  -2   0   5-43.8586 83.7951   2
  -2   0   5-58.6814 59.0998   3
  -1   0   5 152.785 84.1179   3
  -1   0   5 33.4448 80.8048   2
   0   0   5 13.3107 59.0562   3
   0   0   5 72.6105 95.3214   2
  -1   0  -5 59.5513 31.2158   4
   1   0   5 7.33192 52.7288   3
  -1   0  -5 116.700 94.0118   3
   1   0   5 33.0799 86.5726   2
  -2   0  -5-46.2051 69.7688   3
   2   0   5 80.6047 85.0721   2
  -2   0  -5 33.2487 42.2486   4
  -3   0  -5-57.1864 80.8378   3
  -3   0  -5 118.712 56.4313   4
   3   0   5-15.1817 62.4073   2
  -4   0  -5-20.7620 65.6441   3
   4   0   5-10.5620 71.2137   2
   5   0   5-43.0112 72.3286   4
  -5   0  -5 83.6199 85.8248   3
   5   0   5 21.1301 85.4299   2
   6   0   5 14.3828 58.6577   4
  -6   0  -5-105.174 102.679   3
   6   0   5-29.1986 60.2730   2
   7   0   5 108.940 87.6069   4
  -7   0  -5 41.1798 81.6182   5
   7   0   5-0.32492 74.0884   2
   8   0   5 10.3339 72.7510   4
  -8   0  -5-79.5086 76.2974   5
   8   0   5-45.1810 81.8149   2
   9   0   5-71.7227 87.3144   4
  -9   0  -5-126.991 118.509   5
   9   0   5-18.8443 55.7720   2
  10   0   5 18.8731 90.1814   4
 -10   0  -5-65.0964 74.6819   5
  10   0   5 7.96138 56.1660   2
  11   0   5 22.5393 96.3849   4
 -11   0  -5-44.9507 113.545   5
  12   0   5-0.75002 99.8884   4
 -12   0  -5-136.602 78.3775   5
  13   0   5-33.5554 92.7510   4
  14   0   5 202.556 172.779   4
  15   0   5 46.4072 180.443   4
  16   0   5-65.4091 140.995   4
  18   1  -5 336.955 232.349   4
  18  -1  -5 656.950 288.529   4
  17  -1  -5 1657.04 404.370   4
  16  -1  -5 351.647 224.920   4
  15   1  -5 6448.19 553.480   1
  15  -1  -5 6689.87 741.988   4
  14  -1  -5-114.755 159.695   4
  14   1  -5-146.822 118.004   1
  13   1  -5 2428.85 324.110   1
  13  -1  -5 2458.60 272.870   1
  13  -1  -5 2759.03 442.495   4
  12   1  -5 95.7009 82.6344   1
  12  -1  -5 111.989 63.1111   1
  12  -1  -5 300.288 167.310   4
  11   1  -5 8504.67 582.822   1
  11  -1  -5 7627.94 481.812   1
  11  -1  -5 8237.72 691.894   4
  10  -1  -5 222.489 98.8043   1
  10   1  -5 180.678 104.887   1
  10  -1  -5 242.031 187.016   4
   9   1  -5 12196.5 673.685   1
   9  -1  -5 12435.3 612.772   1
  -9   1   5 11775.7 567.103   2
   9  -1  -5 13551.7 794.746   4
   8   1  -5 349.079 119.979   1
   8  -1  -5 525.716 136.337   1
  -8   1   5 354.359 100.708   2
   8  -1  -5 163.241 101.310   4
   7   1  -5 6194.11 451.117   1
   7   1  -5 6522.34 437.109   2
  -7   1   5 5885.24 393.432   2
   7  -1  -5 5623.22 394.820   1
   6   1  -5 53641.5 1499.33   1
   6   1  -5 54456.4 1457.94   2
  -6   1   5 53780.4 1408.51   2
   5   1  -5 43319.7 1284.74   1
   5   1  -5 44156.8 1257.22   2
  -5   1   5 41681.6 1205.01   2
  -4   1   5 52022.6 1389.67   2
   4   1  -5 52894.0 1433.30   1
  -3  -1   5 47690.1 1320.71   3
   3   1  -5 47496.9 1326.72   1
   3  -1  -5 46980.1 1101.89   4
  -2  -1   5 61464.3 1562.01   3
   2   1  -5 63305.3 1573.45   1
   2  -1  -5 61885.3 1223.16   4
  -1  -1   5 37257.3 1122.78   3
   1   1  -5 36949.1 1098.09   1
   1  -1  -5 35522.8 686.408   4
   0  -1   5 2594.22 269.176   3
   0   1   5 2376.69 236.165   3
   0  -1   5 2722.17 277.158   2
   1   1   5 76864.3 1749.02   3
   1  -1   5 75167.7 1807.10   2
  -1   1  -5 80710.4 1822.43   2
   2   1   5 17811.8 690.252   3
   2  -1   5 17060.2 706.120   2
  -2   1  -5 18951.3 732.955   2
  -2   1  -5 18001.6 634.555   4
  -3   1  -5 1622.40 238.594   3
  -3  -1  -5 1476.92 191.776   3
   3  -1   5 1853.44 223.449   2
  -3   1  -5 1759.50 196.962   4
   3   1   5 1758.30 123.402   4
  -4   1  -5 10125.0 599.835   3
  -4  -1  -5 10635.7 537.908   3
   4  -1   5 10249.9 525.480   2
  -4   1  -5 10298.3 517.037   4
   4   1   5 9858.76 388.848   4
  -5  -1  -5 6745.49 434.708   3
   5   1   5 7032.24 370.843   4
  -5   1  -5 6642.60 441.421   4
  -6  -1  -5 61290.8 1584.49   3
  -6  -1  -5 61936.9 1400.07   5
  -6   1  -5 58006.0 1618.23   4
   6   1   5 58997.1 1468.48   4
  -7  -1  -5 4933.06 396.517   3
  -7   1  -5 5495.46 437.645   5
  -7  -1  -5 5732.92 348.358   5
   7   1   5 5215.27 387.788   4
   7  -1   5 4724.58 411.384   4
  -8  -1  -5 8190.10 440.754   5
  -8  -1  -5 8282.51 530.048   3
  -8   1  -5 8776.79 577.863   5
   8   1   5 7846.01 521.532   4
   8  -1   5 8464.94 583.136   4
  -9  -1  -5 5446.90 444.971   3
   9   1   5 6549.92 510.347   4
  -9  -1  -5 5666.98 369.333   5
  -9   1  -5 5867.89 487.070   5
   9   1   5 6433.48 438.127   2
   9  -1   5 5919.28 515.908   4
  10  -1   5 2087.24 331.091   4
 -10  -1  -5 1959.13 279.894   3
 -10   1  -5 1916.54 284.602   5
 -10  -1  -5 2387.40 251.006   5
  10   1   5 2463.93 265.364   2
  10   1   5 1817.66 290.479   4
 -11   1  -5 6689.87 561.620   5
  11   1   5 5943.95 545.990   4
 -11  -1  -5 6402.45 432.365   5
  11  -1   5 6207.07 595.008   4
  12  -1   5 3679.77 486.028   4
 -12   1  -5 4171.45 453.245   5
  12   1   5 4201.95 482.614   4
  13  -1   5 1873.98 365.571   4
 -13   1  -5 1691.17 300.727   5
  13   1   5 1472.32 297.226   4
  14  -1   5 714.622 261.008   4
 -14   1  -5 513.324 184.513   5
  14   1   5 646.767 223.182   4
  15  -1   5 75.9566 150.059   4
  15   1   5-51.8573 138.261   4
  16  -1   5 1817.68 406.579   4
  17  -2  -5 1271.72 353.765   4
  16   2  -5 19.2040 101.612   1
  16  -2  -5-2.92014 180.018   4
  15   2  -5 377.448 151.542   1
  15  -2  -5 106.176 158.268   4
  14   2  -5-238.249 166.337   1
  14  -2  -5 146.308 187.892   4
  13  -2  -5-65.7928 121.709   4
  13   2  -5 34.5868 111.204   1
  12   2  -5 1989.28 312.253   1
  12  -2  -5 1983.97 225.464   1
  12  -2  -5 1295.35 295.668   4
  11   2  -5 3095.11 390.962   1
  11  -2  -5 2788.34 273.487   1
 -11   2   5 2649.35 262.470   2
  11  -2  -5 2413.43 380.356   4
  10   2  -5 10085.2 665.656   1
  10  -2  -5 10654.1 539.166   1
 -10   2   5 9609.14 518.462   2
  10  -2  -5 9395.69 708.567   4
   9   2  -5-60.0272 100.533   1
   9  -2  -5 38.4253 59.6753   1
  -9   2   5 3.11975 57.7295   2
   9  -2  -5-48.4932 115.438   4
   8   2  -5 2485.12 316.602   1
  -8   2   5 3014.35 290.856   2
   8  -2  -5 2944.12 350.924   4
   7   2  -5 680.126 184.547   1
   7  -2  -5 707.840 175.941   4
   6   2  -5 17133.3 807.126   1
   6  -2  -5 17233.8 767.142   4
   5   2  -5 56396.3 1577.28   1
   5  -2  -5 53068.0 1420.31   4
   4  -2  -5 85.0941 80.9959   4
   4   2  -5 110.280 96.6257   1
  -4  -2   5 202.239 95.6436   3
  -3  -2   5 19688.0 796.664   3
   3   2  -5 18014.1 797.402   1
   3  -2  -5 19329.5 637.789   4
  -2  -2   5 20827.8 831.960   3
   2  -2  -5 21572.5 788.293   5
   2   2  -5 20107.5 825.339   1
   1   2  -5 1867.00 232.304   1
   0   2  -5 22594.1 844.587   1
  -1   2  -5 252.135 106.689   1
   1   2   5 419.407 105.284   3
  -1   2  -5 363.593 101.368   2
   2   2   5 14603.5 599.169   3
  -2   2  -5 15090.5 657.691   1
  -2   2  -5 15835.4 683.666   2
  -3   2  -5 345.735 109.856   4
  -3   2  -5 250.180 92.0020   1
  -3   2  -5 302.284 93.9866   2
  -4   2  -5 28166.4 925.248   1
  -4   2  -5 28588.5 958.374   2
  -4   2  -5 28715.5 1030.30   4
  -5  -2  -5 19310.7 718.204   3
  -5   2  -5 18614.4 722.258   1
  -5   2  -5 20334.6 775.299   2
   5   2   5 18740.5 651.924   4
  -6  -2  -5 5601.47 375.443   3
  -6   2  -5 6531.44 521.213   5
  -6   2  -5 6029.10 387.508   1
   6   2   5 5904.39 380.661   4
  -6  -2  -5 5787.67 259.890   5
  -7  -2  -5 25984.2 888.095   3
  -7  -2  -5 25182.7 638.244   5
  -7   2  -5 24857.7 837.316   1
  -7   2  -5 23438.2 1043.85   5
   7   2   5 25157.8 916.073   4
  -8  -2  -5 439.098 130.497   3
  -8  -2  -5 520.143 80.5615   5
  -8   2  -5 501.669 159.414   5
   8   2   5 278.061 108.436   4
  -8   2  -5 472.190 109.424   1
  -9   2  -5 850.653 134.193   1
  -9  -2  -5 902.802 170.409   3
  -9  -2  -5 773.741 102.797   5
  -9   2  -5 697.274 199.045   5
   9   2   5 981.179 198.037   4
 -10  -2  -5-36.2605 102.848   3
 -10   2  -5 77.1210 55.1513   1
 -10   2  -5 55.3785 93.4292   5
  10   2   5 95.6223 106.126   4
 -11  -2  -5 154.457 66.9777   3
 -11   2  -5-125.397 154.443   5
  11   2   5 215.363 145.925   4
 -12   2  -5 2696.48 388.110   5
  12   2   5 2160.11 352.434   4
  13  -2   5-5.08262 127.268   4
 -13   2  -5-103.404 131.057   5
  13   2   5 82.9273 148.609   4
  14  -2   5 204.218 126.807   4
 -14   2  -5 171.486 120.765   5
  15  -2   5 2057.08 438.753   4
 -15   2  -5 2948.97 452.241   5
  17  -3  -5 883.039 319.044   4
  16   3  -5-112.785 163.878   1
  16  -3  -5-89.4957 162.877   4
  15   3  -5 211.094 152.689   1
  15  -3  -5 264.479 162.349   4
  14   3  -5 520.647 195.141   1
  14  -3  -5 1025.56 307.982   4
  13   3  -5 231.900 139.330   1
  13  -3  -5 400.697 205.060   4
  12  -3  -5-41.1271 53.1908   1
 -12   3   5 151.468 98.4260   2
  12   3  -5-144.426 124.370   1
  12  -3  -5 27.7917 155.066   4
  11   3  -5 983.624 240.943   1
  11  -3  -5 924.045 155.270   1
 -11   3   5 773.227 151.641   2
  11  -3  -5 648.821 229.044   4
  10   3  -5 435.926 169.625   1
 -10   3   5 209.970 93.4223   2
  10  -3  -5 229.427 77.6160   1
  10  -3  -5-26.3347 157.668   4
   9   3  -5 824.653 208.879   1
   9  -3  -5 958.334 235.719   4
   8   3  -5 22626.6 1063.65   1
   8  -3  -5 24289.2 1079.63   4
   7   3  -5 30320.3 1227.34   1
   7  -3  -5 31501.6 1189.84   4
   6  -3  -5 88.8174 104.354   4
   6   3  -5 253.576 144.385   1
   5  -3  -5 2048.67 242.135   4
   5   3  -5 1758.71 266.216   1
   4   3  -5 2788.31 327.887   1
  -4   3   5 3000.31 284.954   4
  -3   3   5 98304.2 2094.49   4
   3   3  -5 96798.1 2267.37   3
   3   3  -5 98106.8 2366.34   1
   3  -3  -5 101693. 2276.23   5
   2   3  -5 23211.1 927.087   3
   2   3  -5 23177.3 944.541   1
  -2   3   5 23435.0 747.241   4
   2  -3  -5 23932.3 867.202   5
   1   3  -5 3010.62 317.177   3
   1  -3  -5 2565.05 246.947   5
  -1   3   5 2612.78 206.581   4
   1   3  -5 2567.49 293.879   1
   0   3   5 227.155 61.8757   4
   0   3  -5 36.8739 80.3741   1
   0  -3  -5 182.179 71.2520   5
   1   3   5 67090.2 1546.71   3
  -1   3  -5 68531.6 1741.18   1
  -1  -3  -5 66029.2 1449.85   5
  -2  -3  -5 46127.1 1042.50   5
   2   3   5 45833.6 1163.06   3
  -2   3  -5 45687.3 1334.01   1
   3   3   5 27507.4 817.737   3
  -3   3  -5 26269.8 940.710   1
  -3  -3  -5 26534.8 643.907   5
  -4   3  -5 6769.40 433.383   1
  -5   3  -5 28405.5 946.713   1
  -6   3  -5 6931.68 422.812   1
  -6   3  -5 6973.75 575.707   5
  -7   3  -5 7367.38 423.363   1
  -7   3  -5 7674.24 624.719   5
  -8   3  -5 802.807 214.140   5
  -8   3  -5 554.894 107.834   1
  -9  -3  -5 11659.1 535.358   3
  -9   3  -5 12092.7 512.056   1
  -9   3  -5 11577.2 811.625   5
 -10   3  -5 3725.44 469.945   5
  10   3   5 4140.81 443.370   4
 -11   3  -5-150.472 183.489   5
  11   3   5 144.257 137.443   4
 -12   3  -5-10.3238 125.651   5
  12   3   5 55.6900 106.404   4
 -13   3  -5 693.465 260.550   5
 -14   3  -5 709.732 236.378   5
 -15   3  -5 1328.85 318.556   5
 -16   3  -5-146.560 139.671   5
  16  -4  -5-155.606 203.489   4
  16   4  -5 142.901 138.099   1
  15  -4  -5-68.1254 179.581   4
  15   4  -5-70.6068 140.494   1
  14  -4  -5 2438.46 461.091   4
  14   4  -5 3195.15 470.840   1
  13  -4  -5 1140.45 329.311   4
  13   4  -5 726.397 249.665   1
  12   4  -5 6342.14 652.369   1
 -12   4   5 5758.97 439.154   2
  12  -4  -5 7410.70 728.550   4
  11  -4  -5 528.036 223.294   4
  11   4  -5 692.260 222.812   1
  10  -4  -5-75.3348 125.559   4
  10   4  -5 284.156 180.031   1
   9   4  -5 4625.17 511.891   1
   9  -4  -5 4496.30 495.770   4
   8  -4  -5-6.76876 107.721   4
   8   4  -5-103.363 153.709   1
   7   4  -5 37218.2 1462.35   1
   7  -4  -5 35002.5 1329.53   4
   6   4  -5 25947.7 1176.19   1
   5   4  -5 491.915 171.379   1
   4   4  -5 7348.30 575.998   1
  -4   4   5 7894.85 518.588   4
   3   4  -5 769.650 197.860   1
   3   4  -5 478.114 151.029   3
  -3   4   5 553.349 134.294   4
   2   4  -5 43663.7 1468.10   1
   2   4  -5 43911.7 1392.36   3
  -2   4   5 45257.4 1268.29   4
   1   4  -5 27570.8 1088.05   3
   1   4  -5 29237.9 1133.90   1
   1  -4  -5 29822.7 984.083   5
  -1   4   5 30026.1 944.187   4
   0   4  -5 3513.83 379.371   3
   0   4  -5 3693.08 377.812   1
   0  -4  -5 4124.45 310.338   5
   0   4   5 3272.65 273.757   4
  -1   4  -5 4576.79 437.302   3
  -1   4  -5 4596.49 412.573   1
  -1  -4  -5 4469.70 294.018   5
  -2   4  -5 1228.13 256.321   3
   2   4   5 1413.70 168.326   3
  -2  -4  -5 1945.62 166.874   5
  -2   4  -5 1539.86 240.964   1
   3   4   5 53244.8 1166.59   3
  -3   4  -5 50764.4 1457.89   1
  -4   4  -5 6870.11 468.166   1
  -5   4  -5 4411.55 367.092   1
  -6   4  -5 382.510 110.732   1
  -6   4  -5 315.442 134.889   5
  -7   4  -5 2393.68 249.054   1
  -7   4  -5 2586.43 388.207   5
  -8   4  -5 9608.21 486.507   1
  -8   4  -5 9569.63 770.477   5
  -9   4  -5 3507.23 477.463   5
 -10   4  -5 3417.45 477.267   5
 -11   4  -5 1369.22 323.142   5
 -12   4  -5-43.6767 154.708   5
 -13   4  -5 5864.09 680.718   5
 -14   4  -5 2686.39 478.133   5
 -15   4  -5 2594.22 480.131   5
  15  -5  -5 529.037 258.513   4
  15   5  -5-264.456 215.075   1
  14  -5  -5 415.488 231.781   4
  14   5  -5 155.503 136.026   1
  13  -5  -5 1486.32 367.569   4
  13   5  -5 1380.68 330.152   1
  12  -5  -5 4432.23 587.958   4
  12   5  -5 4521.51 589.923   1
  11   5  -5 489.598 198.217   1
  10   5  -5 577.385 207.581   1
  -9   5   5 1095.52 321.075   5
   9   5  -5 1040.42 263.748   1
   8   5  -5 4994.67 565.472   1
  -8   5   5 4483.69 526.289   5
  -7   5   5 1361.40 255.342   5
   7   5  -5 1567.40 315.523   1
   6   5  -5 264.225 162.254   1
  -6   5   5 89.4491 132.935   5
   5   5  -5 3946.97 475.076   1
   4   5  -5 12811.9 834.586   1
   3   5  -5 14630.7 875.797   1
   3   5  -5 13840.3 754.636   3
   2   5  -5 7414.41 603.957   1
   2   5  -5 5841.00 486.986   3
   1   5  -5-59.9011 139.519   1
   1   5  -5 87.4487 104.097   3
   0   5  -5 13339.3 779.213   1
   0   5  -5 13410.7 777.841   3
   0  -5  -5 11868.5 585.173   5
   0   5   5 12659.7 647.564   4
  -1   5  -5 512.798 175.440   1
  -1   5  -5 531.760 176.195   3
  -1  -5  -5 445.750 112.405   5
  -2   5  -5 13450.7 749.370   1
  -2   5  -5 12512.5 799.535   3
   2   5   5 13811.3 538.239   3
  -3   5  -5 1405.43 250.612   1
  -4   5  -5 606.603 162.134   1
  -5   5  -5 881.862 184.835   1
  -5   5  -5 673.236 191.302   5
  -6   5  -5 3704.94 351.455   1
  -6   5  -5 4096.09 517.147   5
  -7   5  -5 8739.98 523.899   1
  -7   5  -5 9016.06 784.017   5
  -8   5  -5-51.5393 175.235   5
  -9   5  -5 898.079 262.080   5
 -10   5  -5 209.804 135.874   5
 -11   5  -5 1261.57 360.898   5
 -12   5  -5 181.858 142.063   5
 -13   5  -5 372.430 245.275   5
  14   6  -5 225.872 200.328   1
  13   6  -5-229.622 210.988   1
  12   6  -5 71.2883 162.467   1
 -11   6   5 1263.98 342.478   5
  11   6  -5 986.808 304.343   1
 -10   6   5 1570.17 360.789   5
  10   6  -5 1812.39 395.477   1
  -9   6   5 1281.35 316.620   5
   9   6  -5 1343.26 315.556   1
  -8   6   5 4754.04 562.620   5
   8   6  -5 5143.72 600.750   1
  -7   6   5-34.3952 159.877   5
   7   6  -5-5.22276 143.998   1
  -6   6   5 1106.08 273.331   5
   6   6  -5 1128.36 323.428   1
   5   6  -5 15317.0 997.964   1
  -5   6   5 15523.8 944.965   5
   4   6  -5 878.898 198.713   3
  -4   6   5 1080.35 250.398   5
   4   6  -5 1227.54 296.235   1
   3   6  -5 3785.58 484.255   1
   3   6  -5 4096.19 424.696   3
  -3   6   5 4470.11 463.271   5
   2   6  -5 3480.76 399.109   3
   2   6  -5 3839.90 488.843   1
   1   6  -5 2244.20 343.423   3
   1   6  -5 2159.32 353.021   1
   0   6  -5 17825.9 1006.73   1
   0   6  -5 17066.7 937.718   3
  -1   6  -5 1178.96 273.898   3
  -1   6  -5 1181.12 279.152   1
  -2   6  -5 7972.66 627.887   1
  -2   6  -5 7417.91 643.163   3
  -3   6  -5 989.073 260.744   3
  -3   6  -5 1394.30 272.680   1
  -4   6  -5 213.718 129.520   5
  -4   6  -5 596.394 178.219   1
  -5   6  -5 5349.86 473.914   1
  -5   6  -5 6207.76 663.641   5
  -6   6  -5 313.996 188.229   5
  -6   6  -5 354.884 112.911   1
  -7   6  -5 1690.19 381.838   5
  -8   6  -5 1908.64 391.299   5
  -9   6  -5-337.626 191.605   5
 -10   6  -5 2991.11 517.189   5
 -11   6  -5 1005.20 330.917   5
 -12   7   5-104.214 153.730   5
  12   7  -5-212.576 214.246   1
 -11   7   5-35.1892 145.891   5
  11   7  -5 324.609 245.838   1
  10   7  -5 450.402 223.217   1
 -10   7   5 490.002 247.142   5
  -9   7   5 973.289 289.266   5
   9   7  -5 617.723 224.626   1
   8   7  -5-262.327 203.545   1
  -8   7   5-904.314 286.240   5
  -7   7   5 139.419 118.572   5
   7   7  -5 24.2400 184.728   1
  -6   7   5 1400.44 303.503   5
   6   7  -5 1610.85 374.573   1
   5   7  -5 1629.13 352.047   1
  -5   7   5 2489.54 393.759   5
   4   7  -5 405.055 164.291   3
  -4   7   5 49.9539 126.885   5
   4   7  -5 87.5315 115.359   1
  -3   7   5 295.568 160.166   5
   3   7  -5 20.0240 109.840   3
   3   7  -5 177.928 180.671   1
   2   7  -5-116.996 135.034   3
   2   7  -5 86.2613 130.147   1
   1   7  -5-119.513 142.275   3
   1   7  -5 239.330 169.869   1
   0   7  -5 100.414 144.765   3
   0   7  -5 24.0683 106.300   1
  -1   7  -5 1111.34 276.986   3
  -1   7  -5 1053.04 264.850   1
  -2   7  -5 1157.18 276.052   3
  -2   7  -5 1571.23 362.829   5
  -2   7  -5 1459.05 301.794   1
  -3   7  -5 138.906 119.881   3
  -3   7  -5-155.890 148.293   1
  -3   7  -5-174.421 177.112   5
  -4   7  -5 501.720 220.594   5
  -4   7  -5 148.904 127.989   1
  -5   7  -5 317.215 226.934   5
  -5   7  -5-21.0042 93.3534   1
  -6   7  -5 493.195 215.588   5
  -7   7  -5-197.207 245.912   5
  -8   7  -5 415.362 238.747   5
 -10   8   5 387.632 250.866   5
  -9   8   5 165.375 168.844   5
  -8   8   5-109.356 161.970   5
   8   8  -5 230.329 147.974   1
  -7   8   5-26.0268 174.733   5
   7   8  -5-60.1412 176.200   1
  -6   8   5 163.622 132.431   5
   6   8  -5-6.05678 161.422   1
  -5   8   5 301.261 194.948   5
   5   8  -5 221.105 155.839   1
   4   8  -5 866.110 340.801   1
  -4   8   5 1074.31 274.417   5
  -3   8   5 1093.01 264.543   5
   3   8  -5 1096.37 310.423   1
   2   8  -5 1104.99 249.619   3
   2   8  -5 1293.64 325.326   1
   1   8  -5 498.348 189.003   3
   1   8  -5 281.677 190.859   1
   0   8  -5 669.397 218.508   3
   0   8  -5 403.310 216.348   1
   0   8  -5 1067.52 308.450   5
  -1   8  -5 280.468 173.069   3
  -1   8  -5 73.2306 131.478   1
  -1   8  -5-55.0892 186.343   5
  -2   8  -5 328.685 195.520   3
  -2   8  -5 846.536 248.080   1
  -2   8  -5 965.652 333.270   5
  -3   8  -5-278.208 180.735   3
  -3   8  -5 64.8943 135.207   1
  -3   8  -5-8.29926 133.257   5
  -4   8  -5 700.527 233.562   3
  -4   8  -5 592.267 231.519   5
  -5   8  -5 174.402 144.629   3
  -5   8  -5-407.465 234.699   5
  -6   8  -5-83.0240 139.041   5
  -8   9   5-172.807 209.077   5
  -7   9   5 26.0873 129.288   5
  -6   9   5 37.9546 151.174   5
   4   9  -5 96.2555 136.381   5
   4   9  -5 454.427 227.807   1
   3   9  -5 594.413 224.475   5
   3   9  -5 524.457 244.679   1
   2   9  -5 1042.03 324.515   5
   2   9  -5 344.190 203.935   1
   1   9  -5 76.9166 122.364   5
   1   9  -5 66.8817 168.767   1
   0   9  -5 492.407 276.664   5
  -1   9  -5 271.013 178.859   3
  -1   9  -5 237.930 149.713   5
  -2   9  -5-165.617 159.478   3
  -2   9  -5-63.3240 167.146   5
  -3   9  -5 533.040 231.463   3
  -4   9  -5 171.476 153.480   3
  18   0  -6-142.954 172.246   4
  17   0  -6-199.184 236.554   4
  16   0  -6 325.726 241.995   4
  15   0  -6 8549.48 846.556   4
  14   0  -6 109.775 112.728   1
  13   0  -6 6032.58 501.096   1
  12   0  -6 198.104 111.602   1
  11   0  -6 9872.03 626.607   1
  10   0  -6 97988.9 2373.80   1
   9   0  -6 39855.8 1314.42   1
   8   0  -6 1231.60 204.539   1
   7   0  -6 2881.24 316.256   1
  -7   0   6 2440.84 274.342   2
  -6   0   6 21359.0 872.962   2
   6   0  -6 22974.5 916.286   1
  -5   0   6 89859.4 2133.57   2
   5   0  -6 94471.8 2192.68   1
  -4   0   6 166613. 3338.95   2
  -3   0   6 12760.9 645.779   2
  -2   0   6 9508.99 550.928   2
  -1   0   6 7163.14 469.015   2
   0   0   6 175731. 3480.39   2
  -1   0  -6 12316.1 638.550   3
   1   0   6 11620.8 613.011   2
  -1   0  -6 12019.4 381.610   4
  -2   0  -6 17003.7 770.867   3
   2   0   6 16829.5 743.676   2
  -2   0  -6 16834.9 504.364   4
  -3   0  -6 67.0430 76.1964   3
   3   0   6-63.2348 94.0451   2
  -4   0  -6 2791.17 309.720   3
   4   0   6 2726.10 297.416   2
  -5   0  -6 90917.3 2233.15   3
   5   0   6 88378.7 2108.57   2
  -6   0  -6 20496.1 917.869   3
   6   0   6 18833.4 806.552   2
  -7   0  -6 25539.0 1065.75   3
  -7   0  -6 24664.9 942.553   5
   7   0   6 25277.8 948.038   2
   7   0   6 24448.7 925.523   4
  -8   0  -6 25444.2 1086.90   3
  -8   0  -6 24143.0 953.023   5
   8   0   6 24021.5 919.220   2
   8   0   6 25517.6 1005.84   4
   9   0   6 41.2287 97.4354   4
  -9   0  -6-72.1319 134.310   3
   9   0   6 76.2726 88.7216   2
  -9   0  -6 95.3510 58.5429   5
  10   0   6 1228.57 252.479   4
 -10   0  -6 1327.08 272.240   3
 -10   0  -6 963.160 196.230   5
  10   0   6 1155.69 186.617   2
  11   0   6 874.126 227.672   4
 -11   0  -6 650.199 217.448   3
 -11   0  -6 860.357 209.312   5
 -12   0  -6 21432.3 1121.14   3
  12   0   6 23357.0 1189.84   4
  13   0   6 1283.73 295.947   4
 -13   0  -6 831.150 240.548   3
 -14   0  -6 61.1668 101.637   3
  18  -1  -6 177.844 190.822   4
  17  -1  -6 1760.36 437.952   4
  16  -1  -6 1886.05 457.870   4
  15   1  -6 160.731 125.230   1
  15  -1  -6 152.634 203.426   4
  14   1  -6 2745.60 376.026   1
  14  -1  -6 2063.75 276.138   1
  14  -1  -6 2270.53 425.557   4
  13   1  -6 282.836 151.682   1
  13  -1  -6 333.682 126.346   1
  13  -1  -6 534.860 230.539   4
  12   1  -6-66.2191 121.703   1
  12  -1  -6 396.890 217.902   4
  12  -1  -6 383.974 134.694   1
  11   1  -6 3644.25 399.758   1
  11  -1  -6 3987.11 374.512   1
  11  -1  -6 3715.55 486.154   4
 -10   1   6 370.022 143.145   2
  10  -1  -6 146.826 109.319   1
  10   1  -6 265.573 165.896   1
  10  -1  -6 235.539 174.019   4
   9  -1  -6 1022.47 201.081   1
  -9   1   6 1207.21 198.657   2
   9  -1  -6 1045.76 236.445   4
   9   1  -6 899.588 192.967   1
   8   1  -6-119.750 128.777   1
   8  -1  -6-56.0189 73.4298   1
  -8   1   6-44.8824 65.0209   2
   7   1  -6 24192.7 991.847   1
  -7   1   6 22696.5 896.426   2
   7  -1  -6 22039.9 900.624   1
   6   1  -6 35600.3 1225.62   1
  -6   1   6 34440.7 1141.39   2
   5   1  -6 1860.98 250.075   1
  -5   1   6 1675.29 233.546   2
   4   1  -6 385.703 154.629   1
  -4   1   6 167.265 109.353   2
   3   1  -6 565.694 141.010   1
   3  -1  -6 707.879 109.519   4
  -3   1   6 900.115 166.045   2
   2   1  -6 3647.07 345.057   1
  -2   1   6 3711.05 351.590   2
   2  -1  -6 3635.26 201.627   4
  -1   1   6 19521.0 789.611   3
  -1  -1   6 19266.8 822.505   2
   1   1  -6 18614.9 801.361   1
   0   1   6 811.100 164.033   3
   0  -1   6 501.715 122.364   2
   1   1   6 21176.2 827.225   3
   1  -1   6 21356.6 863.457   2
   2   1   6 24398.2 905.945   3
  -2   1  -6 25047.8 995.077   3
   2  -1   6 24985.4 943.023   2
  -2   1  -6 24307.4 783.458   4
  -3   1  -6 20878.5 916.049   3
  -3  -1  -6 22292.1 862.359   3
   3  -1   6 19235.1 827.109   2
  -3   1  -6 21492.1 755.035   4
  -4   1  -6 21207.6 951.567   3
  -4  -1  -6 21097.3 855.656   3
   4  -1   6 21906.3 875.469   2
  -4   1  -6 21559.4 798.432   4
  -5   1  -6 5895.13 500.940   3
  -5  -1  -6 5445.60 421.239   3
  -5   1  -6 6223.29 431.223   4
   5   1   6 6093.38 329.301   4
  -6   1  -6 38148.1 1389.80   3
  -6  -1  -6 41133.5 1300.74   3
   6   1   6 39995.8 1093.91   4
  -7   1  -6 8052.15 608.478   3
  -7  -1  -6 8489.84 557.678   3
  -7   1  -6 8835.31 592.720   5
   7   1   6 7997.16 533.569   2
   7   1   6 8848.40 499.305   4
  -7  -1  -6 8392.85 461.030   5
  -8   1  -6-180.495 175.467   3
  -8  -1  -6-72.6709 127.110   3
  -8  -1  -6-31.1756 79.8721   5
  -8   1  -6 45.9425 74.1446   5
   8   1   6 6.43530 80.2923   2
   8   1   6 34.3466 73.9744   4
  -9  -1  -6 1357.06 246.216   3
  -9  -1  -6 1391.40 194.626   5
  -9   1  -6 1496.11 260.762   5
   9   1   6 1656.31 240.834   2
   9   1   6 1647.63 260.950   4
 -10  -1  -6 8836.74 623.516   3
 -10  -1  -6 8934.60 513.470   5
 -10   1  -6 9473.14 665.445   5
  10   1   6 9168.66 566.547   2
  10   1   6 9955.18 660.268   4
 -11  -1  -6 15455.2 868.343   3
 -11   1  -6 16793.3 922.396   5
  11   1   6 16711.9 923.715   4
  11  -1   6 16391.0 964.977   4
  12  -1   6 1023.35 263.670   4
 -12  -1  -6 899.227 211.089   3
 -12   1  -6 1171.32 254.581   5
  12   1   6 1011.27 248.579   4
  13  -1   6 1512.14 336.835   4
 -13  -1  -6 1067.70 247.094   3
 -13   1  -6 1011.67 243.924   5
  14  -1   6 833.612 252.124   4
  17  -2  -6 436.844 262.843   4
  16   2  -6 746.175 233.228   1
  16  -2  -6 784.819 289.386   4
  15   2  -6 332.705 165.766   1
  15  -2  -6 167.074 188.178   4
  14   2  -6 475.458 184.386   1
  14  -2  -6 604.695 210.756   4
  13   2  -6 1462.21 287.607   1
  13  -2  -6 1454.50 339.458   4
  13  -2  -6 1791.37 244.257   1
  12   2  -6 10606.4 742.985   1
 -12   2   6 9713.68 567.782   2
  12  -2  -6 11040.5 607.315   1
  12  -2  -6 11051.9 848.004   4
  11   2  -6 22669.1 1098.49   1
  11  -2  -6 21816.3 894.580   1
 -11   2   6 20439.9 854.680   2
  11  -2  -6 22389.9 1171.51   4
  10   2  -6 3890.23 434.770   1
  10  -2  -6 3901.15 355.548   1
 -10   2   6 4161.99 366.207   2
  10  -2  -6 4013.17 469.009   4
   9   2  -6 18230.8 938.181   1
  -9   2   6 19106.9 822.794   2
   9  -2  -6 18697.8 822.369   1
   9  -2  -6 18866.9 970.139   4
   8   2  -6 33821.4 1298.50   1
  -8   2   6 34291.5 1165.58   2
   8  -2  -6 35579.9 1294.75   4
   7   2  -6 14525.7 791.110   1
  -7   2   6 13904.3 711.877   2
   7  -2  -6 14280.6 735.268   4
   6   2  -6 17395.9 861.278   1
   6  -2  -6 17500.7 768.058   4
   5   2  -6 15680.1 803.394   1
   5  -2  -6 15378.1 665.408   4
   4   2  -6 7764.66 540.668   1
   4  -2  -6 7614.31 410.931   4
   3   2  -6 39918.1 1316.54   1
   3  -2  -6 39318.4 979.475   4
   2   2  -6 1649.04 250.411   1
   1   2  -6 72014.3 1872.86   1
   0   2   6 3927.56 332.716   3
   0   2  -6 3364.44 335.554   1
   1   2   6 5505.42 386.820   3
  -1   2  -6 5050.85 404.506   1
   2   2   6 16776.4 708.943   3
  -2   2  -6 17020.8 756.433   1
  -3   2  -6 18198.8 891.743   3
  -3   2  -6 17516.0 763.843   1
  -3   2  -6 17334.2 764.161   4
  -4   2  -6 39093.9 1404.85   3
  -4   2  -6 38426.4 1201.64   1
   4   2   6 38944.8 849.588   4
  -5   2  -6 90.6204 106.812   3
  -5   2  -6 362.170 109.924   1
   5   2   6 384.049 84.4504   4
  -6  -2  -6 6.74162 68.0585   3
  -6   2  -6 100.360 82.4824   1
  -6  -2  -6 7.09621 36.7159   5
   6   2   6 114.728 69.3406   4
  -7  -2  -6 3697.47 340.336   3
  -7  -2  -6 3573.83 231.607   5
  -7   2  -6 3635.34 416.481   5
  -7   2  -6 3314.27 312.238   1
   7   2   6 3641.21 315.416   4
  -8  -2  -6 2080.42 176.608   5
  -8  -2  -6 2317.13 276.693   3
  -8   2  -6 2084.78 245.059   1
  -8   2  -6 2061.65 329.974   5
   8   2   6 1976.73 248.947   4
  -9  -2  -6 10344.1 607.523   3
  -9   2  -6 10230.7 734.358   5
  -9   2  -6 10469.5 551.864   1
   9   2   6 11184.0 646.554   4
 -10  -2  -6-45.3417 83.9890   3
 -10   2  -6-29.4605 87.8991   5
  10   2   6-74.2842 122.075   4
 -11  -2  -6 5719.10 478.691   3
 -11   2  -6 5204.46 555.627   5
  11   2   6 6584.55 559.930   4
 -12   2  -6 553.982 204.727   5
 -13   2  -6 3244.00 449.433   5
 -14   2  -6 8706.86 763.680   5
  17  -3  -6 119.011 156.260   4
  16   3  -6 41.2675 101.431   1
  16  -3  -6-38.2425 113.427   4
  15   3  -6 301.630 187.047   1
  15  -3  -6 204.256 152.562   4
  14   3  -6 3958.26 522.037   1
  14  -3  -6 3372.09 522.839   4
  13   3  -6 689.183 226.460   1
 -13   3   6 753.072 165.870   2
  13  -3  -6 559.238 228.288   4
  12   3  -6 4158.46 500.667   1
  12  -3  -6 4390.75 371.093   1
 -12   3   6 3836.75 360.244   2
  12  -3  -6 3920.47 520.633   4
  11  -3  -6 476.868 132.256   1
 -11   3   6 520.954 153.764   2
  11  -3  -6 848.294 262.992   4
  10   3  -6-90.9483 177.593   1
 -10   3   6-55.7339 105.053   2
  10  -3  -6 221.425 130.816   4
   9   3  -6 1461.01 272.713   1
   9  -3  -6 2104.18 324.113   4
   8   3  -6 23165.5 1111.33   1
   8  -3  -6 22751.6 1040.85   4
   7  -3  -6 7.38291 110.667   4
   7   3  -6-61.4188 124.710   1
   6   3  -6 2831.91 358.231   1
   6  -3  -6 3283.96 334.825   4
   5   3  -6 17160.8 886.520   1
   5  -3  -6 16427.2 725.463   4
   4   3  -6 7821.29 584.200   1
   3   3  -6 950.635 204.573   1
   2   3  -6 16642.1 817.457   3
   2   3  -6 15481.3 801.284   1
   2  -3  -6 16881.0 743.636   5
  -1   3   6 20441.0 599.773   4
   1   3  -6 20137.8 915.869   3
   1   3  -6 20530.5 914.203   1
   1  -3  -6 21203.8 803.011   5
   0   3  -6 12948.3 697.234   1
   0  -3  -6 12915.8 579.145   5
   0   3   6 12847.8 402.103   4
  -1   3  -6-28.9862 71.6828   1
   1   3   6-5.00688 47.8583   3
  -1  -3  -6 34.9927 39.4774   5
   1   3   6 46.9077 24.6690   4
  -2   3  -6 6474.13 537.854   3
   2   3   6 6801.67 420.896   3
  -2  -3  -6 6723.63 354.261   5
  -2   3  -6 6337.59 470.686   1
   2   3   6 5935.39 232.771   4
   3   3   6 9373.21 492.913   3
  -3   3  -6 8964.63 649.602   3
  -3  -3  -6 9473.97 388.021   5
  -3   3  -6 9104.00 558.019   1
  -4   3  -6 13630.7 818.818   3
  -4   3  -6 12781.9 658.135   1
  -4  -3  -6 12461.9 404.224   5
  -5   3  -6 82.1924 80.6157   1
  -5  -3  -6 81.4168 25.3949   5
  -5  -3  -6 58.6123 21.3936   5
  -6   3  -6 10349.7 575.828   1
  -7   3  -6 2264.76 259.537   1
  -7   3  -6 2373.57 349.227   5
   7   3   6 2758.35 278.660   4
  -8   3  -6 1749.76 223.018   1
  -8   3  -6 1910.55 326.655   5
   8   3   6 1753.61 249.779   4
  -9   3  -6 2447.50 388.391   5
   9   3   6 2590.67 313.816   4
 -10   3  -6 1117.31 269.928   5
 -11   3  -6 1521.42 320.211   5
 -12   3  -6 662.613 215.839   5
 -13   3  -6 1150.42 304.550   5
 -14   3  -6 1147.48 298.557   5
 -15   3  -6 2086.49 412.953   5
  17   4  -6 21.9177 137.409   1
  16  -4  -6 71.8016 137.262   4
  16   4  -6 176.650 158.331   1
  15  -4  -6 185.630 191.674   4
  15   4  -6 11.3004 120.700   1
  14  -4  -6-323.932 196.624   4
  14   4  -6-22.2574 137.218   1
  13  -4  -6 1314.91 358.907   4
  13   4  -6 710.730 237.604   1
  12  -4  -6 95.3868 154.751   4
 -12   4   6 58.0804 78.3889   2
  11   4  -6 641.218 216.964   1
  11  -4  -6 226.510 115.342   4
  10  -4  -6 2896.68 421.425   4
  10   4  -6 2735.93 415.138   1
   9  -4  -6 489.502 178.433   4
   9   4  -6-45.3561 148.266   1
   8  -4  -6 245.383 158.207   4
   8   4  -6 66.1278 107.878   1
   7   4  -6 8078.41 679.171   1
   6   4  -6 487.287 186.447   1
   5   4  -6 954.540 234.973   1
   4   4  -6 702.071 201.262   1
  -4   4   6 1000.85 177.050   4
   3   4  -6 297.324 143.435   3
   3   4  -6 351.844 147.119   1
  -3   4   6 360.271 108.382   4
   2   4  -6 646.677 185.332   3
   2   4  -6 627.549 189.637   1
  -2   4   6 947.532 159.477   4
   1   4  -6 4520.62 444.429   3
   1   4  -6 5750.09 494.782   1
   1  -4  -6 5613.77 404.392   5
  -1   4   6 5448.03 348.609   4
   0   4  -6 2195.57 302.821   3
   0  -4  -6 2391.90 242.384   5
   0   4  -6 2460.88 331.268   1
   0   4   6 2478.22 220.759   4
   1   4   6 384.699 88.2005   4
  -1   4  -6 265.730 149.933   3
   1   4   6 159.663 75.7475   3
  -1  -4  -6 144.954 68.4350   5
  -1   4  -6 17.0655 104.916   1
  -2   4  -6 7057.05 592.338   3
   2   4   6 7342.46 428.947   3
  -2   4  -6 7175.77 531.941   1
  -2  -4  -6 7644.22 372.591   5
  -3   4  -6 250.886 141.229   3
   3   4   6 170.181 75.3170   3
  -3  -4  -6 103.921 40.0068   5
  -3   4  -6 19.5634 76.9839   1
  -4   4  -6 2332.16 361.782   3
  -4   4  -6 2258.91 296.720   1
  -5   4  -6 22.5845 72.9697   1
  -6   4  -6 336.553 120.045   1
  -6   4  -6 583.116 229.157   5
  -7   4  -6-46.1739 73.0869   1
  -7   4  -6 552.217 183.040   5
  -8   4  -6 6683.55 660.941   5
  -9   4  -6 687.481 244.030   5
 -10   4  -6-29.8769 160.647   5
 -11   4  -6 1239.33 295.720   5
 -12   4  -6 1595.04 385.760   5
 -13   4  -6 1720.40 382.905   5
 -14   4  -6-26.7168 150.835   5
  17   5  -6 666.478 314.735   1
  16   5  -6 329.524 209.331   1
  15  -5  -6-50.5168 210.363   4
  15   5  -6-7.75584 149.422   1
  14  -5  -6 282.485 226.374   4
  14   5  -6 103.581 140.739   1
  13  -5  -6 1167.11 327.833   4
  13   5  -6 951.590 315.516   1
  12  -5  -6 777.032 260.918   4
  12   5  -6 657.733 221.297   1
  11   5  -6 1793.90 370.453   1
  10   5  -6-15.2806 143.657   1
   9   5  -6 5093.99 592.333   1
   8   5  -6 5704.01 621.737   1
   7   5  -6 613.070 246.195   1
   6   5  -6 2026.33 333.463   1
   5   5  -6 1194.63 266.046   1
   4   5  -6-101.792 106.666   1
   3   5  -6 954.697 238.096   1
   3   5  -6 881.264 215.363   3
   2   5  -6 7434.59 617.552   1
   2   5  -6 7840.62 601.266   3
  -2   5   6 7200.70 495.747   4
   1   5  -6 438.583 173.821   1
   1   5  -6 723.235 209.067   3
  -1   5   6 638.645 144.039   4
   0   5   6 1107.08 180.058   4
   0   5  -6 959.900 229.148   3
   0   5  -6 932.653 229.151   1
   0  -5  -6 1037.79 175.919   5
  -1   5  -6 6160.04 564.510   3
  -1   5  -6 7293.85 587.839   1
  -1  -5  -6 6165.73 387.607   5
  -2   5  -6 765.749 223.373   3
  -2   5  -6 1229.54 241.012   1
  -3   5  -6 12569.4 862.461   3
  -3   5  -6 13868.6 785.685   1
  -4   5  -6 1151.28 267.294   3
  -4   5  -6 1711.23 268.443   1
  -5   5  -6 2723.73 328.356   1
  -5   5  -6 2492.55 406.315   5
  -6   5  -6 156.825 94.8642   1
  -6   5  -6-0.87175 132.399   5
  -7   5  -6 9094.74 814.464   5
  -8   5  -6 2233.37 414.706   5
  -9   5  -6 1120.87 328.091   5
 -10   5  -6 4171.32 590.705   5
 -11   5  -6-137.818 171.112   5
 -12   5  -6 660.171 289.334   5
  14   6  -6 1219.53 351.113   1
  13   6  -6 1260.35 367.326   1
  12   6  -6 661.463 282.240   1
  11   6  -6 70.6001 144.545   1
  10   6  -6 20.5113 125.530   1
   9   6  -6 390.943 164.744   1
   8   6  -6 530.460 266.736   1
   7   6  -6-10.7328 179.324   1
   6   6  -6 10240.2 851.521   1
   5   6  -6 4440.27 554.088   1
   4   6  -6 98.2804 107.421   1
   3   6  -6 3959.82 505.542   1
   3   6  -6 4517.54 467.105   3
   2   6  -6 3724.24 485.116   1
   2   6  -6 4237.33 464.198   3
   1   6  -6 2515.26 379.153   1
   1   6  -6 2072.39 342.098   3
   0   6  -6 442.028 145.278   1
   0   6  -6 548.210 183.631   3
  -1   6  -6 2317.64 362.874   1
  -1   6  -6 2470.79 387.546   3
  -2   6  -6 252.367 182.852   1
  -2   6  -6-152.767 158.206   3
  -3   6  -6 2372.03 354.071   1
  -3   6  -6 1746.94 345.657   3
  -4   6  -6 1784.16 297.843   1
  -4   6  -6 1679.28 337.319   3
  -4   6  -6 2276.45 401.201   5
  -5   6  -6-201.762 210.064   3
  -5   6  -6-152.776 199.809   5
  -5   6  -6-50.0623 86.4818   1
  -6   6  -6 535.741 212.854   5
  -7   6  -6 745.509 298.771   5
  -8   6  -6-111.138 198.146   5
  -9   6  -6 4922.62 654.238   5
 -10   6  -6-35.0875 196.052   5
  11   7  -6 1196.84 365.103   1
  10   7  -6-144.964 190.433   1
   9   7  -6 2026.82 438.654   1
   8   7  -6 206.343 185.147   1
   7   7  -6 38.4934 122.319   1
   6   7  -6 710.223 290.846   1
   5   7  -6 27.5638 111.207   1
   4   7  -6 111.155 156.884   1
   3   7  -6 3217.87 416.340   3
   3   7  -6 3035.41 469.911   1
   2   7  -6 2845.06 406.617   3
   2   7  -6 3718.49 529.720   1
   1   7  -6 1257.26 279.814   3
   1   7  -6 1764.93 353.196   1
   0   7  -6 157.458 121.754   3
   0   7  -6 735.608 270.089   1
  -1   7  -6 2337.37 406.410   3
  -1   7  -6 1849.07 343.153   1
  -2   7  -6 783.638 261.107   3
  -2   7  -6 1050.92 263.842   1
  -3   7  -6 542.342 229.461   3
  -3   7  -6 304.024 198.403   5
  -3   7  -6 473.612 188.750   1
  -4   7  -6 189.055 188.882   5
  -4   7  -6 178.118 118.477   1
  -5   7  -6-12.4383 120.467   3
  -5   7  -6-100.113 184.961   5
  -6   7  -6 2405.01 458.211   3
  -6   7  -6 4753.43 661.874   5
  -7   7  -6 971.330 332.978   5
   7   8  -6 357.564 243.384   1
   6   8  -6 162.558 171.212   1
   5   8  -6 5627.86 703.940   1
   4   8  -6 2535.57 474.263   1
   3   8  -6 935.100 246.863   3
   3   8  -6 1061.02 315.740   1
   2   8  -6 910.401 240.853   3
   2   8  -6 480.475 216.825   1
   1   8  -6-35.6994 140.335   3
   1   8  -6 53.8065 153.408   1
   0   8  -6 5187.42 588.352   3
   0   8  -6 5272.82 623.985   1
  -1   8  -6 176.589 200.444   3
  -1   8  -6 210.843 154.663   5
  -1   8  -6 198.069 139.557   1
  -2   8  -6 1880.51 389.211   3
  -2   8  -6 1340.97 381.037   5
  -2   8  -6 943.561 282.042   1
  -3   8  -6-297.016 219.791   3
  -3   8  -6 114.150 184.835   5
  -3   8  -6 177.956 155.281   1
  -4   8  -6 539.064 232.191   3
  -4   8  -6-316.406 218.384   5
  -5   8  -6 246.302 191.438   3
  -6   8  -6-107.499 174.904   3
   3   9  -6 268.238 247.464   1
   2   9  -6 1264.27 372.808   1
   2   9  -6 81.9994 120.836   5
   1   9  -6 53.7068 156.330   1
   1   9  -6 71.9070 152.176   5
   0   9  -6 84.2262 185.831   1
   0   9  -6 61.7790 195.903   5
  -1   9  -6-140.965 147.093   3
  -1   9  -6 28.8928 113.981   1
  -2   9  -6 16.8056 129.732   3
  -3   9  -6 326.048 203.231   3
  17   0  -7 326.457 211.829   4
  16   0  -7 172.697 241.590   4
  15   0  -7-1.26149 99.0005   1
  15   0  -7 132.754 229.463   4
  14   0  -7 222.475 140.210   1
  13   0  -7-63.8275 107.729   1
  12   0  -7 169.780 132.585   1
  11   0  -7 335.803 179.391   1
  10   0  -7 4.87168 128.014   1
   9   0  -7 52.3284 94.2372   1
   8   0  -7 95.0411 82.7813   1
  -7   0   7-15.0613 100.353   2
   7   0  -7-28.2883 100.803   1
   6   0  -7 64.9917 90.3637   1
  -6   0   7-67.1026 111.776   2
   5   0  -7-112.099 126.208   1
  -5   0   7-103.721 111.274   2
  -4   0   7 30.8600 89.7750   2
  -3   0   7-96.1049 109.998   2
  -2   0   7 7.53170 90.3092   2
  -1   0   7 53.2465 70.9662   2
   0   0   7-74.4903 109.168   2
   1   0   7-57.9902 124.174   2
  -1   0  -7 46.2240 32.1748   4
  -2   0  -7-62.3313 81.6551   3
   2   0   7-59.4473 102.719   2
  -2   0  -7 12.6059 31.4563   4
  -3   0  -7 104.093 105.381   3
   3   0   7 150.314 116.772   2
  -4   0  -7 101.326 111.978   3
   4   0   7-37.6909 90.9739   2
  -5   0  -7-94.5096 100.738   3
   5   0   7 80.0021 99.9008   2
  -6   0  -7 13.6349 91.9716   3
   6   0   7 121.847 112.793   2
  -7   0  -7-61.3237 87.8071   3
   7   0   7 54.0979 78.7179   2
  -7   0  -7 54.4505 84.5537   5
  -8   0  -7-39.0948 85.9943   3
   8   0   7 99.0751 99.5677   2
  -8   0  -7 27.0943 97.7107   5
  -9   0  -7-42.2759 110.542   3
   9   0   7-38.0556 89.2310   2
  -9   0  -7 173.199 86.6824   5
 -10   0  -7 95.9695 125.806   3
 -10   0  -7 204.197 127.461   5
  11   0   7-50.6159 118.714   4
 -11   0  -7 78.7636 131.873   3
 -12   0  -7-121.967 134.801   3
 -13   0  -7 84.8392 105.448   3
  17  -1  -7 312.070 246.751   4
  16  -1  -7 3531.34 587.855   4
  15   1  -7 998.833 256.337   1
  15  -1  -7 1179.05 333.513   4
  14   1  -7 4029.63 467.806   1
  14  -1  -7 4484.03 433.869   1
  14  -1  -7 3891.16 553.391   4
  13   1  -7-32.1535 124.310   1
  13  -1  -7-36.7827 123.791   4
  13  -1  -7 220.686 127.658   1
  12  -1  -7 172.619 104.158   1
  12   1  -7-6.06164 103.929   1
  12  -1  -7 162.433 147.564   4
  11   1  -7 14397.9 853.075   1
  11  -1  -7 14997.9 791.439   1
  11  -1  -7 15496.7 970.115   4
  10   1  -7 4549.73 466.907   1
 -10   1   7 3838.53 386.684   2
  10  -1  -7 5400.22 541.228   4
  10  -1  -7 4498.45 433.127   1
   9   1  -7 726.360 212.737   1
   9  -1  -7 558.863 154.472   1
  -9   1   7 609.546 150.609   2
   9  -1  -7 442.183 166.760   4
   8   1  -7 106.878 132.737   1
  -8   1   7 106.013 110.553   2
   8  -1  -7-28.8984 97.8555   1
   7   1  -7 309.687 147.149   1
  -7   1   7 137.223 70.9898   2
   6   1  -7 8768.18 607.065   1
  -6   1   7 8805.99 575.517   2
   5   1  -7 8686.05 594.612   1
  -5   1   7 8334.99 570.323   2
   4   1  -7 68574.2 1892.95   1
  -4   1   7 66426.7 1834.83   2
   3   1  -7-6.41952 131.168   1
   3  -1  -7 66.1990 44.7314   4
  -3   1   7-24.5480 77.9154   2
   2   1  -7 6935.78 515.981   1
  -2   1   7 7530.71 530.849   2
   2  -1  -7 7856.03 300.417   4
   1   1  -7 1838.94 261.724   1
  -1  -1   7 2279.23 300.556   2
  -1   1   7 1986.98 268.056   2
   0  -1   7 7344.07 534.855   2
   0   1   7 8432.56 567.454   2
  -1   1  -7 18477.7 883.526   3
   1  -1   7 17703.6 845.684   2
   1   1   7 18655.4 878.574   2
  -2   1  -7 754.181 140.329   4
  -2   1  -7 523.008 162.217   3
   2  -1   7 760.049 186.651   2
   2   1   7 854.073 185.104   2
  -3   1  -7 165.568 102.447   3
   3  -1   7 411.649 145.264   2
   3   1   7 274.339 123.274   2
  -3   1  -7 275.898 89.0368   4
  -4   1  -7 26103.6 1124.35   3
  -4  -1  -7 26854.7 1043.26   3
   4  -1   7 26225.8 1046.57   2
   4   1   7 26013.2 1062.92   2
  -4   1  -7 25083.1 893.688   4
  -5   1  -7 7235.05 571.656   3
  -5  -1  -7 6810.26 514.497   3
   5   1   7 6617.69 522.406   2
  -5   1  -7 6130.34 434.949   4
  -6   1  -7 7378.87 602.495   3
  -6  -1  -7 8078.60 562.143   3
   6   1   7 8698.50 590.586   2
  -7   1  -7 16354.3 931.898   3
  -7  -1  -7 17324.4 862.265   3
  -7  -1  -7 17554.0 732.510   5
   7   1   7 18218.8 876.340   2
   7   1   7 17195.9 696.285   4
  -8   1  -7 2001.51 336.960   3
  -8  -1  -7 2049.33 298.916   3
  -8  -1  -7 1701.62 222.333   5
  -8   1  -7 2608.29 337.442   5
   8   1   7 2094.48 292.322   2
   8   1   7 2304.60 272.118   4
  -9   1  -7 5616.24 561.329   3
  -9  -1  -7 6064.08 427.574   5
  -9  -1  -7 5768.46 510.934   3
  -9   1  -7 5895.44 532.618   5
   9   1   7 6150.19 501.535   2
   9   1   7 7233.67 515.111   4
 -10   1  -7 847.469 240.998   3
 -10  -1  -7 1258.14 259.381   3
 -10   1  -7 947.637 223.521   5
  10   1   7 966.906 198.249   2
 -11   1  -7 6415.12 639.707   3
 -11  -1  -7 6374.70 568.793   3
 -11   1  -7 7002.79 601.297   5
 -12   1  -7 4668.37 562.427   3
 -12  -1  -7 4015.72 458.580   3
 -12   1  -7 4470.81 493.479   5
 -13   1  -7 355.722 193.319   3
 -14   1  -7 106.894 126.785   3
 -15   1  -7 520.818 201.049   3
  17  -2  -7 671.902 331.254   4
  16  -2  -7-149.727 210.365   4
  16   2  -7 369.346 193.643   1
  15   2  -7 4109.52 517.411   1
  15  -2  -7 4572.08 626.893   4
  14   2  -7 5414.08 580.214   1
  14  -2  -7 4513.44 605.527   4
  13   2  -7 668.100 213.126   1
  13  -2  -7 523.339 154.972   1
  13  -2  -7 686.845 249.574   4
  12   2  -7 4229.16 487.062   1
  12  -2  -7 4806.32 437.725   1
 -12   2   7 4506.09 417.197   2
  12  -2  -7 4834.09 564.027   4
  11  -2  -7 2313.79 307.796   1
 -11   2   7 2736.51 322.467   2
  11   2  -7 2218.91 349.792   1
  11  -2  -7 1936.02 341.550   4
  10  -2  -7 2524.71 323.703   1
 -10   2   7 2907.00 347.533   2
  10   2  -7 3392.09 431.052   1
  10  -2  -7 3088.21 397.060   4
   9   2  -7 37025.5 1452.46   1
  -9   2   7 36107.8 1279.30   2
   9  -2  -7 37640.9 1293.09   1
   9  -2  -7 36776.8 1408.44   4
   8   2  -7 10647.5 722.009   1
  -8   2   7 10302.2 639.050   2
   8  -2  -7 10918.3 679.589   4
   7   2  -7-118.144 153.391   1
  -7   2   7-6.92446 98.2751   2
   7  -2  -7 55.2396 107.256   4
   6   2  -7 27054.8 1140.35   1
  -6   2   7 24645.0 1041.17   2
   6  -2  -7 26044.7 966.600   4
   5   2  -7 13262.8 772.589   1
   5  -2  -7 12881.6 601.773   4
   4   2  -7 30311.7 1201.50   1
   4  -2  -7 30321.0 893.696   4
   3  -2  -7 2258.66 184.670   4
   3   2  -7 2610.13 333.520   1
   2   2  -7 328.024 129.934   1
   1   2  -7 126.389 84.4189   1
   0   2  -7 8958.16 586.017   1
  -1   2  -7 5221.06 478.082   3
  -1   2  -7 4737.17 424.278   1
  -2   2  -7 1939.14 278.284   1
  -2   2  -7 1333.27 198.750   4
  -2   2  -7 1811.49 283.087   3
  -3   2  -7 3441.91 400.326   3
  -3   2  -7 4266.44 395.194   1
  -4   2  -7 296.736 123.230   3
  -4   2  -7 474.526 127.327   1
  -5   2  -7 1294.08 263.282   3
  -5   2  -7 1243.87 215.194   1
   5   2   7 1400.99 122.249   4
  -6   2  -7 37777.4 1512.20   3
  -6   2  -7 38719.9 1287.96   1
   6   2   7 39917.3 992.848   4
   7   2   7 876.592 145.787   4
  -7   2  -7 858.881 228.683   3
  -7  -2  -7 1082.91 216.546   3
  -7   2  -7 788.849 168.119   1
  -7  -2  -7 677.650 120.567   5
  -7   2  -7 804.710 212.282   5
  -8   2  -7 11367.5 825.688   3
  -8  -2  -7 11253.1 663.050   3
  -8   2  -7 10833.7 753.019   5
  -8   2  -7 10956.7 628.520   1
  -9   2  -7 1325.05 216.330   1
  -9   2  -7 1459.74 295.966   3
  -9  -2  -7 1599.38 260.944   3
  -9   2  -7 1706.93 308.426   5
 -10   2  -7 6952.35 678.928   3
 -10  -2  -7 7507.85 558.279   3
  10   2   7 8774.19 634.390   2
 -10   2  -7 7744.22 670.820   5
 -11   2  -7 1306.81 316.551   3
 -11   2  -7 534.252 186.223   5
 -12   2  -7 1994.04 382.650   3
 -12   2  -7 2055.91 362.371   5
 -13   2  -7 711.998 258.744   3
 -13   2  -7 957.549 255.113   5
 -14   2  -7 257.013 153.563   3
  17   3  -7 873.248 274.001   1
  17  -3  -7 882.810 317.875   4
  16   3  -7 142.277 131.792   1
  16  -3  -7 151.894 181.985   4
  15   3  -7 338.061 187.394   1
  15  -3  -7-81.5275 196.279   4
  14   3  -7 106.207 130.067   1
  14  -3  -7 10.8338 157.838   4
  13   3  -7 3952.39 517.558   1
 -13   3   7 4053.22 395.706   2
  13  -3  -7 4617.33 598.088   4
  12   3  -7 12278.0 890.422   1
  12  -3  -7 11712.5 669.384   1
 -12   3   7 10453.4 656.031   2
  12  -3  -7 10456.1 848.256   4
  11   3  -7 45.8434 136.202   1
 -11   3   7 108.732 113.475   2
  11  -3  -7 43.6727 84.2179   1
  11  -3  -7 220.514 162.401   4
  10   3  -7 1270.38 290.194   1
 -10   3   7 897.394 212.609   2
  10  -3  -7 1323.15 269.603   4
   9   3  -7 118.611 127.982   1
  -9   3   7 390.223 131.738   2
   9  -3  -7 163.145 116.574   4
   8  -3  -7 2100.00 302.551   4
   8   3  -7 2087.76 356.828   1
   7   3  -7 10131.0 733.080   1
   7  -3  -7 11524.4 670.253   4
   6   3  -7 5333.30 516.671   1
   6  -3  -7 5543.29 431.960   4
   5   3  -7 4680.64 478.605   1
   5  -3  -7 4515.00 360.036   4
   4   3  -7 461.593 199.758   1
   3   3  -7 7487.44 583.055   1
   2   3  -7 9509.38 665.318   3
   2   3  -7 10896.0 698.235   1
   1   3  -7 619.355 186.575   1
   1   3  -7 796.886 215.682   3
   0  -3  -7 3122.23 299.223   5
   0   3  -7 3627.26 387.707   1
   0   3  -7 3147.85 376.493   3
  -1   3  -7 1628.81 296.268   3
  -1   3  -7 1355.96 248.260   1
  -1  -3  -7 1438.96 190.293   5
  -2   3  -7 4207.64 462.377   3
  -2  -3  -7 4623.38 321.872   5
  -2   3  -7 4403.15 420.177   1
  -3   3  -7 28744.0 1270.81   3
  -3   3  -7 29363.5 1132.77   1
  -3  -3  -7 29254.5 852.062   5
  -4   3  -7 13972.2 877.590   3
  -4  -3  -7 14753.4 522.947   5
  -4   3  -7 15146.3 777.374   1
  -5   3  -7 1066.02 271.686   3
  -5   3  -7 523.493 150.146   1
   5   3   7 984.299 109.151   4
  -6   3  -7 5884.48 584.269   3
  -6   3  -7 5880.36 463.224   1
  -7   3  -7 4544.92 528.694   3
  -7   3  -7 4538.62 399.570   1
  -7   3  -7 4690.74 519.369   5
  -8   3  -7 26697.1 1357.52   3
  -8   3  -7 25651.3 997.171   1
  -8   3  -7 26263.3 1292.38   5
  -9   3  -7 3156.60 471.807   3
  -9   3  -7 2641.49 411.101   5
 -10   3  -7 2407.26 407.991   5
 -11   3  -7 3458.96 489.146   5
 -12   3  -7 3526.52 508.461   5
 -13   3  -7 1515.18 345.567   5
 -14   3  -7 50.7123 115.201   5
  17   4  -7 730.734 257.059   1
  16  -4  -7-40.9632 180.837   4
  16   4  -7 563.121 192.144   1
  15  -4  -7-245.593 214.897   4
  15   4  -7-25.4595 125.079   1
  14  -4  -7 2956.58 497.314   4
  14   4  -7 2320.87 443.348   1
  13   4  -7 17581.6 1172.04   1
  13  -4  -7 15547.6 1102.09   4
  12  -4  -7 1782.44 353.559   4
  12   4  -7 2645.42 457.321   1
 -12   4   7 2147.54 315.869   2
  11  -4  -7 376.343 206.803   4
  11   4  -7 268.242 142.788   1
 -11   4   7 127.433 93.2275   2
  10  -4  -7 1333.82 294.905   4
  10   4  -7 1109.10 273.051   1
   9   4  -7 3731.80 492.081   1
   9  -4  -7 3794.10 458.138   4
   8   4  -7 28915.3 1385.14   1
   8  -4  -7 28689.9 1215.36   4
   7   4  -7 29505.0 1372.31   1
   6   4  -7 12539.8 845.902   1
   5   4  -7 996.266 253.645   1
   4   4  -7-101.028 143.970   1
   3   4  -7 27906.4 1243.32   1
   2   4  -7 34.8826 131.474   3
  -2   4   7 255.780 76.4533   4
   2   4  -7 201.233 142.584   1
   1   4  -7 15228.5 889.040   3
   1   4  -7 16630.4 910.591   1
  -1   4   7 17209.2 601.537   4
   0   4  -7 84.7751 105.013   3
   0  -4  -7 256.371 95.3256   5
   0   4  -7 185.522 121.073   1
   0   4   7 234.989 67.3711   4
  -1  -4  -7 84.5764 57.2661   5
  -1   4  -7 107.207 110.247   1
   1   4   7 149.212 43.2173   4
  -2   4  -7 5771.43 565.471   3
   2   4   7 5121.69 391.244   3
  -2   4  -7 5202.65 486.043   1
  -2  -4  -7 4983.49 317.824   5
  -3   4  -7 850.355 238.416   3
  -3   4  -7 692.049 178.506   1
  -4   4  -7 25332.3 1265.93   3
  -4   4  -7 27456.7 1123.36   1
  -5   4  -7 13548.9 921.612   3
  -5   4  -7 14037.4 765.679   1
  -6   4  -7 5108.87 578.416   3
  -6   4  -7 5553.09 468.991   1
  -7   4  -7 2772.45 445.202   3
  -7   4  -7 2746.78 319.861   1
  -7   4  -7 2670.73 423.321   5
  -8   4  -7 355.824 226.830   3
  -8   4  -7 54.8752 186.004   5
  -9   4  -7 21004.3 1254.61   5
 -10   4  -7 411.881 226.151   5
 -11   4  -7-44.9438 134.640   5
 -12   4  -7 1022.56 276.783   5
 -13   4  -7 756.363 293.987   5
  16   5  -7-153.371 202.989   1
  15  -5  -7 23.6398 156.329   4
  15   5  -7-22.5988 146.895   1
  14  -5  -7 200.060 241.133   4
  14   5  -7-45.3668 203.626   1
  13  -5  -7 774.900 287.007   4
  13   5  -7 1577.69 388.823   1
  12  -5  -7 880.124 275.805   4
  12   5  -7 1292.54 350.875   1
  11   5  -7 2466.18 457.113   1
  10   5  -7 2038.28 378.491   1
   9   5  -7 108.565 189.713   1
   8   5  -7 4804.99 589.076   1
   7   5  -7 3698.15 521.412   1
   6   5  -7 448.186 229.927   1
   5   5  -7 1377.61 288.868   1
   4   5  -7 260.144 177.139   1
   3   5  -7 2513.68 398.663   1
   3   5  -7 2295.77 349.039   3
   2   5  -7 6961.35 627.075   1
   2   5  -7 6872.13 598.699   3
   1   5  -7 4039.87 477.423   1
   1   5  -7 4065.96 471.306   3
   0   5  -7 534.290 177.991   3
   0   5  -7 479.133 182.058   1
  -1   5  -7 2937.10 415.016   3
  -1   5  -7 3179.21 409.221   1
  -2   5  -7 14735.6 947.479   3
  -2   5  -7 15218.2 883.204   1
  -3   5  -7 6394.58 634.993   3
  -3   5  -7 7196.36 582.980   1
  -4   5  -7 129.395 128.857   3
  -4   5  -7 144.465 102.309   1
  -5   5  -7-191.177 172.631   3
  -5   5  -7 21.4364 100.207   1
  -6   5  -7 266.769 196.120   3
  -6   5  -7 591.789 176.581   1
  -6   5  -7 103.250 158.504   5
  -7   5  -7 6519.49 704.618   3
  -7   5  -7 6780.88 718.140   5
  -8   5  -7 2849.83 470.845   3
  -8   5  -7 1989.91 409.698   5
  -9   5  -7 329.538 210.628   5
 -10   5  -7-359.256 222.459   5
 -11   5  -7 288.966 164.899   5
  13   6  -7-19.9341 168.507   1
  12   6  -7 2492.74 489.963   1
  11   6  -7 474.392 216.679   1
  10   6  -7 1766.58 397.869   1
   9   6  -7 1366.05 360.926   1
   8   6  -7 614.248 232.729   1
   7   6  -7 1292.72 325.109   1
   6   6  -7 13681.8 1002.30   1
   5   6  -7 860.355 283.853   1
   4   6  -7 1672.09 349.644   1
   3   6  -7 3037.57 439.904   1
   3   6  -7 2993.98 412.826   3
   2   6  -7 280.817 197.962   1
   2   6  -7 1.45264 116.810   3
   1   6  -7 1868.18 361.622   1
   1   6  -7 1872.93 350.328   3
   0   6  -7 5698.34 588.720   1
   0   6  -7 5324.12 567.044   3
  -1   6  -7 3280.59 439.002   1
  -1   6  -7 3471.67 475.389   3
  -2   6  -7 2122.34 362.115   1
  -2   6  -7 2278.85 387.950   3
  -3   6  -7 1942.29 336.904   1
  -3   6  -7 1448.75 325.111   3
  -4   6  -7 978.034 236.632   1
  -4   6  -7 1041.44 290.227   3
  -5   6  -7 798.909 218.537   1
  -5   6  -7 627.487 246.438   3
  -5   6  -7 923.912 317.698   5
  -6   6  -7 2168.58 433.608   3
  -6   6  -7 2093.85 411.823   5
  -7   6  -7 3623.15 554.449   3
  -7   6  -7 3984.86 594.198   5
  -8   6  -7 1562.89 374.461   3
  -8   6  -7 1182.96 331.328   5
  -9   6  -7 1814.84 430.091   5
  10   7  -7 39.9933 184.575   1
   9   7  -7 427.999 217.341   1
   8   7  -7-294.785 261.560   1
   7   7  -7 111.217 221.265   1
   6   7  -7 1559.94 389.912   1
   5   7  -7 31.4837 137.026   1
   4   7  -7-144.747 154.768   1
   3   7  -7 268.805 162.063   3
   3   7  -7-150.220 193.132   1
   2   7  -7 137.761 139.389   3
   2   7  -7 234.776 148.978   1
   1   7  -7 1017.33 267.048   3
   1   7  -7 1393.93 337.172   1
   0   7  -7 283.601 195.045   3
   0   7  -7 221.398 167.099   1
  -1   7  -7 2605.36 429.526   3
  -1   7  -7 3455.65 487.420   1
  -2   7  -7 522.026 244.653   3
  -2   7  -7 1314.46 296.593   1
  -3   7  -7-132.854 169.420   3
  -3   7  -7-112.371 206.348   5
  -3   7  -7 239.745 160.161   1
  -4   7  -7 184.749 151.006   3
  -4   7  -7 491.129 239.141   5
  -4   7  -7 298.377 147.352   1
  -5   7  -7 33.4701 184.988   3
  -5   7  -7 4.63684 151.052   5
  -6   7  -7 906.819 290.084   3
  -6   7  -7 1140.45 373.656   5
   6   8  -7 399.207 263.944   1
   5   8  -7 1523.15 370.456   1
   4   8  -7 2065.92 435.254   1
   3   8  -7 66.1467 113.631   3
   3   8  -7-67.2924 143.373   1
   2   8  -7-131.361 139.347   3
   2   8  -7 150.635 142.071   1
   1   8  -7 273.676 171.475   3
   1   8  -7 466.762 226.774   1
   0   8  -7 121.792 156.805   3
   0   8  -7 449.440 242.262   1
  -1   8  -7 276.096 139.388   3
  -1   8  -7 130.304 121.658   1
  -2   8  -7 319.615 197.635   3
  -2   8  -7-212.362 214.224   5
  -2   8  -7-101.117 176.637   1
  -3   8  -7 239.108 171.206   3
  -4   8  -7 29.9320 125.209   3
   1   9  -7 526.103 249.464   1
   0   9  -7 367.198 191.622   1
  -1   9  -7 539.064 210.318   3
  -1   9  -7 142.992 147.437   1
  17   0  -8 1263.40 387.577   4
  16   0  -8 6346.81 782.817   4
  15   0  -8 185.968 127.911   1
  15   0  -8 427.412 254.880   4
  14   0  -8 733.339 204.576   1
  13   0  -8 2909.89 392.712   1
  12   0  -8 365.963 175.010   1
  11   0  -8 45607.4 1621.40   1
  10   0  -8 21301.0 1050.53   1
   9   0  -8 31112.3 1277.94   1
   8   0  -8 7818.06 609.102   1
  -7   0   8 45.7651 106.822   2
   7   0  -8 11.6032 88.2856   1
  -6   0   8 7796.98 587.673   2
   6   0  -8 9936.20 662.773   1
  -5   0   8 8812.04 627.065   2
   5   0  -8 8782.27 624.140   1
  -4   0   8 48745.6 1583.22   2
  -3   0   8 1379.93 254.042   2
  -2   0   8 15600.4 827.318   2
  -1   0   8 17250.9 873.533   2
   0   0   8 31900.9 1238.14   2
   0   0  -8 31372.1 747.831   4
   1   0   8 130975. 3008.61   2
  -1   0  -8 128805. 2252.27   4
  -2   0  -8 23452.3 1049.13   3
   2   0   8 22668.3 1013.06   2
  -2   0  -8 21039.3 582.923   4
  -3   0  -8 65526.4 1933.61   3
   3   0   8 60735.9 1846.36   2
  -4   0  -8 12431.5 771.554   3
   4   0   8 13271.5 762.198   2
  -5   0  -8 8684.99 642.601   3
   5   0   8 8128.56 595.084   2
  -6   0  -8 63145.5 1967.96   3
   6   0   8 63460.9 1871.33   2
  -7   0  -8 4297.13 473.200   3
   7   0   8 4574.72 442.636   2
  -8   0  -8 2402.76 365.208   3
   8   0   8 2639.65 338.922   2
  -8   0  -8 2020.46 284.637   5
  -9   0  -8 987.065 256.416   3
   9   0   8 1178.23 225.240   2
  -9   0  -8 971.956 203.072   5
 -10   0  -8 4750.97 532.066   3
 -11   0  -8 19414.1 1116.93   3
 -12   0  -8 104.406 115.158   3
 -13   0  -8 3342.53 472.755   3
  17  -1  -8 415.708 231.697   4
  16   1  -8 5832.76 604.255   1
  16  -1  -8 4905.48 689.439   4
  15   1  -8 6248.35 618.257   1
  15  -1  -8 5690.25 703.426   4
  14   1  -8 2011.55 348.467   1
  14  -1  -8 1608.59 292.430   1
  14  -1  -8 1372.35 352.542   4
  13  -1  -8 257.772 143.712   1
  13   1  -8-51.1633 115.906   1
  13  -1  -8 57.9814 122.488   4
  12   1  -8 8559.68 691.545   1
  12  -1  -8 8725.91 645.254   1
  12  -1  -8 8457.71 759.636   4
  11   1  -8 21833.7 1115.66   1
  11  -1  -8 21357.9 1040.81   1
  11  -1  -8 21719.9 1176.43   4
  10   1  -8 22631.1 1122.91   1
  10  -1  -8 23360.4 1075.12   1
 -10   1   8 23284.0 1048.31   2
  10  -1  -8 23459.4 1170.26   4
   9   1  -8 2338.10 355.050   1
  -9   1   8 2297.88 315.721   2
   9  -1  -8 2015.47 331.149   4
   9  -1  -8 2159.39 324.786   1
   8  -1  -8 593.474 159.367   1
   8   1  -8 828.103 213.897   1
  -8   1   8 677.323 186.847   2
   8  -1  -8 759.018 185.686   4
  -7   1   8 1930.07 280.370   2
   7   1  -8 2474.42 351.521   1
   6   1  -8 35618.1 1355.27   1
  -6   1   8 33619.4 1284.75   2
   5   1  -8 16483.8 882.852   1
  -5   1   8 15636.5 841.642   2
   4  -1  -8 251.737 91.7697   4
  -4   1   8 259.888 108.258   2
   4   1  -8 188.229 156.297   1
   3   1  -8 13841.4 794.026   1
  -3   1   8 14891.9 817.835   2
   3  -1  -8 14946.0 522.426   4
   2   1  -8 20875.2 970.706   1
  -2   1   8 20434.1 968.041   2
   2  -1  -8 19552.2 510.379   4
  -1  -1   8 20439.7 982.041   2
  -1   1   8 22938.3 1030.63   2
   1   1  -8 21647.9 996.654   1
   0  -1   8 4953.79 468.116   2
   0   1   8 6265.15 523.838   2
  -1   1  -8 418.259 97.5493   4
  -1   1  -8 524.754 190.925   3
   1  -1   8 241.046 140.918   2
   1   1   8 187.991 130.649   2
  -2   1  -8 38.1429 59.0766   4
  -2   1  -8 125.796 138.070   3
   2  -1   8-74.2540 126.514   2
   2   1   8-56.2707 145.328   2
  -3   1  -8 429.048 185.076   3
   3  -1   8 221.496 129.014   2
   3   1   8 21.9925 140.732   2
  -3   1  -8 394.179 109.986   4
  -4   1  -8 12490.9 800.753   3
   4   1   8 13030.8 785.205   2
  -4   1  -8 13256.9 623.628   4
  -5   1  -8 14597.5 887.099   3
  -5  -1  -8 17379.5 882.755   3
   5   1   8 15018.2 845.249   2
  -5   1  -8 14416.7 689.146   4
  -6   1  -8-89.0151 103.683   3
  -6  -1  -8 176.834 136.171   3
   6   1   8 54.5131 99.7185   2
  -7   1  -8 386.301 168.154   3
  -7  -1  -8 424.409 168.195   3
   7   1   8 190.281 94.5682   2
  -8   1  -8 2578.44 400.687   3
  -8  -1  -8 2412.52 348.501   3
  -8  -1  -8 2742.36 297.249   5
  -8   1  -8 2387.35 344.372   5
   8   1   8 2998.20 364.624   2
  -9   1  -8 3175.22 448.286   3
  -9  -1  -8 2494.49 367.064   3
   9   1   8 3164.94 379.635   2
  -9   1  -8 2510.66 366.135   5
 -10   1  -8 1214.52 289.753   3
 -10  -1  -8 1035.39 241.147   3
 -10   1  -8 1657.52 300.501   5
 -11   1  -8 1169.49 305.411   3
 -11  -1  -8 948.986 224.470   3
 -11   1  -8 980.736 241.475   5
 -12   1  -8 3649.00 504.286   3
 -13   1  -8 1698.38 369.681   3
 -14   1  -8 165.901 132.726   3
  17  -2  -8 1177.35 377.294   4
  16   2  -8 362.029 206.169   1
  16  -2  -8-389.538 276.233   4
  15   2  -8 1661.40 368.284   1
  15  -2  -8 1181.55 346.726   4
  14   2  -8-19.4741 127.479   1
  14  -2  -8 125.033 171.867   4
  13   2  -8 474.377 203.377   1
  13  -2  -8 525.706 152.111   1
  13  -2  -8 616.892 239.653   4
  12   2  -8 13776.9 929.815   1
  12  -2  -8 13887.0 811.849   1
 -12   2   8 13846.4 797.058   2
  12  -2  -8 13008.2 933.630   4
  11  -2  -8 66.3502 128.447   1
  11   2  -8 43.8709 130.702   1
 -11   2   8 161.982 152.546   2
  11  -2  -8-131.188 175.876   4
 -10   2   8 464.522 170.472   2
  10   2  -8 656.731 238.665   1
  10  -2  -8 711.331 183.595   1
  10  -2  -8 606.104 195.332   4
   9   2  -8 21934.4 1134.80   1
  -9   2   8 22683.3 1036.09   2
   9  -2  -8 21666.9 1048.52   4
   8   2  -8 9227.35 702.554   1
  -8   2   8 8151.54 614.355   2
   8  -2  -8 10043.0 650.135   4
   7   2  -8 459.884 176.193   1
  -7   2   8 300.925 145.341   2
   7  -2  -8 345.899 132.926   4
   6   2  -8 7564.42 621.035   1
  -6   2   8 6742.12 551.802   2
   6  -2  -8 6997.43 470.194   4
   5   2  -8 1495.54 281.851   1
  -5   2   8 1182.45 243.650   2
   5  -2  -8 1143.59 174.748   4
   4   2  -8 1372.10 277.997   1
  -4   2   8 1305.63 255.145   2
   4  -2  -8 926.677 140.217   4
   3   2  -8 5470.83 508.377   1
   3  -2  -8 5344.31 267.957   4
   2   2  -8 790.610 222.494   1
   1   2  -8 26689.5 1144.62   1
   0   2  -8 43108.6 1561.83   3
   0   2  -8 42796.2 1482.46   1
  -1   2  -8 5799.19 539.219   3
  -1   2  -8 5555.54 494.525   1
  -2   2  -8 6037.78 554.668   3
  -2   2  -8 5790.27 503.715   1
  -3   2  -8 32995.0 1377.54   3
  -3   2  -8 31039.3 1217.17   1
  -4   2  -8 35650.2 1458.49   3
  -4   2  -8 34559.9 1293.85   1
  -5   2  -8 9896.07 749.485   3
  -5   2  -8 10229.1 660.162   1
  -6   2  -8-83.1625 133.415   3
  -6   2  -8-145.411 136.465   1
  -7   2  -8 5563.19 583.982   3
  -7   2  -8 5325.17 469.668   1
  -8   2  -8 892.243 267.266   3
  -8   2  -8 1116.24 222.662   1
  -8  -2  -8 936.105 220.940   3
  -8   2  -8 1088.23 257.620   5
   8   2   8 1504.37 277.446   2
  -9   2  -8 5690.32 626.948   3
  -9  -2  -8 6481.94 537.693   3
  -9   2  -8 5710.03 582.220   5
   9   2   8 6285.39 568.507   2
 -10   2  -8 7062.20 709.221   3
 -10   2  -8 6406.08 628.634   5
  10   2   8 6758.64 589.921   2
 -11   2  -8 31.0883 157.386   3
 -11   2  -8-110.780 162.631   5
 -12   2  -8 590.728 211.965   3
 -12   2  -8 638.929 211.510   5
 -13   2  -8 564.572 233.967   3
  17   3  -8 1489.46 349.590   1
  17  -3  -8 1198.40 369.224   4
  16   3  -8-48.5701 175.176   1
  16  -3  -8 88.4299 161.145   4
  15   3  -8 114.956 142.289   1
  15  -3  -8 214.742 181.061   4
  14   3  -8 463.844 179.730   1
  14  -3  -8 280.393 181.973   4
 -13   3   8 377.599 153.181   2
  13  -3  -8 469.792 190.931   4
  12   3  -8 513.801 203.466   1
 -12   3   8 426.240 154.811   2
  12  -3  -8 520.099 153.984   1
  12  -3  -8 348.163 192.761   4
  11   3  -8 1811.89 341.376   1
  11  -3  -8 1978.48 302.243   1
 -11   3   8 1870.40 296.513   2
  11  -3  -8 1652.06 332.116   4
  10   3  -8 899.606 252.417   1
 -10   3   8 900.519 223.210   2
  10  -3  -8 856.357 224.854   4
   9   3  -8 15757.2 988.571   1
  -9   3   8 14637.8 853.286   2
   9  -3  -8 15611.6 882.553   4
   8  -3  -8-103.861 138.224   4
   8   3  -8 77.2855 183.055   1
  -8   3   8 38.7358 130.147   2
   7   3  -8 5402.28 545.858   1
   7  -3  -8 5454.20 453.686   4
   6  -3  -8 2152.72 264.421   4
   6   3  -8 2630.52 382.024   1
   5   3  -8 578.297 182.859   1
   5  -3  -8 564.251 128.415   4
   4   3  -8 2644.31 374.992   1
   3   3  -8 2084.31 335.219   1
   2   3  -8 7493.42 613.016   1
   1   3  -8 3693.14 442.632   3
   1   3  -8 3177.93 389.285   1
   0   3  -8 3823.01 452.312   3
   0   3  -8 4356.29 454.901   1
  -1   3  -8 5786.96 558.395   3
  -1   3  -8 6492.69 549.900   1
  -2   3  -8 258.713 139.787   3
  -2   3  -8 348.625 142.357   1
  -3   3  -8 20112.2 1104.02   3
  -3   3  -8 20903.6 993.957   1
  -4   3  -8 103.796 161.235   3
  -4   3  -8 131.096 130.409   1
  -5   3  -8 4379.16 521.864   3
  -5   3  -8 4565.54 451.999   1
  -6   3  -8 4782.85 555.109   3
  -6   3  -8 3834.80 403.454   1
  -7   3  -8 335.286 158.296   3
  -7   3  -8 285.317 132.537   1
  -7   3  -8 281.487 168.585   5
  -8   3  -8 789.806 261.792   3
  -8   3  -8 685.689 169.656   1
  -8   3  -8 866.893 274.609   5
  -9   3  -8 371.196 171.196   3
  -9   3  -8 179.920 173.479   5
 -10   3  -8 2464.32 440.849   3
 -10   3  -8 1670.29 341.810   5
 -11   3  -8-41.4774 117.479   3
 -11   3  -8-107.574 143.476   5
 -12   3  -8-114.798 157.470   3
 -12   3  -8 49.7799 117.924   5
 -13   3  -8 1071.45 298.895   5
  17   4  -8 198.566 177.906   1
  16  -4  -8-46.0295 174.091   4
  16   4  -8-231.811 183.107   1
  15  -4  -8-48.8870 111.266   4
  15   4  -8-223.814 189.822   1
  14   4  -8 312.417 254.502   1
  14  -4  -8 186.922 194.241   4
  13  -4  -8 368.549 227.868   4
  13   4  -8 636.279 241.838   1
  12  -4  -8-77.2710 162.647   4
  12   4  -8 298.110 239.731   1
 -12   4   8 136.963 95.3033   2
  11  -4  -8 226.675 149.805   4
  11   4  -8 30.8921 157.539   1
 -11   4   8 91.6125 133.129   2
  10  -4  -8 90.7564 114.318   4
  10   4  -8 37.2103 148.571   1
 -10   4   8-3.33113 92.4359   2
   9  -4  -8 616.960 208.988   4
   9   4  -8 736.333 255.552   1
   8   4  -8 6098.88 642.506   1
   8  -4  -8 7196.57 578.950   4
   7   4  -8 913.232 241.998   1
   6   4  -8 51.5885 150.827   1
   5   4  -8 369.053 169.017   1
   4   4  -8 711.938 220.036   1
   3   4  -8 3303.48 446.041   1
   2   4  -8 370.648 211.852   3
   2   4  -8 393.554 165.620   1
   1   4  -8-39.2974 107.837   3
   1   4  -8 251.350 134.408   1
   0   4  -8 689.471 230.671   3
   0   4  -8 197.964 124.975   1
  -1   4  -8 538.518 190.869   3
  -1   4  -8 631.720 191.791   1
  -2   4  -8 3423.21 410.794   1
  -2   4  -8 3845.11 487.022   3
  -3   4  -8 82.9489 123.190   1
  -3   4  -8 2.40467 145.999   3
  -4   4  -8 870.210 209.715   1
  -4   4  -8 1248.90 311.226   3
  -5   4  -8 826.109 229.217   3
  -5   4  -8 714.943 190.032   1
  -6   4  -8 45.4219 129.248   3
  -6   4  -8 255.551 128.154   1
  -7   4  -8 1325.90 329.554   3
  -7   4  -8 1930.12 381.111   5
  -7   4  -8 1750.53 280.874   1
  -8   4  -8 530.650 246.767   3
  -8   4  -8 893.348 257.129   5
  -9   4  -8-183.289 153.686   3
  -9   4  -8 478.666 230.944   5
 -10   4  -8 839.242 283.822   3
 -10   4  -8 514.017 242.550   5
 -11   4  -8-13.9722 139.279   5
 -12   4  -8 241.427 212.273   5
  15  -5  -8 280.548 222.174   4
  15   5  -8 180.297 227.245   1
  14  -5  -8 1703.73 407.131   4
  14   5  -8 1273.86 352.293   1
  13  -5  -8-12.8116 140.938   4
  13   5  -8 240.315 178.809   1
  12   5  -8 437.544 188.941   1
 -12   5   8 637.982 213.552   2
  11   5  -8 208.671 185.190   1
  10   5  -8 1104.07 312.816   1
   9   5  -8 797.625 258.013   1
   8   5  -8 641.250 250.027   1
   7   5  -8 8266.31 765.596   1
   6   5  -8 1564.38 352.780   1
   5   5  -8 165.885 132.632   1
   4   5  -8 199.660 150.760   1
   3   5  -8-58.4526 164.251   1
   2   5  -8 7303.66 668.027   1
   2   5  -8 7083.84 643.767   3
   1   5  -8-39.0005 132.066   3
   1   5  -8 269.509 162.184   1
   0   5  -8 4685.93 540.163   3
   0   5  -8 4454.08 503.689   1
  -1   5  -8 177.760 131.058   3
  -1   5  -8 30.7106 135.568   1
  -2   5  -8 2402.20 405.336   3
  -2   5  -8 1846.91 318.641   1
  -3   5  -8 2951.39 465.238   3
  -3   5  -8 3382.54 415.760   1
  -4   5  -8 970.885 282.719   3
  -4   5  -8 852.031 210.808   1
  -5   5  -8 58.9313 156.960   3
  -5   5  -8 598.273 180.969   1
  -6   5  -8 3826.20 429.792   1
  -6   5  -8 3792.25 543.036   3
  -6   5  -8 3207.01 505.523   5
  -7   5  -8 138.936 185.308   3
  -7   5  -8 237.440 240.811   5
  -8   5  -8 2164.01 454.582   3
  -8   5  -8 1885.62 389.527   5
  -9   5  -8 3026.82 533.091   3
  -9   5  -8 3308.28 534.410   5
 -10   5  -8 126.067 165.087   5
  12   6  -8 1275.68 396.674   1
  11   6  -8 90.1369 156.940   1
  10   6  -8-119.364 247.433   1
   9   6  -8-78.2322 118.923   1
   8   6  -8 1463.71 380.612   1
   7   6  -8 3385.63 524.072   1
   6   6  -8 32.8281 158.050   1
   5   6  -8 374.120 168.650   1
   4   6  -8 1026.86 284.122   1
   3   6  -8 3940.00 528.126   1
   3   6  -8 3797.25 497.751   3
   2   6  -8 920.463 241.022   1
   2   6  -8 927.309 253.980   3
   1   6  -8 1520.75 319.418   1
   1   6  -8 698.016 233.458   3
   0   6  -8 2062.12 379.970   1
   0   6  -8 2856.46 447.886   3
  -1   6  -8-57.9847 146.823   1
  -1   6  -8 204.793 178.420   3
  -2   6  -8 1002.56 270.662   1
  -2   6  -8 452.703 237.221   3
  -3   6  -8 614.165 197.897   1
  -3   6  -8 626.249 258.553   3
  -4   6  -8 3457.01 439.318   1
  -4   6  -8 3418.01 535.239   3
  -5   6  -8 5079.28 648.121   3
  -5   6  -8 5579.62 687.771   5
  -6   6  -8 1078.81 319.183   3
  -6   6  -8 704.904 260.812   5
  -7   6  -8 718.134 271.000   3
  -7   6  -8 591.017 239.146   5
   9   7  -8 351.765 275.522   1
   8   7  -8 1428.55 377.055   1
   7   7  -8 568.779 245.889   1
   6   7  -8 1062.12 329.061   1
   5   7  -8 773.114 278.016   1
   4   7  -8-201.301 251.628   1
   3   7  -8 12.7945 156.260   1
   3   7  -8 55.6603 126.340   3
   2   7  -8 65.9592 182.781   1
   2   7  -8 285.034 160.935   3
   1   7  -8 443.678 216.642   1
   1   7  -8 933.996 285.737   3
   0   7  -8 2492.73 426.784   1
   0   7  -8 2309.89 413.658   3
  -1   7  -8 103.028 157.130   1
  -1   7  -8 413.971 219.241   3
  -2   7  -8 4749.15 576.501   1
  -2   7  -8 3597.78 539.209   3
  -3   7  -8 650.450 237.957   1
  -3   7  -8 637.843 251.532   3
  -4   7  -8 22.1442 119.453   3
  -4   7  -8-185.248 249.320   5
  -5   7  -8 1750.58 410.367   3
   4   8  -8 1417.64 399.388   1
   3   8  -8 134.001 142.054   1
   2   8  -8 310.944 179.161   3
   2   8  -8 38.4193 138.627   1
   1   8  -8-29.8036 143.623   3
   1   8  -8 275.591 198.923   1
   0   8  -8 536.232 247.462   3
   0   8  -8 579.970 217.672   1
  -1   8  -8 3250.20 530.386   3
  -1   8  -8 3846.09 549.039   1
  -2   8  -8 591.506 251.180   3
  -2   8  -8 432.940 208.299   1
  17   0  -9 75.8753 133.062   4
  16   0  -9 56.5143 154.205   4
  15   0  -9-123.969 167.632   1
  15   0  -9 309.582 211.186   4
  14   0  -9-227.344 175.138   1
  13   0  -9-123.557 161.875   1
  12   0  -9 44.2212 124.028   1
  11   0  -9 271.520 196.339   1
  10   0  -9 35.3606 131.912   1
   9   0  -9-86.0242 99.1818   1
   8   0  -9-102.713 134.294   1
   7   0  -9 26.0377 122.205   1
  -7   0   9-105.269 137.065   2
  -6   0   9-31.7602 107.372   2
   6   0  -9-30.2497 93.0867   1
  -5   0   9-86.8626 107.199   2
   5   0  -9-52.5874 134.003   1
  -4   0   9-308.312 214.202   2
  -3   0   9-83.9733 118.361   2
  -2   0   9-51.8977 123.169   2
  -1   0   9-208.867 162.871   2
   0   0  -9 60.3137 36.5149   4
   0   0   9-18.1314 111.082   2
   1   0   9 116.078 150.298   2
  -1   0  -9 40.9605 37.3919   4
   2   0   9 74.4954 91.8279   2
  -3   0  -9 30.2932 128.484   3
   3   0   9-48.0854 100.016   2
  -4   0  -9 94.8461 127.969   3
   4   0   9 195.797 123.373   2
  -5   0  -9 97.5258 137.297   3
   5   0   9-29.3673 90.4211   2
  -6   0  -9-26.1412 121.615   3
   6   0   9 40.2231 119.029   2
  -7   0  -9-199.814 158.001   3
   7   0   9-10.2016 86.8084   2
  -8   0  -9-96.1033 135.354   3
   8   0   9 87.9098 101.883   2
  -8   0  -9-1.72635 81.1734   5
  -9   0  -9-428.151 184.197   3
 -10   0  -9-288.354 171.619   3
 -11   0  -9 50.0340 136.746   3
 -12   0  -9-56.4612 144.890   3
  17  -1  -9-466.364 300.114   4
  16   1  -9 275.625 181.700   1
  16  -1  -9-302.270 216.758   4
  15   1  -9 1457.92 323.919   1
  15  -1  -9 1926.94 419.495   4
  14  -1  -9 111.778 120.750   1
  14   1  -9 319.365 169.557   1
  14  -1  -9 534.840 240.050   4
  13  -1  -9-103.137 147.098   1
  13   1  -9 47.0296 119.091   1
  12   1  -9 7912.42 697.496   1
  12  -1  -9 7125.56 619.293   1
  12  -1  -9 6431.23 661.135   4
  11   1  -9 5530.84 579.191   1
  11  -1  -9 5939.22 565.613   1
  11  -1  -9 5598.89 583.513   4
  10   1  -9 1123.18 292.190   1
  10  -1  -9 393.589 150.281   1
 -10   1   9 849.737 235.318   2
  10  -1  -9 1183.92 270.170   4
   9  -1  -9-44.3779 107.571   1
   9   1  -9 300.305 174.696   1
  -9   1   9-44.7900 126.483   2
   9  -1  -9-47.7804 145.449   4
   8  -1  -9-84.4532 130.572   1
  -8   1   9 73.2207 97.6378   2
   8  -1  -9 45.1735 95.9259   4
   7   1  -9 1601.39 295.798   1
  -7   1   9 1297.66 254.404   2
   7  -1  -9 1209.31 218.754   4
   6   1  -9 82.0991 116.558   1
   6  -1  -9 193.714 106.498   4
  -6   1   9 115.804 140.583   2
   5   1  -9 14660.0 881.290   1
  -5   1   9 13997.1 843.964   2
   5  -1  -9 13972.5 643.525   4
   4   1  -9 5242.87 509.559   1
  -4   1   9 5812.76 530.934   2
   4  -1  -9 5096.53 334.674   4
   3   1  -9 6671.79 576.737   1
  -3   1   9 6858.96 585.288   2
   3  -1  -9 6934.61 327.182   4
   2   1  -9 2545.17 356.715   1
  -2   1   9 2718.88 375.397   2
   2  -1  -9 2070.08 115.705   4
  -1   1   9 110.964 112.717   2
   1   1  -9-56.8012 83.7895   1
   0   1   9 26440.7 1200.24   2
   1  -1   9 19307.9 1013.56   2
   1   1   9 19725.5 1022.98   2
  -1   1  -9 19695.2 718.504   4
  -2   1  -9 1702.08 321.210   3
   2   1   9 1565.49 300.914   2
  -2   1  -9 1605.53 196.775   4
  -3   1  -9 2277.88 368.192   3
   3   1   9 2195.47 353.492   2
  -4   1  -9 376.288 175.860   3
   4   1   9 266.963 135.466   2
  -5   1  -9 537.663 199.789   3
   5   1   9 468.380 160.742   2
  -6   1  -9 1868.93 343.222   3
  -6  -1  -9 2351.94 352.490   3
   6   1   9 2508.80 363.534   2
  -7   1  -9 5670.96 588.131   3
  -7  -1  -9 4958.65 509.451   3
   7   1   9 5877.18 551.785   2
  -8   1  -9-46.6080 154.872   3
  -8  -1  -9 228.878 138.523   3
  -8   1  -9 183.191 130.703   5
   8   1   9 57.5689 88.2030   2
  -9   1  -9 56.6222 146.122   3
  -9  -1  -9 20.0918 120.526   3
  -9   1  -9 305.987 168.410   5
   9   1   9 60.4989 92.2450   2
 -10   1  -9 867.540 275.233   3
 -10  -1  -9 988.839 238.961   3
 -10   1  -9 695.573 206.868   5
 -11   1  -9 372.384 192.185   3
 -12   1  -9 4007.09 560.542   3
 -13   1  -9 43.9232 157.545   3
  17  -2  -9 59.8347 226.251   4
  16   2  -9 421.416 202.301   1
  16  -2  -9 430.423 253.952   4
  15   2  -9 893.297 290.965   1
  15  -2  -9 829.150 288.152   4
  14   2  -9 4389.25 564.431   1
  14  -2  -9 4974.15 631.702   4
 -13   2   9 45.6507 94.8949   2
  13   2  -9 78.0465 144.981   1
  13  -2  -9 61.5457 124.838   1
  12   2  -9 4824.98 568.541   1
  12  -2  -9 3521.05 438.802   1
 -12   2   9 4217.95 467.351   2
  12  -2  -9 4409.21 542.990   4
 -11   2   9 2613.04 361.928   2
  11  -2  -9 2407.78 349.834   1
  11   2  -9 3264.02 467.599   1
  11  -2  -9 2618.40 392.383   4
  10  -2  -9 559.598 155.589   1
 -10   2   9 777.344 211.577   2
  10   2  -9 1172.50 284.354   1
  10  -2  -9 619.345 202.672   4
   9   2  -9 2658.84 412.542   1
  -9   2   9 2126.93 323.960   2
   9  -2  -9 2027.42 317.845   4
   8   2  -9 2199.44 367.837   1
  -8   2   9 1900.01 315.216   2
   8  -2  -9 2281.89 311.912   4
   7   2  -9 1367.76 276.093   1
  -7   2   9 1893.48 315.175   2
   7  -2  -9 1407.86 227.027   4
   6   2  -9 7822.73 667.873   1
  -6   2   9 8203.53 650.173   2
   6  -2  -9 8693.30 523.093   4
   5   2  -9 225.647 164.088   1
  -5   2   9 50.0405 113.724   2
   5  -2  -9 126.336 76.1800   4
   4   2  -9 30281.7 1330.11   1
  -4   2   9 30012.4 1311.62   2
   4  -2  -9 30088.1 839.526   4
   3   2  -9 42814.3 1592.73   1
  -3   2   9 41361.9 1582.76   2
   2   2  -9 1788.85 311.977   1
  -2   2   9 1906.43 337.513   2
   1   2  -9 7846.66 632.702   1
  -1   2   9 8422.32 678.517   2
   0   2  -9 1220.62 287.366   3
   0   2  -9 1240.71 258.471   1
   0   2   9 1315.56 290.665   2
  -1   2  -9 60059.0 2016.71   3
  -1   2  -9 58547.7 1896.68   1
   1   2   9 63654.0 2028.78   2
  -2   2  -9 18181.6 1044.77   3
  -2   2  -9 18601.7 978.701   1
   2   2   9 19965.9 1066.07   2
  -3   2  -9 174.798 116.960   1
  -3   2  -9 168.747 122.924   3
   3   2   9-31.0078 153.001   2
  -4   2  -9 631.533 205.411   3
  -4   2  -9 927.898 227.864   1
   4   2   9 530.568 182.155   2
  -5   2  -9 2179.90 378.039   3
  -5   2  -9 2240.68 328.568   1
   5   2   9 2193.26 351.947   2
  -6   2  -9 6662.25 660.446   3
  -6   2  -9 7487.06 596.529   1
   6   2   9 7194.18 642.664   2
  -7   2  -9 3886.49 519.654   3
  -7   2  -9 3558.87 410.915   1
   7   2   9 3345.59 437.738   2
  -8   2  -9-118.853 101.977   1
  -8   2  -9-119.614 178.287   3
  -8   2  -9-260.770 165.624   5
   8   2   9 48.0453 104.023   2
  -9   2  -9-34.7397 174.728   3
  -9   2  -9 118.622 107.612   5
   9   2   9 91.9060 96.8767   2
 -10   2  -9 251.836 203.908   3
 -10   2  -9 57.5786 104.671   5
 -11   2  -9 4623.89 607.349   3
 -11   2  -9 4183.91 530.737   5
 -12   2  -9 1059.25 308.386   3
  17   3  -9-221.907 208.030   1
  16   3  -9 422.892 233.385   1
  16  -3  -9 529.883 228.705   4
  15   3  -9 894.699 318.790   1
  15  -3  -9 28.3805 163.691   4
  14   3  -9 5255.53 642.303   1
  14  -3  -9 4008.16 572.051   4
  13   3  -9 6650.71 705.396   1
 -13   3   9 6725.39 598.456   2
  13  -3  -9 8169.38 772.666   4
  12  -3  -9-56.8172 132.541   1
  12   3  -9-48.1366 134.509   1
 -12   3   9 10.0697 89.2285   2
  12  -3  -9 138.751 169.187   4
  11   3  -9 234.623 199.259   1
 -11   3   9-11.5218 87.9071   2
  11  -3  -9-101.450 133.212   1
  11  -3  -9 27.6396 103.632   4
  10   3  -9 2163.78 397.168   1
 -10   3   9 2550.75 366.926   2
  10  -3  -9 2672.56 381.395   4
   9   3  -9 3402.81 487.856   1
   9  -3  -9 4194.78 451.140   4
  -9   3   9 2862.78 407.521   2
   8   3  -9 6907.37 671.286   1
  -8   3   9 5872.21 568.717   2
   8  -3  -9 5946.77 504.267   4
   7  -3  -9 384.050 139.959   4
  -7   3   9 306.695 168.608   2
   7   3  -9 44.7736 165.981   1
   6   3  -9 8221.85 706.854   1
  -6   3   9 6384.52 601.059   2
   6  -3  -9 7679.55 499.124   4
   5   3  -9 4764.29 529.551   1
   4   3  -9 2879.35 417.500   1
   3   3  -9 537.559 184.821   1
   2   3  -9 16194.1 958.589   1
   1   3  -9 30944.5 1403.87   3
   1   3  -9 31916.0 1371.50   1
   0   3  -9 865.132 246.120   3
   0   3  -9 463.702 150.560   1
  -1   3  -9 157.236 139.935   3
  -1   3  -9 198.257 123.894   1
  -2   3  -9 516.832 199.532   3
  -2   3  -9 583.511 199.481   1
  -3   3  -9 2004.64 367.897   3
  -3   3  -9 2210.67 341.026   1
  -4   3  -9 2188.97 382.083   3
  -4   3  -9 2330.66 347.374   1
  -5   3  -9 196.185 156.052   3
  -5   3  -9 394.854 146.981   1
  -6   3  -9 890.218 263.263   3
  -6   3  -9 1035.57 230.819   1
  -7   3  -9 26.6131 136.866   3
  -7   3  -9 353.103 146.313   1
  -8   3  -9 2456.15 443.214   3
  -8   3  -9 1475.57 320.268   5
  -9   3  -9 4958.59 619.797   3
  -9   3  -9 4578.90 575.194   5
   9   3   9 5060.86 566.353   2
 -10   3  -9 504.420 244.400   3
 -10   3  -9 159.500 105.629   5
 -11   3  -9 734.416 262.866   3
 -11   3  -9 998.288 270.948   5
 -12   3  -9 240.883 174.381   5
  16  -4  -9-286.133 214.743   4
  16   4  -9 110.952 197.596   1
  15  -4  -9 549.380 236.652   4
  15   4  -9 278.535 236.535   1
  14  -4  -9 2162.74 424.654   4
  14   4  -9 2744.77 501.234   1
  13  -4  -9 637.577 250.618   4
  13   4  -9 267.031 202.871   1
 -13   4   9 427.718 177.333   2
  12   4  -9 5409.78 671.696   1
 -12   4   9 4582.92 508.777   2
  12  -4  -9 4412.46 556.138   4
  11  -4  -9 1406.17 301.032   4
  11   4  -9 1704.64 371.913   1
 -11   4   9 1140.73 259.700   2
  10  -4  -9 275.773 100.378   4
  10   4  -9 326.997 174.017   1
 -10   4   9 265.599 150.955   2
   9  -4  -9-19.0346 96.3969   4
   9   4  -9 250.826 192.822   1
  -9   4   9 348.999 170.464   2
   8   4  -9 2426.43 428.472   1
   7   4  -9 11037.2 871.593   1
   6   4  -9 231.051 160.276   1
   5   4  -9 4362.84 537.341   1
   4   4  -9 6547.50 641.621   1
   3   4  -9 14590.9 959.787   1
   2   4  -9 53942.3 1944.67   1
   1   4  -9 1196.83 295.530   1
   1   4  -9 762.564 250.707   3
   0   4  -9 13115.4 914.427   3
   0   4  -9 12965.6 873.210   1
  -1   4  -9-167.329 152.444   1
  -1   4  -9 62.1899 139.515   3
  -2   4  -9 16615.5 1065.11   3
  -2   4  -9 18261.1 1020.77   1
  -3   4  -9 26659.0 1394.60   3
  -3   4  -9 30083.9 1320.27   1
  -4   4  -9 1072.76 241.908   1
  -4   4  -9 1139.25 286.064   3
  -5   4  -9 5104.18 620.061   3
  -5   4  -9 5970.28 554.440   1
  -6   4  -9-42.2075 113.348   1
  -6   4  -9 30.8278 146.467   3
  -7   4  -9 1565.76 353.046   3
  -7   4  -9 1720.74 373.900   5
  -8   4  -9 4918.86 651.816   3
  -8   4  -9 4548.38 594.533   5
  -9   4  -9 1446.72 405.935   3
  -9   4  -9 896.707 292.857   5
 -10   4  -9 3584.20 561.240   5
 -11   4  -9-292.622 184.869   5
  15  -5  -9 1994.13 448.504   4
  14  -5  -9 1187.48 330.585   4
  14   5  -9 1493.81 407.263   1
  13   5  -9 999.226 318.333   1
  13  -5  -9 1335.62 348.719   4
  12   5  -9 762.855 298.018   1
 -12   5   9 1062.36 270.352   2
  11   5  -9 317.225 227.705   1
 -11   5   9 74.7706 130.295   2
  10   5  -9 1049.18 320.419   1
   9   5  -9 3103.88 490.576   1
   8   5  -9 121.675 182.635   1
   7   5  -9 467.742 206.455   1
   6   5  -9 743.239 263.704   1
   5   5  -9 440.745 208.596   1
   4   5  -9 61.9694 139.902   1
   3   5  -9 1515.34 320.733   1
   2   5  -9 610.882 246.579   3
   2   5  -9 638.068 237.045   1
   1   5  -9 128.794 176.725   3
   1   5  -9-210.488 200.623   1
   0   5  -9 4360.04 528.274   1
   0   5  -9 4215.88 538.266   3
  -1   5  -9 4246.48 514.934   1
  -1   5  -9 4244.54 550.086   3
  -2   5  -9 535.149 238.249   3
  -2   5  -9-44.7526 138.407   1
  -3   5  -9 4494.06 583.379   3
  -3   5  -9 4098.12 491.105   1
  -4   5  -9 172.088 163.408   3
  -4   5  -9 604.259 219.085   1
  -5   5  -9 317.441 233.083   3
  -5   5  -9 95.9757 96.3990   1
  -6   5  -9-247.813 197.195   3
  -6   5  -9-50.2193 179.855   5
  -7   5  -9 1130.49 348.898   3
  -7   5  -9 909.468 279.039   5
  -8   5  -9 1901.18 419.448   5
  11   6  -9 949.282 362.289   1
  10   6  -9 334.993 226.000   1
   9   6  -9 2152.61 448.918   1
   8   6  -9 1050.83 314.175   1
   7   6  -9 930.594 318.626   1
   6   6  -9 202.263 189.380   1
   5   6  -9 985.149 308.071   1
   4   6  -9 3508.56 525.637   1
   3   6  -9 3971.73 549.287   1
   2   6  -9 72.0212 171.903   1
   2   6  -9 496.608 246.633   3
   1   6  -9 3053.26 479.927   1
   1   6  -9 2498.62 431.625   3
   0   6  -9 2296.89 413.616   1
   0   6  -9 1259.88 321.860   3
  -1   6  -9 3690.48 505.457   1
  -1   6  -9 4509.14 577.992   3
  -2   6  -9 2673.87 434.263   1
  -2   6  -9 2287.79 426.674   3
  -3   6  -9 2005.94 364.215   1
  -3   6  -9 1630.50 365.036   3
  -4   6  -9 2025.27 367.853   1
  -4   6  -9 1891.00 407.721   3
  -5   6  -9 1280.28 366.417   3
  -5   6  -9 1133.90 353.632   5
   7   7  -9-185.042 213.341   1
   6   7  -9-80.3556 190.727   1
   5   7  -9 290.442 228.225   1
   4   7  -9 505.139 233.416   1
   3   7  -9-90.3111 161.688   1
   2   7  -9 114.844 112.910   1
   2   7  -9 565.461 243.250   3
   1   7  -9 73.9301 131.761   1
   1   7  -9-68.2915 140.720   3
   0   7  -9 1250.47 301.548   1
   0   7  -9 875.074 294.678   3
  -1   7  -9 109.197 168.954   1
  -1   7  -9 129.906 157.837   3
  -2   7  -9-172.171 155.214   1
  -2   7  -9-92.5865 195.996   3
  -3   7  -9-5.98733 99.7434   1
  -3   7  -9-41.3521 203.969   3
   2   8  -9 565.144 219.454   3
   2   8  -9-86.5261 180.648   1
   1   8  -9 255.154 193.017   3
   1   8  -9 113.343 219.137   1
   0   8  -9 132.918 179.916   3
   0   8  -9 688.708 288.499   1
  -1   8  -9 154.096 217.061   1
  16   0 -10 5986.82 766.923   4
  15   0 -10 2036.12 380.678   1
  15   0 -10 2906.14 534.198   4
  14   0 -10 2953.89 451.374   1
  13   0 -10 7329.72 689.074   1
  12   0 -10 87.1993 159.154   1
  11   0 -10 1923.89 347.312   1
  10   0 -10 6360.12 625.534   1
   9   0 -10 1094.21 256.809   1
   8   0 -10 2772.10 404.713   1
   7   0 -10 1688.09 318.169   1
  -7   0  10 1240.92 264.346   2
  -6   0  10 26263.0 1252.95   2
   6   0 -10 25672.9 1233.41   1
  -5   0  10 59946.0 2027.86   2
   5   0 -10 65344.9 2097.06   1
  -4   0  10 4041.22 472.991   2
  -3   0  10 13423.3 866.917   2
  -2   0  10 6523.26 597.188   2
  -1   0  10 30932.9 1356.84   2
   0   0  10 65829.8 2119.50   2
   1   0  10 254.299 163.926   2
   2   0  10 21384.2 1118.21   2
   3   0  10 8903.33 708.062   2
   4   0  10 41.4551 101.636   2
  -5   0 -10 809.018 227.617   3
   5   0  10 1071.33 261.407   2
  -6   0 -10 8718.74 736.934   3
   6   0  10 9276.48 724.868   2
  -7   0 -10 13978.2 953.884   3
   7   0  10 13928.0 902.505   2
  -8   0 -10 1560.22 328.661   3
   8   0  10 1452.52 293.504   2
  -9   0 -10 225.824 138.176   3
 -10   0 -10-30.7886 129.536   3
 -11   0 -10 8305.48 771.438   3
  17  -1 -10 1019.74 340.402   4
  16   1 -10-61.2866 127.018   1
  16  -1 -10-160.306 155.580   4
  15   1 -10-83.3270 147.151   1
  15  -1 -10 397.671 243.246   4
  14  -1 -10-241.139 143.261   1
  14   1 -10-157.111 196.267   1
  14  -1 -10-107.950 138.037   4
  13  -1 -10 1611.60 320.268   1
  13   1 -10 1793.53 362.799   1
  13  -1 -10 1990.65 389.372   4
  12  -1 -10 289.071 175.376   1
  12  -1 -10 775.865 255.719   4
  12   1 -10 854.603 274.549   1
  11  -1 -10 121.393 139.638   1
  11   1 -10-247.857 190.959   1
  11  -1 -10-208.716 155.073   4
  10   1 -10 336.998 162.911   1
  10  -1 -10 566.871 225.430   1
 -10   1  10 360.840 160.476   2
  10  -1 -10 507.820 187.055   4
   9  -1 -10 556.659 203.819   1
   9   1 -10 432.573 174.854   1
  -9   1  10 298.469 157.344   2
   9  -1 -10 415.998 165.392   4
   8  -1 -10-110.980 141.520   1
  -8   1  10-42.0249 114.532   2
   8   1 -10 113.326 152.814   1
   8  -1 -10 330.419 156.200   4
   7   1 -10 1668.22 311.037   1
   7  -1 -10 1614.96 303.768   1
  -7   1  10 1775.29 336.648   2
   7  -1 -10 1614.94 247.960   4
   6   1 -10 3717.89 467.274   1
  -6   1  10 3469.35 446.982   2
   6  -1 -10 3780.86 354.921   4
   5   1 -10 24772.8 1226.84   1
  -5   1  10 21703.9 1133.89   2
   5  -1 -10 23069.0 838.296   4
   4   1 -10 26090.4 1243.16   1
  -4   1  10 25586.5 1228.47   2
   4  -1 -10 24982.2 781.339   4
   3   1 -10 4008.29 471.604   1
  -3   1  10 3303.87 432.497   2
   3  -1 -10 3547.22 207.502   4
   2   1 -10 435.974 194.496   1
  -2   1  10 261.844 158.781   2
  -1   1  10 33587.0 1453.30   2
   1   1 -10 35759.9 1470.10   1
   0   1  10 33079.1 1425.33   2
   0   1 -10 32931.7 1404.78   1
   1   1  10 6707.66 618.909   2
   2   1  10-74.6173 141.176   2
  -3   1 -10 4414.02 520.031   3
   3   1  10 5081.18 543.934   2
  -4   1 -10 4712.40 545.529   3
   4   1  10 5618.20 574.475   2
  -5   1 -10 6406.71 647.690   3
   5   1  10 6647.33 617.485   2
  -6   1 -10 2345.67 395.154   3
   6   1  10 2531.55 378.040   2
  -7   1 -10 461.478 163.920   3
   7   1  10 280.825 191.838   2
  -8   1 -10 4090.74 538.183   3
  -8   1 -10 4265.51 497.366   5
  -8  -1 -10 3483.83 460.759   3
   8   1  10 3289.91 445.193   2
  -9   1 -10 3320.97 488.591   3
  -9  -1 -10 3294.35 453.840   3
 -10   1 -10 6134.59 682.733   3
 -11   1 -10 803.463 273.767   3
 -12   1 -10 121.153 171.748   3
  16   2 -10 485.517 205.509   1
  16  -2 -10 145.598 169.880   4
  15   2 -10-373.408 249.290   1
  15  -2 -10 37.6605 177.243   4
  14   2 -10 158.475 148.730   1
  14  -2 -10 177.530 181.696   4
  13   2 -10-59.7214 160.496   1
  13  -2 -10 188.967 161.136   1
  13  -2 -10 83.0344 174.422   4
  12   2 -10 5879.79 658.012   1
  12  -2 -10 6742.93 629.511   1
 -12   2  10 5402.87 559.614   2
  12  -2 -10 6689.78 668.021   4
 -11   2  10 1406.90 288.164   2
  11  -2 -10 1083.82 279.582   1
  11   2 -10 1936.76 365.782   1
  11  -2 -10 1560.98 321.302   4
  10  -2 -10 68.0571 112.643   1
 -10   2  10 104.809 134.489   2
  10  -2 -10 63.2628 114.540   4
  10   2 -10 196.819 168.555   1
   9   2 -10 776.282 261.377   1
   9  -2 -10 1332.54 291.477   1
  -9   2  10 792.718 225.663   2
   9  -2 -10 1250.10 246.926   4
   8   2 -10 540.528 228.960   1
  -8   2  10 1050.01 261.855   2
   8  -2 -10 877.689 192.183   4
   7   2 -10 14459.1 963.169   1
  -7   2  10 13981.7 905.666   2
   7  -2 -10 13662.2 716.893   4
   6   2 -10 9019.98 744.215   1
  -6   2  10 7923.45 676.745   2
   6  -2 -10 8438.21 504.993   4
   5  -2 -10-29.5964 53.5538   4
   5   2 -10-43.6578 159.091   1
  -5   2  10-125.366 139.099   2
   4   2 -10 6292.14 611.974   1
  -4   2  10 5267.88 551.258   2
   3   2 -10 1110.80 278.642   1
  -3   2  10 1036.95 279.449   2
   2   2 -10 19948.0 1094.85   1
  -2   2  10 20727.1 1132.48   2
   1   2 -10 21936.0 1145.68   1
  -1   2  10 22912.9 1194.48   2
   0   2 -10 628.655 223.668   1
   0   2  10 430.359 176.157   2
  -1   2 -10 3591.17 486.591   3
  -1   2 -10 4633.61 509.127   1
   1   2  10 4416.72 511.539   2
  -2   2 -10 11021.0 839.779   3
  -2   2 -10 9264.47 719.174   1
   2   2  10 9263.86 752.419   2
  -3   2 -10 9027.51 772.231   3
  -3   2 -10 8236.68 677.684   1
   3   2  10 8996.04 742.547   2
  -4   2 -10-34.7017 107.013   1
  -4   2 -10-40.9746 121.389   3
   4   2  10 89.4632 128.109   2
  -5   2 -10 4177.76 528.213   3
  -5   2 -10 4920.94 521.788   1
   5   2  10 5521.32 582.492   2
  -6   2 -10 1319.33 281.027   1
  -6   2 -10 972.082 285.183   3
   6   2  10 612.180 197.156   2
  -7   2 -10 88.8915 113.229   1
  -7   2 -10-52.7861 139.307   3
   7   2  10 22.0424 113.208   2
  -8   2 -10 4271.79 578.601   3
  -8   2 -10 4129.26 530.176   5
   8   2  10 3602.81 487.625   2
  -9   2 -10 104.507 166.466   3
  -9   2 -10 422.276 200.982   5
 -10   2 -10 6142.30 718.370   3
 -10   2 -10 4454.50 559.209   5
  17   3 -10 305.610 194.398   1
  16   3 -10 20.8454 117.120   1
  16  -3 -10-368.340 238.439   4
  15   3 -10 149.486 196.684   1
  15  -3 -10-91.4908 214.166   4
  14   3 -10 729.030 289.015   1
  14  -3 -10 762.404 285.759   4
  13   3 -10 34.9717 186.674   1
 -13   3  10 38.2918 113.143   2
  13  -3 -10 59.7760 159.813   4
  12  -3 -10 93.1287 136.127   1
  12   3 -10 142.576 129.090   1
 -12   3  10 93.1963 92.8654   2
  12  -3 -10 157.118 177.159   4
  11   3 -10-35.0431 156.125   1
 -11   3  10-45.7380 146.721   2
  11  -3 -10 49.4466 117.972   1
  11  -3 -10 199.102 143.840   4
  10   3 -10 398.685 206.990   1
 -10   3  10 160.287 112.235   2
  10  -3 -10 12.3990 125.730   4
   9  -3 -10-25.7198 96.5341   4
  -9   3  10 121.223 100.706   2
   9   3 -10 192.977 131.996   1
   8  -3 -10 274.332 146.017   4
  -8   3  10 83.3086 114.834   2
   8   3 -10 199.736 123.064   1
   7   3 -10 1399.78 333.787   1
   7  -3 -10 1563.25 244.672   4
  -7   3  10 1204.88 300.799   2
   6   3 -10 14767.4 1005.30   1
  -6   3  10 16227.3 1008.80   2
   5   3 -10 1061.49 281.410   1
  -5   3  10 1474.47 300.744   2
   4   3 -10 323.164 193.088   1
  -4   3  10 197.587 133.926   2
   3   3 -10 1093.42 287.501   1
   2   3 -10 7099.82 666.867   1
   1   3 -10 180.974 137.638   1
   0   3 -10-130.147 151.229   3
   0   3 -10 65.5445 120.756   1
  -1   3 -10 2770.86 428.849   3
  -1   3 -10 2438.55 380.137   1
  -2   3 -10 2869.95 455.631   3
  -2   3 -10 2708.39 399.545   1
  -3   3 -10 261.287 231.167   3
  -3   3 -10 64.4130 146.868   1
  -4   3 -10 5204.14 612.948   3
  -4   3 -10 4750.59 520.200   1
  -5   3 -10 322.085 199.359   3
  -5   3 -10 159.697 130.006   1
  -6   3 -10 357.795 176.844   3
  -6   3 -10 563.099 178.065   1
   6   3  10 298.115 187.339   2
  -7   3 -10 55.4670 172.551   3
  -7   3 -10 182.704 128.678   1
   7   3  10-9.03065 150.463   2
  -8   3 -10 22.7085 158.865   5
   8   3  10 182.222 124.417   2
  -9   3 -10 4043.20 603.759   3
  -9   3 -10 4398.02 583.189   5
   9   3  10 3533.77 500.821   2
 -10   3 -10-102.139 102.684   5
 -11   3 -10 984.982 295.932   5
  16  -4 -10-199.899 214.996   4
  15  -4 -10 71.8402 137.894   4
  14  -4 -10 392.812 220.397   4
  14   4 -10 1150.51 333.120   1
  13  -4 -10 155.106 166.125   4
  13   4 -10-77.0802 172.063   1
 -13   4  10 55.4705 102.818   2
  12  -4 -10-49.9345 147.682   4
  12   4 -10-175.715 182.581   1
 -12   4  10 109.659 124.551   2
  11  -4 -10 752.824 241.979   4
  11   4 -10 794.271 284.251   1
 -11   4  10 491.944 217.130   2
  10  -4 -10 491.239 177.317   4
  10   4 -10 747.019 264.121   1
 -10   4  10 550.644 187.994   2
   9   4 -10 330.990 189.032   1
  -9   4  10 489.503 210.291   2
   8   4 -10 1459.40 358.942   1
  -8   4  10 1566.82 347.925   2
   7   4 -10 103.798 175.146   1
   6   4 -10 215.036 150.209   1
   5   4 -10 929.089 292.992   1
   4   4 -10 41.3348 99.4862   1
   3   4 -10 1095.05 320.599   1
   2   4 -10 550.490 214.572   1
   1   4 -10 615.634 244.224   1
   1   4 -10 1031.97 284.452   3
   0   4 -10 766.093 224.135   1
   0   4 -10 1176.36 306.314   3
  -1   4 -10 3446.11 458.023   1
  -1   4 -10 3348.65 491.453   3
  -2   4 -10 1644.03 307.633   1
  -2   4 -10 1980.24 407.050   3
  -3   4 -10 3305.17 449.947   1
  -3   4 -10 2764.86 456.606   3
  -4   4 -10 234.527 138.026   1
  -4   4 -10 277.975 226.571   3
  -5   4 -10-132.699 171.656   1
  -5   4 -10-42.6639 128.451   3
  -6   4 -10-15.0559 111.650   1
  -6   4 -10 297.814 211.585   3
  -7   4 -10 16.9259 147.408   3
  -7   4 -10 79.3228 136.137   5
  -8   4 -10 675.087 255.806   5
  -9   4 -10 203.425 206.781   5
  12   5 -10 231.245 199.020   1
 -12   5  10-0.44013 112.892   2
  11   5 -10 1085.60 358.656   1
 -11   5  10 1180.37 290.729   2
  10   5 -10-78.8358 180.938   1
 -10   5  10 122.440 139.485   2
   9   5 -10 468.801 210.794   1
   8   5 -10 3092.41 512.726   1
   7   5 -10 511.059 253.119   1
   6   5 -10 817.810 288.993   1
   5   5 -10 391.607 224.996   1
   4   5 -10 581.374 249.581   1
   3   5 -10 7203.55 722.311   1
   2   5 -10 1393.45 328.425   1
   1   5 -10 3051.93 489.782   3
   1   5 -10 2793.67 438.869   1
   0   5 -10 1830.60 404.848   3
   0   5 -10 1039.42 268.737   1
  -1   5 -10-233.207 226.904   3
  -1   5 -10 53.6665 127.227   1
  -2   5 -10-156.585 190.393   3
  -2   5 -10-125.676 157.777   1
  -3   5 -10 737.600 289.775   3
  -3   5 -10 360.890 183.868   1
  -4   5 -10 3939.26 567.758   3
  -4   5 -10 3699.24 490.195   1
  -5   5 -10 14.7223 133.085   3
  -6   5 -10 117.128 170.150   3
   9   6 -10 381.454 241.407   1
   8   6 -10-42.1616 182.673   1
   7   6 -10 539.480 264.209   1
   6   6 -10 1295.63 387.159   1
   5   6 -10-202.982 172.302   1
   4   6 -10 1555.52 374.391   1
   3   6 -10 569.900 286.822   1
   2   6 -10 6270.16 701.285   1
   1   6 -10 978.566 317.958   1
   1   6 -10 201.037 193.444   3
   0   6 -10 308.246 179.246   3
   0   6 -10 324.075 214.074   1
  -1   6 -10-34.4350 166.518   3
  -1   6 -10 71.2371 150.288   1
  -2   6 -10 374.777 210.029   3
  -2   6 -10 1010.10 282.377   1
  -3   6 -10 4295.88 607.155   3
  -3   6 -10 3059.81 467.966   1
   4   7 -10 724.798 274.226   1
   3   7 -10 1439.37 363.902   1
   2   7 -10 383.450 215.757   1
   1   7 -10-79.0637 155.030   1
   1   7 -10 257.850 191.629   3
   0   7 -10 536.707 238.867   1
   0   7 -10 476.368 250.736   3
  -1   7 -10 2206.24 433.053   1
  -2   7 -10-10.7116 117.784   1
  16   0 -11 194.881 206.176   4
  15   0 -11-9.63784 155.667   1
  15   0 -11 275.719 201.004   4
  14   0 -11 678.925 295.721   4
  14   0 -11 126.638 147.898   1
  13   0 -11-399.984 246.270   1
  12   0 -11-105.296 166.297   1
  11   0 -11-113.208 125.889   1
  10   0 -11 101.404 125.025   1
   9   0 -11-102.268 117.606   1
   8   0 -11 170.996 155.874   1
   7   0 -11 41.4557 126.337   1
  -6   0  11 263.178 185.202   2
   6   0 -11-142.775 154.385   1
  -5   0  11 12.8457 128.985   2
   5   0 -11 46.6866 148.922   1
  -4   0  11 84.0462 145.141   2
   4   0 -11-485.882 208.044   1
  -3   0  11-43.5480 129.492   2
  -2   0  11 5.15552 119.629   2
  -1   0  11 46.6752 158.279   2
   0   0  11-64.7291 139.761   2
   1   0  11 3.59108 140.614   2
   2   0  11 39.3122 121.249   2
   3   0  11-101.403 151.150   2
   4   0  11 59.1307 134.514   2
   5   0  11-35.0549 137.521   2
  -6   0 -11-5.30404 102.983   3
   6   0  11 204.979 183.105   2
  -7   0 -11-338.483 233.870   3
   7   0  11-178.503 164.094   2
  -8   0 -11-15.8772 132.159   3
  -9   0 -11-73.0213 175.125   3
 -10   0 -11-27.2157 127.831   3
  16   1 -11-207.742 182.288   1
  16  -1 -11-138.898 173.759   4
  15   1 -11 285.602 209.335   1
  15  -1 -11 467.859 241.052   4
  14  -1 -11 765.682 287.787   1
  14   1 -11 912.975 312.652   1
  14  -1 -11 1150.78 344.106   4
  13  -1 -11-83.9578 142.221   1
  13  -1 -11 83.1742 156.433   4
  13   1 -11-126.322 165.751   1
  12   1 -11-293.855 250.790   1
  12  -1 -11-338.418 188.705   1
  12  -1 -11-66.2297 145.228   4
  11  -1 -11 566.260 199.365   1
  11   1 -11 287.789 176.825   1
  11  -1 -11 325.928 140.210   4
  10   1 -11 1058.05 275.849   1
 -10   1  11 662.368 247.707   2
  10  -1 -11 1009.24 258.453   1
  10  -1 -11 736.661 220.804   4
   9   1 -11 6947.07 701.282   1
  -9   1  11 7497.11 691.814   2
   9  -1 -11 6845.90 690.877   1
   9  -1 -11 7673.28 618.138   4
   8  -1 -11 208.523 167.025   1
  -8   1  11 615.819 225.014   2
   8  -1 -11 313.434 140.983   4
   8   1 -11 406.719 208.316   1
   7   1 -11 118.840 115.488   1
   7  -1 -11 367.027 183.467   1
  -7   1  11 135.312 197.771   2
   7  -1 -11 150.598 69.6903   4
   6   1 -11 1366.17 323.433   1
  -6   1  11 1196.59 286.772   2
   6  -1 -11 1002.85 191.287   4
   5   1 -11 38.0927 140.492   1
  -5   1  11 252.878 194.869   2
  -4   1  11 2302.80 387.379   2
   4   1 -11 2195.41 384.146   1
  -3   1  11 4667.80 534.915   2
   3   1 -11 4514.22 525.399   1
  -2   1  11 1788.99 342.392   2
   2   1 -11 1400.43 285.033   1
   1   1 -11 1697.95 328.970   1
  -1   1  11 1709.21 345.398   2
   0   1 -11 4056.48 503.223   1
   0   1  11 3534.66 468.858   2
   1   1  11 8791.32 756.060   2
  -1   1 -11 8190.91 713.324   1
   2   1  11 166.178 165.474   2
   3   1  11 3104.44 448.335   2
  -4   1 -11 1246.83 308.204   3
   4   1  11 910.783 277.500   2
  -5   1 -11 394.354 196.847   3
   5   1  11 167.033 145.596   2
  -6   1 -11 3708.48 532.638   3
   6   1  11 3551.25 492.381   2
  -7   1 -11-16.9684 117.100   3
   7   1  11 55.6043 178.281   2
  -8   1 -11 399.912 198.658   3
   8   1  11 162.923 172.572   2
  -9   1 -11-35.8545 136.772   3
 -10   1 -11-57.5172 121.724   3
  16   2 -11 112.090 171.919   1
  16  -2 -11 875.629 308.887   4
  15   2 -11 4834.18 648.319   1
  15  -2 -11 4328.00 629.063   4
  14   2 -11 544.297 243.794   1
  14  -2 -11-55.8824 142.317   4
  13   2 -11 2164.59 435.808   1
  13  -2 -11 1483.49 314.387   4
  13  -2 -11 1323.45 312.822   1
  12  -2 -11 958.134 269.928   1
 -12   2  11 1497.57 309.745   2
  12   2 -11 1610.79 359.013   1
  12  -2 -11 842.462 244.413   4
 -11   2  11 1126.64 274.465   2
  11  -2 -11 926.173 279.184   1
  11   2 -11 806.343 252.074   1
  11  -2 -11 1225.24 278.224   4
  10   2 -11 659.387 226.010   1
 -10   2  11 819.894 236.937   2
  10  -2 -11 741.063 223.493   1
  10  -2 -11 931.820 233.479   4
   9   2 -11 497.294 225.890   1
   9  -2 -11 764.251 248.175   1
  -9   2  11 547.689 195.965   2
   9  -2 -11 333.764 149.775   4
   8   2 -11 681.748 238.146   1
  -8   2  11 567.604 212.170   2
   7   2 -11 2122.09 402.606   1
  -7   2  11 2669.21 420.086   2
   6   2 -11 623.220 243.638   1
  -6   2  11 105.688 125.050   2
   5   2 -11 6823.73 680.822   1
  -5   2  11 6643.45 657.514   2
   4   2 -11 1025.28 286.897   1
  -4   2  11 1205.54 297.186   2
   3   2 -11 1971.29 385.712   1
  -3   2  11 1513.00 326.803   2
   2   2 -11 569.639 188.151   1
  -2   2  11 725.488 263.477   2
   1   2 -11 3.25086 137.903   1
  -1   2  11-137.211 143.507   2
   0   2 -11 8311.29 722.941   1
   0   2  11 7834.55 724.188   2
  -1   2 -11 871.181 238.063   1
   1   2  11 782.447 236.549   2
  -2   2 -11 4559.06 570.206   3
  -2   2 -11 5627.41 592.333   1
   2   2  11 6066.67 644.636   2
  -3   2 -11 1125.96 316.684   3
   3   2  11 795.745 273.813   2
  -3   2 -11 886.133 231.618   1
  -4   2 -11 1364.34 349.740   3
   4   2  11 896.986 270.852   2
  -4   2 -11 855.908 228.248   1
  -5   2 -11 1828.91 389.384   3
   5   2  11 1693.88 360.784   2
  -5   2 -11 1801.11 339.506   1
  -6   2 -11 2828.28 468.172   3
   6   2  11 3181.59 490.305   2
  -6   2 -11 2802.73 418.860   1
  -7   2 -11 8766.89 834.124   3
  -7   2 -11 9353.61 754.964   1
   7   2  11 9276.40 808.685   2
  -8   2 -11 3509.97 541.754   3
  -8   2 -11 3003.77 465.731   5
   8   2  11 3453.44 503.690   2
  -9   2 -11 434.233 215.291   3
  -9   2 -11 597.813 220.078   5
  16  -3 -11-90.0393 181.926   4
  15   3 -11 193.569 186.428   1
  15  -3 -11-93.4893 177.151   4
  14   3 -11 473.835 228.368   1
  14  -3 -11 689.192 264.720   4
  13  -3 -11 3322.82 471.582   1
  13   3 -11 4186.61 612.432   1
 -13   3  11 3027.94 445.164   2
  12  -3 -11 624.425 228.585   1
  12   3 -11 1099.18 317.860   1
 -12   3  11 610.799 222.547   2
  11   3 -11 547.944 268.620   1
 -11   3  11 492.700 252.610   2
  11  -3 -11 236.249 158.457   1
 -10   3  11 1100.05 275.853   2
  10   3 -11 799.061 253.252   1
  -9   3  11 3226.82 469.344   2
   9   3 -11 3586.71 529.326   1
   8   3 -11 8364.98 803.224   1
  -8   3  11 9405.37 801.244   2
   7   3 -11 2719.03 466.023   1
  -7   3  11 2247.67 406.604   2
   6   3 -11-25.1467 117.112   1
  -6   3  11 122.750 170.156   2
   5   3 -11 2473.77 413.992   1
  -5   3  11 1394.71 329.384   2
   4   3 -11 3790.37 523.486   1
  -4   3  11 4719.25 569.495   2
   3   3 -11 22172.6 1258.24   1
  -3   3  11 20485.1 1218.48   2
   2   3 -11 13368.9 953.615   1
  -2   3  11 13437.4 985.921   2
   1   3 -11 1739.83 347.403   1
  -1   3  11 1534.43 341.206   2
   0   3 -11 3696.55 492.572   1
   0   3  11 4481.16 569.484   2
  -1   3 -11 5364.48 634.112   3
  -1   3 -11 5893.06 618.620   1
   1   3  11 7127.35 724.983   2
  -2   3 -11 3190.94 485.200   3
  -2   3 -11 3953.71 499.827   1
   2   3  11 3703.05 526.040   2
  -3   3 -11 494.278 228.807   3
  -3   3 -11 677.307 224.039   1
   3   3  11 692.806 263.497   2
  -4   3 -11 6800.15 739.903   3
  -4   3 -11 4882.40 556.285   1
   4   3  11 5581.89 656.137   2
  -5   3 -11 2982.04 494.075   3
  -5   3 -11 3366.14 463.998   1
   5   3  11 2798.10 463.498   2
  -6   3 -11 688.012 252.561   3
  -6   3 -11 574.895 214.707   1
   6   3  11 944.801 277.644   2
  -7   3 -11 1026.97 315.341   3
   7   3  11 1060.25 301.368   2
  -8   3 -11 142.847 161.512   5
   8   3  11 110.355 180.930   2
  -9   3 -11 2174.94 413.300   5
 -10   3 -11 2019.50 424.546   5
 -13   4  11 344.555 187.841   2
  12   4 -11 1116.05 350.043   1
 -12   4  11 1669.25 341.427   2
  11   4 -11 1962.84 428.712   1
 -11   4  11 2035.91 376.871   2
  10   4 -11 97.2841 177.291   1
 -10   4  11 300.163 184.373   2
   9   4 -11 190.540 173.533   1
  -9   4  11 417.608 220.649   2
   8   4 -11 813.467 296.889   1
  -8   4  11 570.663 234.130   2
   7   4 -11 3827.54 561.896   1
  -7   4  11 3056.91 473.270   2
   6   4 -11 2849.63 485.787   1
  -6   4  11 3317.58 488.753   2
   5   4 -11 245.835 207.861   1
   4   4 -11 419.942 188.105   1
   3   4 -11 5846.56 664.131   1
   2   4 -11 3075.69 472.690   1
   1   4 -11 4005.03 536.551   1
   0   4 -11 2969.70 454.154   1
   0   4 -11 2852.22 487.365   3
  -1   4 -11-207.535 171.100   1
  -1   4 -11 118.622 134.285   3
  -2   4 -11 49.5346 134.075   1
  -2   4 -11-65.1928 116.247   3
  -3   4 -11 5421.19 668.917   3
  -3   4 -11 5505.99 611.041   1
  -4   4 -11 3050.69 454.645   1
  -4   4 -11 3512.39 553.019   3
  -5   4 -11 1687.00 340.128   1
  -5   4 -11 1142.03 329.314   3
  -7   4 -11 1652.49 393.120   5
   7   4  11 2368.78 447.946   2
   8   4  11 6896.44 773.680   2
 -12   5  11 389.050 190.374   2
 -11   5  11 145.019 190.116   2
  10   5 -11 1235.73 390.188   1
 -10   5  11 1476.00 342.751   2
   9   5 -11 1902.55 440.849   1
  -9   5  11 1141.09 301.687   2
   8   5 -11 4266.09 624.310   1
  -8   5  11 4532.55 607.464   2
   7   5 -11 2966.44 514.515   1
   6   5 -11 358.984 223.759   1
   5   5 -11 1340.34 366.006   1
   4   5 -11 13416.6 1044.65   1
   3   5 -11 2283.66 435.867   1
   2   5 -11 389.696 236.370   1
   1   5 -11 355.028 220.232   1
   0   5 -11 317.030 217.814   3
   0   5 -11 330.722 203.067   1
  -1   5 -11 528.096 246.407   3
  -1   5 -11 1079.82 290.400   1
  -2   5 -11 1162.50 338.189   3
  -2   5 -11 1471.60 343.777   1
  -3   5 -11 345.908 205.085   3
  -3   5 -11 215.923 154.059   1
  -4   5 -11 487.220 200.114   1
 -11   6  11 112.268 170.332   2
 -10   6  11 1093.95 316.743   2
   6   6 -11 366.955 193.222   1
   5   6 -11 685.658 248.587   1
   4   6 -11 610.517 258.593   1
   3   6 -11 1268.27 368.931   1
   2   6 -11 68.5614 127.387   1
   1   6 -11 821.594 309.504   1
   0   6 -11 682.129 283.596   3
   0   6 -11 434.795 226.742   1
  -1   6 -11 66.4555 171.813   3
  -1   6 -11 393.364 239.112   1
  -2   6 -11 1159.83 296.280   1
  -3   6 -11-75.0621 137.144   1
  -1   7 -11-6.20382 177.205   1
  16   0 -12 246.780 222.120   4
  15   0 -12 4910.94 684.739   4
  15   0 -12 3777.92 553.015   1
  14   0 -12 5059.17 636.487   1
  14   0 -12 4582.82 624.735   4
  13   0 -12 996.729 312.706   1
  13   0 -12 521.768 248.811   4
  12   0 -12 673.532 247.033   1
  11   0 -12 4004.79 554.935   1
  10   0 -12 6468.91 705.976   1
   9   0 -12 411.905 222.553   1
   8   0 -12 8905.47 799.994   1
   7   0 -12 2720.77 446.568   1
   6   0 -12-216.220 210.903   1
  -6   0  12 35.4936 131.982   2
  -5   0  12 14104.4 1002.24   2
   5   0 -12 14119.4 1005.71   1
   4   0 -12 1416.80 333.443   1
  -4   0  12 2144.61 400.290   2
  -3   0  12 7573.55 726.423   2
   3   0 -12 6869.79 692.138   1
  -2   0  12 2599.60 435.529   2
  -1   0  12 1181.43 325.568   2
   0   0  12 7116.22 712.600   2
   1   0  12-188.127 185.435   2
   2   0  12 9168.42 803.711   2
   3   0  12 8772.83 801.368   2
   4   0  12 7449.49 731.301   2
   5   0  12 16121.8 1095.69   2
   6   0  12 10974.2 898.372   2
  16   1 -12 1619.99 395.449   1
  16  -1 -12 1938.67 460.187   4
  15   1 -12 1051.18 328.110   1
  15  -1 -12 1112.40 343.909   4
  14  -1 -12 86.0903 132.740   1
  14   1 -12 388.508 228.556   1
  14  -1 -12-270.891 159.123   4
  13  -1 -12 1357.29 337.678   1
  13   1 -12 1299.18 339.392   1
  12   1 -12 1904.97 419.640   1
  12  -1 -12 1623.72 349.944   1
  11  -1 -12 4017.26 540.066   1
  11   1 -12 3206.22 506.623   1
 -10   1  12 368.981 198.828   2
  10   1 -12 196.035 159.265   1
  10  -1 -12 134.673 144.437   1
   9  -1 -12 1928.81 384.461   1
  -9   1  12 1784.82 377.389   2
   9   1 -12 2407.44 435.305   1
  -8   1  12 4172.37 552.380   2
   8  -1 -12 5465.97 617.499   1
   8   1 -12 5042.42 608.864   1
   7   1 -12 5739.11 651.810   1
  -7   1  12 4770.68 582.769   2
   6   1 -12 3164.41 477.669   1
  -6   1  12 2555.57 421.278   2
   5   1 -12 1852.09 357.105   1
  -5   1  12 1318.44 315.187   2
  -4   1  12-101.023 171.248   2
   4   1 -12 270.045 189.161   1
   3   1 -12 2004.17 381.908   1
  -3   1  12 2355.63 403.745   2
   2   1 -12 3439.73 476.977   1
  -2   1  12 2513.49 425.864   2
   1   1 -12 1080.89 264.191   1
  -1   1  12 1644.54 351.485   2
   0   1 -12-156.651 182.294   1
   0   1  12-79.8639 150.806   2
   1   1  12 6408.90 674.429   2
  -1   1 -12 6467.19 669.024   1
  -2   1 -12 3301.66 482.103   1
   2   1  12 2580.39 435.957   2
   3   1  12 301.206 140.087   2
  -3   1 -12 137.446 126.949   1
  -4   1 -12 1412.95 318.431   1
   4   1  12 1937.23 398.379   2
  -5   1 -12 4882.49 583.305   1
   5   1  12 4480.04 577.102   2
  -6   1 -12 6408.75 715.790   3
   6   1  12 5059.84 611.968   2
  -6   1 -12 5022.36 589.410   1
  -7   1 -12 2406.75 437.008   3
  -7   1 -12 3520.07 498.122   1
   7   1  12 3128.91 487.159   2
  -8   1 -12 141.796 135.810   3
  15   2 -12 667.233 297.167   1
  14   2 -12 74.1405 146.435   1
  13  -2 -12 289.343 134.040   1
  13   2 -12 648.329 257.653   1
  12  -2 -12-211.184 186.673   1
 -12   2  12 11.7409 139.579   2
  12   2 -12 371.080 197.591   1
 -11   2  12 1198.86 307.382   2
  11  -2 -12 1655.78 358.442   1
  11   2 -12 1599.03 391.602   1
  10   2 -12 872.683 301.809   1
 -10   2  12 701.659 231.818   2
  10  -2 -12 176.096 134.938   1
   9  -2 -12 181.122 146.073   1
   9   2 -12 400.671 227.866   1
  -9   2  12 142.417 164.252   2
   8   2 -12 178.370 187.354   1
  -8   2  12 429.179 229.983   2
   7   2 -12 1929.86 393.702   1
  -7   2  12 1705.39 371.596   2
   6   2 -12 9915.38 861.135   1
  -6   2  12 9553.71 826.805   2
  -5   2  12 104.322 129.531   2
   5   2 -12-38.6237 110.282   1
  -4   2  12-30.4907 146.744   2
   4   2 -12 223.312 193.193   1
   3   2 -12 729.233 276.682   1
  -3   2  12 1202.85 327.104   2
   2   2 -12 1628.64 345.695   1
  -2   2  12 2030.41 394.288   2
   1   2 -12 6521.35 676.296   1
  -1   2  12 6613.36 703.071   2
   0   2 -12-33.8903 165.389   1
   0   2  12-87.5922 184.453   2
  -1   2 -12 368.760 164.785   1
   1   2  12 603.186 257.839   2
  -2   2 -12 598.221 250.464   1
   2   2  12 1207.31 337.902   2
  -3   2 -12 4355.19 566.308   1
   3   2  12 4229.39 568.543   2
  -4   2 -12 15846.1 1145.09   3
  -4   2 -12 13441.9 977.282   1
   4   2  12 14846.6 1079.44   2
  -5   2 -12 4123.76 608.236   3
  -5   2 -12 3929.81 518.320   1
   5   2  12 4761.07 613.408   2
  -6   2 -12 137.622 168.236   3
  -6   2 -12 83.4423 133.343   1
   6   2  12 142.630 171.073   2
   7   2  12 1613.36 349.297   2
 -13   3  12 207.652 203.491   2
  12  -3 -12 774.052 255.649   1
  12   3 -12 695.501 271.350   1
 -12   3  12 735.080 244.115   2
  11  -3 -12 243.234 179.273   1
 -11   3  12 442.831 193.284   2
  11   3 -12 345.740 190.076   1
 -10   3  12-27.0786 120.533   2
  10   3 -12 122.995 155.716   1
  -9   3  12 379.763 190.202   2
   9   3 -12 290.123 140.161   1
   8   3 -12 907.172 307.000   1
  -8   3  12 1180.93 317.433   2
   7   3 -12 1862.90 396.058   1
  -7   3  12 2539.84 451.356   2
   6   3 -12 1323.45 353.877   1
  -6   3  12 1760.80 383.873   2
   5   3 -12 108.625 169.339   1
  -5   3  12 346.320 189.704   2
   4   3 -12-97.2013 155.230   1
  -4   3  12-228.077 189.343   2
   3   3 -12 475.096 188.697   1
  -3   3  12 446.122 226.369   2
   2   3 -12 313.111 204.245   1
  -2   3  12 439.167 178.278   2
   1   3 -12-31.8247 122.370   1
  -1   3  12 81.2174 158.454   2
   0   3 -12 1052.78 275.168   1
   0   3  12 928.877 276.633   2
  -1   3 -12 2648.11 440.219   1
   1   3  12 2958.26 487.561   2
  -2   3 -12-8.10187 177.323   3
  -2   3 -12 251.174 200.823   1
   2   3  12 139.592 175.926   2
  -3   3 -12 922.127 300.264   3
  -3   3 -12 628.116 221.931   1
   3   3  12 580.745 263.090   2
  -4   3 -12 1042.28 331.465   3
  -4   3 -12 1481.12 339.032   1
   4   3  12 878.357 280.688   2
  -5   3 -12 2179.42 447.084   3
  -5   3 -12 2361.96 410.388   1
   5   3  12 2112.78 431.542   2
   6   3  12 991.244 298.747   2
   7   3  12 246.571 156.882   2
 -13   4  12 22.6463 119.211   2
 -12   4  12 168.345 174.655   2
 -11   4  12 2437.17 455.248   2
  10   4 -12 930.350 338.803   1
 -10   4  12 656.415 243.080   2
   9   4 -12 1655.91 392.308   1
  -9   4  12 1120.19 308.566   2
   8   4 -12-63.1364 127.880   1
  -8   4  12-60.2879 188.378   2
   7   4 -12 474.027 282.156   1
  -7   4  12-112.233 203.997   2
  -6   4  12 231.923 211.346   2
   6   4 -12 290.371 212.277   1
  -5   4  12 238.675 160.468   2
   5   4 -12 772.722 311.619   1
  -4   4  12-171.025 221.082   2
   4   4 -12 132.745 154.243   1
   3   4 -12 44.4960 146.754   1
  -3   4  12 236.803 184.096   2
   2   4 -12-235.908 211.548   1
  -2   4  12 26.3794 137.382   2
   1   4 -12 16.5940 163.801   1
  -1   4  12 319.701 193.003   2
   0   4 -12-235.873 188.745   1
   0   4  12-178.667 219.960   2
  -1   4 -12-72.2390 149.168   1
   1   4  12 345.400 244.921   2
  -2   4 -12 306.542 181.401   1
  -2   4 -12 655.004 265.544   3
   2   4  12 771.271 262.510   2
  -3   4 -12 1682.93 347.683   1
  -3   4 -12 3262.18 550.692   3
   3   4  12 3237.16 539.148   2
  -4   4 -12 147.459 133.158   1
   4   4  12-387.794 233.834   2
   5   4  12-22.1410 133.459   2
 -11   5  12 64.5226 162.846   2
 -10   5  12 17.8970 119.444   2
  -9   5  12-16.9394 110.203   2
  -8   5  12 554.683 239.365   2
  -7   5  12 594.820 252.828   2
   6   5 -12 522.987 252.240   1
  -6   5  12 793.310 331.850   2
   5   5 -12-508.377 240.954   1
   4   5 -12 143.833 188.891   1
   3   5 -12 1297.30 355.173   1
   2   5 -12 1199.14 344.980   1
   1   5 -12 99.8779 151.436   1
   0   5 -12 1652.29 385.934   1
  -1   5 -12 512.946 237.939   1
  -2   5 -12 1932.92 404.275   1
  -3   5 -12 2010.76 410.652   1
   0   6 -12 384.977 220.422   1
  -1   6 -12 11.6685 148.354   1
  -2   6 -12-51.7640 121.089   1
  15   0 -13-169.010 187.233   1
  14   0 -13 127.530 148.080   1
  13   0 -13 238.685 179.487   1
  12   0 -13-140.125 147.516   1
  11   0 -13 11.2914 154.848   1
  10   0 -13 252.027 149.060   1
   9   0 -13 73.9455 183.690   1
   8   0 -13 278.040 212.304   1
   7   0 -13-166.805 252.424   1
   6   0 -13-299.668 196.889   1
   5   0 -13-280.990 234.613   1
   4   0 -13 168.017 124.967   1
  -4   0  13 62.2824 181.047   2
   3   0 -13 2.45687 153.340   1
  -3   0  13-38.0297 120.774   2
  -2   0  13 29.8682 125.901   2
   2   0 -13 100.400 144.871   1
  -1   0  13-3.04736 116.991   2
   0   0  13 82.6068 107.344   2
   1   0  13 39.4403 166.941   2
   2   0  13-205.339 191.936   2
   3   0  13 98.6248 103.839   2
   4   0  13-60.4921 167.401   2
  14  -1 -13-55.9462 158.441   1
  13   1 -13-6.98898 143.012   1
  13  -1 -13 542.887 230.389   1
  12   1 -13 304.437 181.132   1
  12  -1 -13 592.051 257.867   1
  11  -1 -13 1136.67 303.138   1
  11   1 -13 1064.24 323.383   1
  10  -1 -13 557.897 244.954   1
  10   1 -13 572.810 227.362   1
  -9   1  13 5.12484 133.578   2
   9   1 -13 580.534 258.518   1
   9  -1 -13 432.263 186.243   1
   8  -1 -13 310.924 220.256   1
  -8   1  13 883.218 257.590   2
   8   1 -13 513.512 281.324   1
   7   1 -13 175.991 173.130   1
   7  -1 -13 299.381 168.037   1
  -7   1  13 186.057 182.402   2
   6  -1 -13 242.508 185.074   1
   6   1 -13 80.6766 141.493   1
  -6   1  13 36.9692 123.067   2
   5   1 -13 449.108 205.920   1
  -5   1  13 267.096 150.896   2
   4   1 -13 1205.33 323.468   1
  -4   1  13 1512.85 348.365   2
  -3   1  13 2591.72 453.558   2
   3   1 -13 2779.55 462.511   1
   2   1 -13 495.854 238.372   1
  -2   1  13 733.276 257.746   2
   1   1 -13 287.777 208.149   1
  -1   1  13-73.3955 183.125   2
   0   1  13 2934.28 490.938   2
   0   1 -13 3309.37 507.776   1
  -1   1 -13 4240.01 573.498   1
   1   1  13 4759.87 612.883   2
  -2   1 -13 4735.49 599.900   1
   2   1  13 4991.49 634.765   2
  -3   1 -13 40.3296 108.196   1
   3   1  13 38.6629 166.697   2
   4   1  13 20.2050 121.861   2
  -4   1 -13 106.085 147.311   1
   5   1  13 416.517 217.007   2
  -5   1 -13 18.3134 155.546   1
  -6   1 -13 293.217 173.156   1
   6   1  13 191.652 156.676   2
  13  -2 -13 1949.17 413.346   1
  12  -2 -13 1328.35 351.153   1
 -12   2  13 1487.47 352.972   2
  11   2 -13 887.945 349.044   1
 -11   2  13 958.960 311.712   2
  11  -2 -13 281.146 204.357   1
  10   2 -13 4445.78 639.781   1
  10  -2 -13 4257.42 593.537   1
 -10   2  13 3360.56 525.736   2
   9   2 -13 5037.29 665.163   1
   9  -2 -13 3794.95 544.731   1
  -9   2  13 4659.81 611.525   2
   8   2 -13-192.721 175.204   1
   8  -2 -13-159.087 173.701   1
  -8   2  13-169.861 158.823   2
   7   2 -13 521.773 226.676   1
  -7   2  13 771.201 279.491   2
   6   2 -13 415.671 207.644   1
  -6   2  13 502.752 249.805   2
  -5   2  13 4334.42 595.402   2
   5   2 -13 4266.19 590.381   1
  -4   2  13 3209.76 512.303   2
   4   2 -13 2907.71 493.324   1
   3   2 -13 40.5369 164.750   1
  -3   2  13-18.5577 143.868   2
   2   2 -13 607.123 263.737   1
  -2   2  13 389.423 205.984   2
   1   2 -13 2376.59 432.974   1
  -1   2  13 2471.41 453.585   2
   0   2 -13 4022.30 561.497   1
   0   2  13 4098.40 571.870   2
  -1   2 -13 199.114 115.574   1
   1   2  13 362.131 194.193   2
  -2   2 -13-233.388 251.914   1
   2   2  13-181.238 183.755   2
  -3   2 -13 466.516 220.681   1
   3   2  13 417.778 235.077   2
  -4   2 -13-202.248 213.836   1
   4   2  13-130.889 161.118   2
  -5   2 -13 313.648 163.750   1
   5   2  13 410.585 221.300   2
  -6   2 -13 1637.32 357.617   1
   6   2  13 1778.39 392.775   2
   7   2  13 1.10248 173.824   2
 -13   3  13 43.0710 116.062   2
 -12   3  13 1510.36 379.197   2
  12  -3 -13 882.131 279.897   1
 -11   3  13-59.1852 163.180   2
  11  -3 -13 14.9562 109.983   1
 -10   3  13 237.374 187.054   2
  10  -3 -13 882.196 284.247   1
  -9   3  13 161.714 184.680   2
   9   3 -13 155.091 184.678   1
   8   3 -13 1148.76 338.777   1
  -8   3  13 2349.09 442.814   2
   7   3 -13 1924.98 408.136   1
  -7   3  13 1591.51 389.129   2
   6   3 -13 650.941 245.932   1
  -6   3  13 635.947 247.693   2
   5   3 -13-28.1843 178.872   1
  -5   3  13 179.746 194.702   2
   4   3 -13 353.637 196.541   1
  -4   3  13 442.244 207.511   2
   3   3 -13 960.655 317.079   1
  -3   3  13 1754.05 413.697   2
   2   3 -13 5021.58 647.672   1
  -2   3  13 5010.38 643.214   2
   1   3 -13 1497.11 377.693   1
  -1   3  13 1187.04 354.473   2
   0   3 -13 1929.97 397.522   1
   0   3  13 1317.64 353.531   2
  -1   3 -13 1612.69 366.345   1
   1   3  13 2318.93 444.855   2
  -2   3 -13 7258.00 762.457   1
   2   3  13 6878.35 770.374   2
  -3   3 -13 7784.78 781.455   1
   3   3  13 7537.18 818.020   2
  -4   3 -13-40.6284 113.867   1
   4   3  13-207.406 214.944   2
  -5   3 -13 913.407 289.214   1
  11  -4 -13 292.294 238.421   1
  -8   4  13 1758.89 398.207   2
  -7   4  13 450.644 226.680   2
  -6   4  13 6115.85 730.946   2
  -5   4  13 3319.52 557.587   2
   5   4 -13 2741.44 503.765   1
  -4   4  13 85.9406 161.112   2
   4   4 -13 149.258 140.957   1
   3   4 -13 880.632 277.903   1
  -3   4  13 451.232 211.228   2
   2   4 -13 486.058 228.398   1
  -2   4  13 173.975 154.547   2
   1   4 -13 4414.16 612.493   1
   0   4 -13 2906.78 492.591   1
  -1   4 -13 965.795 300.666   1
  -2   4 -13 678.787 261.117   1
  -3   4 -13-71.4313 185.721   1
  -4   4 -13 3120.28 499.736   1
  10   0 -14 1323.21 355.956   1
   9   0 -14 13706.6 1107.99   1
   8   0 -14 3947.84 605.161   1
   7   0 -14-292.145 292.555   1
   6   0 -14-161.217 215.833   1
   5   0 -14 2619.41 485.270   1
   4   0 -14 5670.66 705.291   1
   3   0 -14 4065.74 588.094   1
   2   0 -14 149.822 156.808   1
   1   0 -14 3145.29 520.508   1
   0   0 -14 4987.12 662.234   1
  10  -1 -14 2132.12 449.019   1
   9  -1 -14 54.2199 166.117   1
   8  -1 -14 88.7528 164.161   1
  -8   1  14 899.075 298.076   2
   8   1 -14 1147.99 337.808   1
  -7   1  14 1136.21 307.674   2
   7  -1 -14 1095.64 298.988   1
   6   1 -14 2935.41 517.063   1
  -6   1  14 3644.80 557.270   2
   6  -1 -14 3784.87 574.448   1
   5   1 -14 5132.27 664.757   1
  -5   1  14 3732.68 569.485   2
   5  -1 -14 3893.93 586.965   1
   4   1 -14-227.857 201.553   1
  -4   1  14 27.7976 231.941   2
  -3   1  14 1950.07 428.934   2
   3   1 -14 1961.66 415.419   1
  -2   1  14 1970.28 427.539   2
   2   1 -14 2263.79 437.072   1
   1   1 -14 4170.16 596.314   1
  -1   1  14 4556.99 621.479   2
   0   1 -14 3920.10 576.579   1
   0   1  14 4638.51 640.107   2
  -1   1 -14-141.178 213.585   1
   1   1  14 23.2069 144.750   2
  -2   1 -14 5357.60 673.907   1
   2   1  14 5225.67 677.129   2
  -3   1 -14 6529.93 743.048   1
  10  -2 -14 1827.42 413.861   1
   9  -2 -14-41.3525 147.566   1
   8  -2 -14 2258.97 467.084   1
  -7   2  14 2341.53 457.480   2
   6   2 -14 228.431 192.542   1
  -6   2  14 513.342 271.514   2
  -5   2  14 1845.66 424.836   2
   5   2 -14 2081.67 442.479   1
  -4   2  14 762.604 269.343   2
   4   2 -14 1001.54 341.589   1
  -3   2  14 1529.18 390.999   2
   3   2 -14 1613.43 395.499   1
   2   2 -14 133.381 233.830   1
  -2   2  14-38.4063 139.430   2
   1   2 -14 344.291 222.204   1
  -1   2  14 197.950 170.519   2
   0   2 -14 3777.15 576.444   1
  -1   2 -14 424.067 227.828   1
  -2   2 -14-65.6490 127.423   1
   0   0   0    0.00    0.00   0
TITL HSY-G6 in P2(1)/c
REM P2(1)/c (#14 in standard setting)
CELL 0.71073  14.717895   7.578265  11.545101  90.0000 102.9996  90.0000
ZERR    4.00   0.000656   0.000411   0.000470   0.0000   0.0039   0.0000
LATT  1
SYMM -x, y+1/2,-z+1/2
SFAC C H O S Cl
UNIT 52.00 44.00 4.00 4.00 4.00
TREF
HKLF 4
END
;
_shelx_hkl_checksum     87884
_shelx_res_file
;
TITLg6cg
CELL 0.71073 14.7179 7.5783 11.5451 90.0 102.999 90.0
ZERR 4 0.0007 0.0004 0.0005 0 0.004 0
LATT 1
SYMM -X,0.5+Y,0.5-Z
SFAC C H O S Cl
UNIT 56 44 4 4 4
OMIT -2 55.1
TEMP 25.0
SIZE 0.15 0.22 0.26
L.S. 20
PLAN  20
ACTA
BOND $H
CONF
HTAB
fmap 2
MPLA C31 C32 C33 C34 C35 C36
MPLA S11 C12 C13 C14 C15
MPLA C12 C1 C2 C3 C31
MPLA C31 C32 C33 C34 C35 C36
WGHT    0.030400    0.358800
EXTI    0.002800
FVAR       6.15103
C1    1    0.433823    0.290338    0.561911    11.00000    0.04632    0.05181 =
         0.03399   -0.00328    0.00708   -0.00354
O1    3    0.417851    0.301317    0.661639    11.00000    0.05489    0.10603 =
         0.03364   -0.00316    0.00969    0.01171
C2    1    0.363225    0.332835    0.453505    11.00000    0.04488    0.05631 =
         0.03295   -0.00112    0.00635   -0.00206
AFIX  43
H2    2    0.377091    0.315541    0.379613    11.00000   -1.20000
AFIX   0
C3    1    0.280681    0.394972    0.459177    11.00000    0.04970    0.05206 =
         0.03648   -0.00013    0.01126    0.00022
AFIX  43
H3    2    0.270605    0.412926    0.534985    11.00000   -1.20000
AFIX   0
S11   4    0.609125    0.184029    0.673394    11.00000    0.04929    0.07043 =
         0.02716   -0.00032    0.00243    0.00190
C12   1    0.525018    0.230731    0.547153    11.00000    0.04044    0.04627 =
         0.03043    0.00034    0.00315   -0.00434
C13   1    0.556647    0.197925    0.447304    11.00000    0.04391    0.05702 =
         0.02930    0.00326    0.00388   -0.00098
AFIX  43
H13   2    0.520738    0.214798    0.370851    11.00000   -1.20000
AFIX   0
C14   1    0.648706    0.136180    0.471034    11.00000    0.04647    0.06477 =
         0.03499    0.00055    0.01068    0.00184
AFIX  43
H14   2    0.680824    0.107632    0.412819    11.00000   -1.20000
AFIX   0
C15   1    0.685039    0.123289    0.589367    11.00000    0.04059    0.04692 =
         0.04051    0.00194    0.00424   -0.00307
CL15  5    0.794572    0.052483    0.656995    11.00000    0.04790    0.07043 =
         0.05787    0.00773   -0.00165    0.00771
C31   1    0.203054    0.438950    0.359774    11.00000    0.04201    0.04167 =
         0.04067    0.00372    0.00737   -0.00553
C32   1    0.123925    0.524817    0.381059    11.00000    0.04497    0.04555 =
         0.05226    0.00005    0.01239   -0.00670
C33   1    0.050956    0.562222    0.284361    11.00000    0.04072    0.06059 =
         0.06789    0.00449    0.00903    0.00186
AFIX  43
H33   2   -0.002017    0.618476    0.297380    11.00000   -1.20000
AFIX   0
C34   1    0.055179    0.518463    0.171008    11.00000    0.05052    0.07403 =
         0.05574    0.01319   -0.00212   -0.00220
AFIX  43
H34   2    0.005397    0.544893    0.108111    11.00000   -1.20000
AFIX   0
C35   1    0.133021    0.435200    0.149478    11.00000    0.05636    0.07599 =
         0.04126    0.00764    0.00480   -0.00361
AFIX  43
H35   2    0.136216    0.406062    0.072245    11.00000   -1.20000
AFIX   0
C36   1    0.205864    0.395669    0.243263    11.00000    0.04694    0.05977 =
         0.04253    0.00391    0.00897    0.00129
AFIX  43
H36   2    0.258167    0.338808    0.228680    11.00000   -1.20000
AFIX   0
C37   1    0.117215    0.581947    0.503784    11.00000    0.05591    0.08109 =
         0.06607   -0.01400    0.01993    0.00427
AFIX 137
H37A  2    0.123201    0.480771    0.554982    11.00000   -1.50000
H37B  2    0.057915    0.637198    0.499947    11.00000   -1.50000
H37C  2    0.166250    0.664291    0.534660    11.00000   -1.50000
AFIX   0
HKLF 4
REM g6cg
REM R1 =  0.0395 for    2053 Fo > 4sig(Fo)  and  0.0615 for all    2785 data
REM    156 parameters refined using      0 restraints
END
WGHT      0.0304      0.3589
REM Instructions for potential hydrogen bonds
EQIV $1 x, -y+1/2, z-1/2
HTAB C13 O1_$1
HTAB C13 S11_$1
REM Highest difference peak  0.179,  deepest hole -0.194,  1-sigma level  0.042
Q1    1   0.5612  0.2197  0.5976  11.00000  0.05    0.18
Q2    1   0.6605  0.0676  0.5324  11.00000  0.05    0.17
Q3    1   0.4568  0.3824  0.6451  11.00000  0.05    0.17
Q4    1   0.4853  0.2746  0.5484  11.00000  0.05    0.17
Q5    1   0.4828  0.2206  0.5564  11.00000  0.05    0.17
Q6    1   0.3986  0.2960  0.5080  11.00000  0.05    0.16
Q7    1   0.6547  0.1225  0.6385  11.00000  0.05    0.16
Q8    1   0.7797  0.0953  0.7244  11.00000  0.05    0.15
Q9    1   0.2457  0.4362  0.2375  11.00000  0.05    0.14
Q10   1   0.5404  0.2673  0.5083  11.00000  0.05    0.14
Q11   1   0.7987 -0.0969  0.6439  11.00000  0.05    0.14
Q12   1   0.7746  0.0323  0.7223  11.00000  0.05    0.14
Q13   1   0.7507  0.0014  0.7065  11.00000  0.05    0.14
Q14   1   0.6617  0.1829  0.6253  11.00000  0.05    0.14
Q15   1   0.3164  0.3045  0.4550  11.00000  0.05    0.14
Q16   1   0.1576  0.4207  0.3677  11.00000  0.05    0.14
Q17   1   0.0039  0.6935  0.3187  11.00000  0.05    0.13
Q18   1   0.1915  0.5310  0.3619  11.00000  0.05    0.13
Q19   1   0.1965  0.3956  0.3071  11.00000  0.05    0.13
Q20   1  -0.0238  0.3324  0.1218  11.00000  0.05    0.13
;
_shelx_res_checksum     83758
_shelxl_version_number        2.014
data_II
_database_code_depnum_ccdc_archive 'CCDC 1494027'
_audit_creation_method     SHELXL-2014
_chemical_name_systematic
;
(2<i>E</i>)-1-(Anthracen-9-yl)-3-[4-(propan-2-yl)phenyl]prop-2-en-1-one
;
_chemical_name_common     ?
_chemical_formula_moiety     'C26 H22 O'
_chemical_formula_sum     'C26 H22 O'
_chemical_formula_iupac     'C26 H22 O'
_chemical_formula_weight     350.44
_chemical_melting_point     ?
_shelx_space_group_comment
;
The symmetry employed for this shelxl refinement is uniquely defined
by the following loop, which should always be used as a source of
symmetry information in preference to the above space-group names.
They are only intended as comments.
;
_space_group_crystal_system     triclinic
_space_group_name_H-M_alt     'P -1'
_space_group_name_Hall     '-P 1'
loop_
    _space_group_symop_operation_xyz
    'x, y, z'
    '-x, -y, -z'
_cell_length_a     9.0150(4)
_cell_length_b     14.0601(6)
_cell_length_c     16.2611(8)
_cell_angle_alpha     105.146(4)
_cell_angle_beta     95.967(4)
_cell_angle_gamma     98.057(4)
_cell_volume     1948.46(16)
_cell_formula_units_Z     4
_cell_measurement_reflns_used     7095
_cell_measurement_theta_min     3.507
_cell_measurement_theta_max     67.997
_cell_measurement_temperature     296(2)
_exptl_crystal_description     block
_exptl_crystal_colour     colourless
_exptl_crystal_size_max     0.210
_exptl_crystal_size_mid     0.140
_exptl_crystal_size_min     0.100
_exptl_crystal_density_diffrn     1.195
_exptl_crystal_density_meas     ?
_exptl_crystal_density_method     ?
_exptl_crystal_F_000     744
_exptl_absorpt_coefficient_mu     0.545
_exptl_absorpt_correction_type     multi-scan
_exptl_absorpt_process_details
;
(CrysAlis PRO; Agilent, 2014)
;
_shelx_estimated_absorpt_T_min     0.894
_shelx_estimated_absorpt_T_max     0.947
_exptl_absorpt_correction_T_min     0.737
_exptl_absorpt_correction_T_max     0.947
_exptl_special_details     ?
_diffrn_ambient_temperature     296(2)
_diffrn_radiation_type     CuK\a
_diffrn_radiation_wavelength     1.54184
_diffrn_measurement_device_type     'Agilent Xcalibur Eos Gemini'
_diffrn_measurement_method     '\f and \w scans'
_diffrn_detector_area_resol_mean     16.0416
_diffrn_reflns_number     12946
_diffrn_reflns_av_R_equivalents     0.0352
_diffrn_reflns_theta_min     3.307
_diffrn_reflns_theta_max     67.997
_diffrn_reflns_theta_full     67.684
_diffrn_measured_fraction_theta_max     0.997
_diffrn_measured_fraction_theta_full     0.997
_diffrn_reflns_limit_h_min     -10
_diffrn_reflns_limit_h_max     10
_diffrn_reflns_limit_k_min     -16
_diffrn_reflns_limit_k_max     15
_diffrn_reflns_limit_l_min     -19
_diffrn_reflns_limit_l_max     17
_diffrn_standards_number     0
_diffrn_standards_interval_count     0
_diffrn_standards_interval_time     0
_refine_special_details     ?
_reflns_number_total     7079
_reflns_number_gt     5485
_reflns_threshold_expression     'I > 2\s(I)'
_refine_ls_structure_factor_coef     Fsqd
_refine_ls_matrix_type     full
_refine_ls_R_factor_all     0.0726
_refine_ls_R_factor_gt     0.0501
_refine_ls_wR_factor_gt     0.1286
_refine_ls_wR_factor_ref     0.1425
_refine_ls_goodness_of_fit_ref     1.038
_refine_ls_restrained_S_all     1.034
_refine_ls_number_reflns     7079
_refine_ls_number_parameters     575
_refine_ls_number_restraints     72
_refine_ls_hydrogen_treatment     constr
_refine_ls_weighting_scheme     calc
_refine_ls_weighting_details
              'w=1/[\s^2^(Fo^2^)+(0.0689P)^2^+0.2921P] where P=(Fo^2^+2Fc^2^)/3'
_atom_sites_solution_hydrogens     geom
_atom_sites_solution_primary     ?
_atom_sites_solution_secondary     ?
_refine_ls_shift/su_max     0.000
_refine_ls_shift/su_mean     0.000
_refine_diff_density_max     0.222
_refine_diff_density_min     -0.259
_refine_ls_extinction_method     none
_refine_ls_extinction_coef     .
loop_
    _atom_type_symbol
    _atom_type_description
    _atom_type_scat_dispersion_real
    _atom_type_scat_dispersion_imag
    _atom_type_scat_source
    'C' 'C' 0.0181 0.0091
                         'International Tables Vol C Tables 4.2.6.8 and 6.1.1.4'
    'H' 'H' 0.0000 0.0000
                         'International Tables Vol C Tables 4.2.6.8 and 6.1.1.4'
    'O' 'O' 0.0492 0.0322
                         'International Tables Vol C Tables 4.2.6.8 and 6.1.1.4'
_computing_data_collection
;
CrysAlis PRO  (Agilent, 2014)
;
_computing_cell_refinement
;
CrysAlis PRO  (Agilent, 2014)
;
_computing_data_reduction
;
CrysAlis PRO  (Agilent, 2014)
;
_computing_structure_solution
;
SHELXS97 (Sheldrick, 2008)
;
_computing_structure_refinement
;
SHELXL2014 (Sheldrick, 2015)
;
_computing_molecular_graphics
;
PLATON (Spek, 2009)
;
_computing_publication_material
;
SHELXL2014 (Sheldrick, 2015) and  PLATON (Spek, 2009)
;
loop_
    _atom_site_type_symbol
    _atom_site_label
    _atom_site_fract_x
    _atom_site_fract_y
    _atom_site_fract_z
    _atom_site_U_iso_or_equiv
    _atom_site_adp_type
    _atom_site_calc_flag
    _atom_site_occupancy
    _atom_site_disorder_assembly
    _atom_site_disorder_group
    C C11 0.71500(19) 0.10252(14) 0.34353(11) 0.0392(4) Uani d 1 . .
    O O11 0.80294(15) 0.04914(12) 0.31426(9) 0.0570(4) Uani d 1 . .
    C C12 0.55261(18) 0.08287(13) 0.30901(11) 0.0390(4) Uani d 1 . .
    H H12 0.4899 0.1246 0.3359 0.047 Uiso calc 1 . .
    C C13 0.49356(18) 0.00672(13) 0.24008(10) 0.0366(4) Uani d 1 . .
    H H13 0.5608 -0.0324 0.2149 0.044 Uiso calc 1 . .
    C C111 0.8247(3) 0.08400(15) 0.51371(13) 0.0549(5) Uani d 1 . .
    H H111 0.7926 0.0267 0.4678 0.066 Uiso calc 1 . .
    C C112 0.8752(3) 0.07482(18) 0.59246(15) 0.0702(7) Uani d 1 . .
    H H112 0.8780 0.0116 0.5997 0.084 Uiso calc 1 . .
    C C113 0.9235(3) 0.16040(19) 0.66349(14) 0.0706(7) Uani d 1 . .
    H H113 0.9579 0.1533 0.7171 0.085 Uiso calc 1 . .
    C C114 0.9198(2) 0.25229(17) 0.65374(12) 0.0554(5) Uani d 1 . .
    H H114 0.9512 0.3079 0.7012 0.066 Uiso calc 1 . .
    C C115 0.8165(2) 0.47150(15) 0.47098(14) 0.0509(5) Uani d 1 . .
    H H115 0.8472 0.5275 0.5182 0.061 Uiso calc 1 . .
    C C116 0.7706(2) 0.48406(17) 0.39327(16) 0.0591(5) Uani d 1 . .
    H H116 0.7697 0.5481 0.3876 0.071 Uiso calc 1 . .
    C C117 0.7240(2) 0.39997(17) 0.32061(14) 0.0534(5) Uani d 1 . .
    H H117 0.6926 0.4091 0.2673 0.064 Uiso calc 1 . .
    C C118 0.72458(19) 0.30582(15) 0.32776(12) 0.0434(4) Uani d 1 . .
    H H118 0.6952 0.2515 0.2790 0.052 Uiso calc 1 . .
    C C119 0.76971(17) 0.19321(13) 0.41974(10) 0.0350(3) Uani d 1 . .
    C C120 0.86656(18) 0.36079(13) 0.56169(11) 0.0413(4) Uani d 1 . .
    H H120 0.8978 0.4166 0.6091 0.050 Uiso calc 1 . .
    C C121 0.81986(19) 0.17963(13) 0.49995(11) 0.0397(4) Uani d 1 . .
    C C122 0.86911(19) 0.26655(14) 0.57270(11) 0.0406(4) Uani d 1 . .
    C C123 0.81887(17) 0.37492(13) 0.48214(11) 0.0388(4) Uani d 1 . .
    C C124 0.76959(16) 0.28911(13) 0.40878(10) 0.0354(4) Uani d 1 . .
    C C131 0.33555(18) -0.02239(12) 0.19949(10) 0.0334(3) Uani d 1 . .
    C C132 0.22085(19) 0.02522(13) 0.23310(11) 0.0388(4) Uani d 1 . .
    H H132 0.2444 0.0772 0.2839 0.047 Uiso calc 1 . .
    C C133 0.07321(19) -0.00304(14) 0.19272(11) 0.0415(4) Uani d 1 . .
    H H133 -0.0010 0.0301 0.2168 0.050 Uiso calc 1 . .
    C C134 0.03292(18) -0.08023(12) 0.11669(10) 0.0346(3) Uani d 1 . .
    C C135 0.14636(19) -0.12848(13) 0.08311(10) 0.0379(4) Uani d 1 . .
    H H135 0.1222 -0.1806 0.0325 0.045 Uiso calc 1 . .
    C C136 0.29520(19) -0.10051(13) 0.12369(10) 0.0384(4) Uani d 1 . .
    H H136 0.3691 -0.1343 0.1000 0.046 Uiso calc 1 . .
    C C137 -0.12965(19) -0.11137(14) 0.07197(11) 0.0418(4) Uani d 1 . .
    H H137 -0.1283 -0.1496 0.0124 0.050 Uiso calc 1 . .
    C C138 -0.2217(2) -0.17970(16) 0.11443(17) 0.0579(5) Uani d 1 . .
    H H18A -0.1753 -0.2374 0.1131 0.087 Uiso calc 1 . .
    H H18B -0.3229 -0.2006 0.0838 0.087 Uiso calc 1 . .
    H H18C -0.2247 -0.1441 0.1731 0.087 Uiso calc 1 . .
    C C139 -0.2078(2) -0.02305(17) 0.06944(15) 0.0592(6) Uani d 1 . .
    H H19A -0.2207 0.0115 0.1268 0.089 Uiso calc 1 . .
    H H19B -0.3050 -0.0466 0.0342 0.089 Uiso calc 1 . .
    H H19C -0.1469 0.0218 0.0457 0.089 Uiso calc 1 . .
    C C21 0.9228(7) 0.7212(7) 0.8184(4) 0.0348(4) Uani d 0.644(3) A -1
    O O21 1.039(2) 0.767(3) 0.8666(11) 0.0455(13) Uani d 0.644(3) A -1
    C C22 0.8944(14) 0.7333(14) 0.7316(7) 0.0352(12) Uani d 0.644(3) A -1
    H H22 0.9723 0.7693 0.7131 0.042 Uiso calc 0.644(3) A -1
    C C23 0.7644(14) 0.6963(12) 0.6766(6) 0.0345(14) Uani d 0.644(3) A -1
    H H23 0.6905 0.6548 0.6930 0.041 Uiso calc 0.644(3) A -1
    C C211 1.0065(10) 0.5367(9) 0.8411(12) 0.0385(13) Uani d 0.644(3) A -1
    H H211 1.0698 0.5772 0.8175 0.046 Uiso calc 0.644(3) A -1
    C C212 1.0495(10) 0.4529(8) 0.8551(10) 0.0470(11) Uani d 0.644(3) A -1
    H H212 1.1438 0.4383 0.8434 0.056 Uiso calc 0.644(3) A -1
    C C213 0.9526(6) 0.3874(6) 0.8874(8) 0.0501(13) Uani d 0.644(3) A -1
    H H213 0.9858 0.3322 0.8996 0.060 Uiso calc 0.644(3) A -1
    C C214 0.8124(7) 0.4050(6) 0.9006(9) 0.0455(12) Uani d 0.644(3) A -1
    H H214 0.7470 0.3587 0.9173 0.055 Uiso calc 0.644(3) A -1
    C C215 0.4326(8) 0.6279(5) 0.9197(7) 0.0391(10) Uani d 0.644(3) A -1
    H H215 0.3670 0.5831 0.9380 0.047 Uiso calc 0.644(3) A -1
    C C216 0.3911(8) 0.7152(4) 0.9141(7) 0.0413(12) Uani d 0.644(3) A -1
    H H216 0.2972 0.7292 0.9275 0.050 Uiso calc 0.644(3) A -1
    C C217 0.4909(10) 0.7852(5) 0.8880(9) 0.0407(10) Uani d 0.644(3) A -1
    H H217 0.4633 0.8461 0.8862 0.049 Uiso calc 0.644(3) A -1
    C C218 0.6263(12) 0.7646(6) 0.8655(13) 0.0365(10) Uani d 0.644(3) A -1
    H H218 0.6882 0.8104 0.8463 0.044 Uiso calc 0.644(3) A -1
    C C219 0.8136(8) 0.6487(6) 0.8467(7) 0.0312(9) Uani d 0.644(3) A -1
    C C220 0.6222(7) 0.5163(5) 0.9079(7) 0.0375(9) Uani d 0.644(3) A -1
    H H220 0.5581 0.4720 0.9275 0.045 Uiso calc 0.644(3) A -1
    C C221 0.8648(10) 0.5636(9) 0.8621(13) 0.0327(11) Uani d 0.644(3) A -1
    C C222 0.7624(10) 0.4933(8) 0.8892(12) 0.0366(8) Uani d 0.644(3) A -1
    C C223 0.5748(10) 0.6032(6) 0.8982(10) 0.0339(8) Uani d 0.644(3) A -1
    C C224 0.6750(13) 0.6737(9) 0.8708(15) 0.0322(6) Uani d 0.644(3) A -1
    C C231 0.7290(9) 0.7158(7) 0.5930(4) 0.0336(11) Uani d 0.644(3) A -1
    C C232 0.8287(5) 0.7781(5) 0.5618(3) 0.0379(7) Uani d 0.644(3) A -1
    H H232 0.9225 0.8087 0.5942 0.046 Uiso calc 0.644(3) A -1
    C C233 0.7891(4) 0.7948(3) 0.4830(2) 0.0399(7) Uani d 0.644(3) A -1
    H H233 0.8569 0.8372 0.4636 0.048 Uiso calc 0.644(3) A -1
    C C234 0.6504(4) 0.7499(3) 0.43184(18) 0.0400(7) Uani d 0.644(3) A -1
    C C235 0.5513(4) 0.6873(3) 0.4631(2) 0.0434(8) Uani d 0.644(3) A -1
    H H235 0.4581 0.6559 0.4303 0.052 Uiso calc 0.644(3) A -1
    C C236 0.5898(4) 0.6713(3) 0.5423(2) 0.0393(8) Uani d 0.644(3) A -1
    H H236 0.5212 0.6298 0.5622 0.047 Uiso calc 0.644(3) A -1
    C C237 0.6140(3) 0.7666(3) 0.34365(19) 0.0523(7) Uani d 0.644(3) A -1
    H H237 0.6886 0.8228 0.3403 0.063 Uiso calc 0.644(3) A -1
    C C238 0.630(3) 0.6736(15) 0.2717(5) 0.0767(12) Uani d 0.644(3) A -1
    H H28A 0.6142 0.6872 0.2169 0.115 Uiso calc 0.644(3) A -1
    H H28B 0.5550 0.6179 0.2722 0.115 Uiso calc 0.644(3) A -1
    H H28C 0.7289 0.6578 0.2813 0.115 Uiso calc 0.644(3) A -1
    C C239 0.4590(6) 0.7932(5) 0.3291(4) 0.105(2) Uani d 0.644(3) A -1
    H H29A 0.4493 0.8494 0.3754 0.158 Uiso calc 0.644(3) A -1
    H H29B 0.3832 0.7371 0.3270 0.158 Uiso calc 0.644(3) A -1
    H H29C 0.4460 0.8101 0.2756 0.158 Uiso calc 0.644(3) A -1
    C C31 0.9247(13) 0.7242(12) 0.8178(7) 0.0348(4) Uani d 0.356(3) A -2
    O O31 1.047(4) 0.767(5) 0.861(2) 0.0455(13) Uani d 0.356(3) A -2
    C C32 0.884(3) 0.737(3) 0.7321(12) 0.0352(12) Uani d 0.356(3) A -2
    H H32 0.9451 0.7860 0.7159 0.042 Uiso calc 0.356(3) A -2
    C C33 0.763(3) 0.683(2) 0.6756(12) 0.0345(14) Uani d 0.356(3) A -2
    H H33 0.7045 0.6333 0.6924 0.041 Uiso calc 0.356(3) A -2
    C C311 0.9927(19) 0.5405(17) 0.851(2) 0.0385(13) Uani d 0.356(3) A -2
    H H311 1.0682 0.5840 0.8382 0.046 Uiso calc 0.356(3) A -2
    C C312 1.0239(18) 0.4537(15) 0.8647(19) 0.0470(11) Uani d 0.356(3) A -2
    H H312 1.1206 0.4386 0.8608 0.056 Uiso calc 0.356(3) A -2
    C C313 0.9114(16) 0.3855(12) 0.8845(17) 0.0501(13) Uani d 0.356(3) A -2
    H H313 0.9311 0.3233 0.8876 0.060 Uiso calc 0.356(3) A -2
    C C314 0.7757(16) 0.4111(12) 0.8990(17) 0.0455(12) Uani d 0.356(3) A -2
    H H314 0.7050 0.3678 0.9157 0.055 Uiso calc 0.356(3) A -2
    C C315 0.4254(15) 0.6532(10) 0.9175(15) 0.0391(10) Uani d 0.356(3) A -2
    H H315 0.3529 0.6096 0.9326 0.047 Uiso calc 0.356(3) A -2
    C C316 0.3952(16) 0.7435(10) 0.9131(14) 0.0413(12) Uani d 0.356(3) A -2
    H H316 0.3042 0.7624 0.9273 0.050 Uiso calc 0.356(3) A -2
    C C317 0.5024(19) 0.8090(11) 0.8869(18) 0.0407(10) Uani d 0.356(3) A -2
    H H317 0.4805 0.8706 0.8833 0.049 Uiso calc 0.356(3) A -2
    C C318 0.637(2) 0.7833(14) 0.867(2) 0.0365(10) Uani d 0.356(3) A -2
    H H318 0.7070 0.8287 0.8523 0.044 Uiso calc 0.356(3) A -2
    C C319 0.8138(15) 0.6609(12) 0.8538(13) 0.0312(9) Uani d 0.356(3) A -2
    C C320 0.5989(14) 0.5309(10) 0.9031(15) 0.0375(9) Uani d 0.356(3) A -2
    H H320 0.5247 0.4858 0.9155 0.045 Uiso calc 0.356(3) A -2
    C C321 0.845(2) 0.5661(16) 0.857(3) 0.0327(11) Uani d 0.356(3) A -2
    C C322 0.7383(19) 0.5032(15) 0.889(2) 0.0366(8) Uani d 0.356(3) A -2
    C C323 0.5666(19) 0.6235(12) 0.899(2) 0.0339(8) Uani d 0.356(3) A -2
    C C324 0.671(2) 0.6876(16) 0.868(3) 0.0322(6) Uani d 0.356(3) A -2
    C C331 0.7119(16) 0.6938(15) 0.5904(8) 0.0336(11) Uani d 0.356(3) A -2
    C C332 0.7896(11) 0.7611(10) 0.5540(6) 0.0379(7) Uani d 0.356(3) A -2
    H H332 0.8793 0.8019 0.5842 0.046 Uiso calc 0.356(3) A -2
    C C333 0.7358(7) 0.7684(6) 0.4732(4) 0.0399(7) Uani d 0.356(3) A -2
    H H333 0.7904 0.8136 0.4500 0.048 Uiso calc 0.356(3) A -2
    C C334 0.6015(7) 0.7093(5) 0.4264(3) 0.0400(7) Uani d 0.356(3) A -2
    C C335 0.5251(7) 0.6414(5) 0.4627(4) 0.0434(8) Uani d 0.356(3) A -2
    H H335 0.4364 0.5998 0.4320 0.052 Uiso calc 0.356(3) A -2
    C C336 0.5774(8) 0.6341(6) 0.5432(4) 0.0393(8) Uani d 0.356(3) A -2
    H H336 0.5224 0.5889 0.5663 0.047 Uiso calc 0.356(3) A -2
    C C337 0.5407(6) 0.7158(4) 0.3371(3) 0.0523(7) Uani d 0.356(3) A -2
    H H337 0.4377 0.6773 0.3196 0.063 Uiso calc 0.356(3) A -2
    C C338 0.643(5) 0.671(3) 0.2714(9) 0.0767(12) Uani d 0.356(3) A -2
    H H38A 0.6069 0.6779 0.2159 0.115 Uiso calc 0.356(3) A -2
    H H38B 0.6394 0.6015 0.2677 0.115 Uiso calc 0.356(3) A -2
    H H33C 0.7450 0.7061 0.2899 0.115 Uiso calc 0.356(3) A -2
    C C339 0.5370(11) 0.8232(7) 0.3378(7) 0.105(2) Uani d 0.356(3) A -2
    H H39A 0.4816 0.8247 0.2846 0.158 Uiso calc 0.356(3) A -2
    H H39B 0.6387 0.8584 0.3443 0.158 Uiso calc 0.356(3) A -2
    H H39C 0.4885 0.8546 0.3849 0.158 Uiso calc 0.356(3) A -2
loop_
    _atom_site_aniso_label
    _atom_site_aniso_U_11
    _atom_site_aniso_U_22
    _atom_site_aniso_U_33
    _atom_site_aniso_U_12
    _atom_site_aniso_U_13
    _atom_site_aniso_U_23
    C11 0.0341(8) 0.0458(10) 0.0339(8) 0.0065(7) 0.0038(6) 0.0054(7)
    O11 0.0388(7) 0.0710(10) 0.0470(7) 0.0172(6) 0.0010(5) -0.0098(6)
    C12 0.0333(8) 0.0402(10) 0.0385(8) 0.0069(7) 0.0029(6) 0.0030(7)
    C13 0.0340(8) 0.0394(9) 0.0347(8) 0.0080(6) 0.0055(6) 0.0060(7)
    C111 0.0733(14) 0.0409(11) 0.0443(10) 0.0019(9) -0.0023(9) 0.0096(8)
    C112 0.103(2) 0.0526(13) 0.0551(12) 0.0093(12) -0.0021(12) 0.0232(11)
    C113 0.0945(18) 0.0703(16) 0.0436(11) 0.0048(13) -0.0097(11) 0.0228(11)
    C114 0.0621(12) 0.0557(12) 0.0372(9) -0.0015(9) -0.0069(8) 0.0054(9)
    C115 0.0426(10) 0.0402(10) 0.0669(12) 0.0042(8) 0.0052(9) 0.0123(9)
    C116 0.0509(11) 0.0526(12) 0.0834(15) 0.0114(9) 0.0116(10) 0.0340(11)
    C117 0.0444(10) 0.0693(14) 0.0582(11) 0.0158(9) 0.0121(8) 0.0333(11)
    C118 0.0328(8) 0.0566(11) 0.0422(9) 0.0081(7) 0.0073(7) 0.0155(8)
    C119 0.0260(7) 0.0406(9) 0.0340(8) 0.0025(6) 0.0033(6) 0.0050(7)
    C120 0.0316(8) 0.0402(10) 0.0410(9) -0.0021(7) -0.0001(6) -0.0015(7)
    C121 0.0359(8) 0.0411(10) 0.0375(8) 0.0006(7) 0.0012(6) 0.0078(7)
    C122 0.0345(8) 0.0436(10) 0.0371(8) -0.0012(7) 0.0000(6) 0.0061(7)
    C123 0.0262(7) 0.0400(9) 0.0477(9) 0.0020(6) 0.0050(6) 0.0103(7)
    C124 0.0229(7) 0.0436(9) 0.0396(8) 0.0042(6) 0.0060(6) 0.0117(7)
    C131 0.0341(8) 0.0324(8) 0.0321(8) 0.0033(6) 0.0033(6) 0.0084(6)
    C132 0.0360(8) 0.0368(9) 0.0350(8) 0.0009(7) 0.0053(6) -0.0021(7)
    C133 0.0324(8) 0.0441(10) 0.0430(9) 0.0065(7) 0.0091(7) 0.0024(8)
    C134 0.0345(8) 0.0362(9) 0.0323(8) -0.0001(6) 0.0042(6) 0.0120(7)
    C135 0.0407(9) 0.0369(9) 0.0304(8) 0.0037(7) 0.0020(6) 0.0027(7)
    C136 0.0378(9) 0.0386(9) 0.0353(8) 0.0097(7) 0.0052(6) 0.0029(7)
    C137 0.0336(8) 0.0479(10) 0.0382(8) 0.0011(7) 0.0013(6) 0.0067(7)
    C138 0.0333(9) 0.0473(11) 0.0949(16) 0.0004(8) 0.0018(9) 0.0294(11)
    C139 0.0498(11) 0.0594(13) 0.0692(13) 0.0014(9) -0.0123(10) 0.0320(11)
    C21 0.0289(8) 0.0351(10) 0.0393(8) 0.0075(6) 0.0055(6) 0.0073(7)
    O21 0.0344(19) 0.0502(8) 0.046(2) -0.0007(16) -0.001(2) 0.010(2)
    C22 0.0293(18) 0.0388(16) 0.0411(9) 0.0091(18) 0.0101(9) 0.0138(9)
    C23 0.0330(8) 0.036(4) 0.0365(8) 0.0082(15) 0.0107(6) 0.0093(15)
    C211 0.0384(17) 0.0397(13) 0.035(4) 0.0100(11) 0.0113(12) 0.003(2)
    C212 0.044(3) 0.0512(12) 0.050(4) 0.0248(19) 0.018(2) 0.0079(15)
    C213 0.055(4) 0.0447(12) 0.0589(15) 0.025(3) 0.014(4) 0.0179(11)
    C214 0.053(4) 0.0430(15) 0.0487(12) 0.017(2) 0.018(4) 0.0179(11)
    C215 0.0320(11) 0.053(4) 0.0346(10) 0.0083(18) 0.0064(10) 0.015(3)
    C216 0.0313(10) 0.055(4) 0.0394(10) 0.016(2) 0.0055(7) 0.011(3)
    C217 0.0403(17) 0.044(4) 0.0405(10) 0.017(3) 0.0026(13) 0.012(3)
    C218 0.0358(16) 0.039(4) 0.0338(11) 0.007(2) 0.0021(16) 0.009(4)
    C219 0.0310(8) 0.035(2) 0.0246(17) 0.0045(10) 0.0025(8) 0.0036(18)
    C220 0.037(2) 0.043(2) 0.0362(16) 0.0079(12) 0.008(2) 0.0168(17)
    C221 0.031(2) 0.0375(11) 0.027(2) 0.0063(14) 0.000(3) 0.0055(7)
    C222 0.040(3) 0.040(2) 0.0331(8) 0.0126(13) 0.010(3) 0.0109(19)
    C223 0.0322(12) 0.039(4) 0.0300(9) 0.0087(16) 0.0046(10) 0.008(3)
    C224 0.0304(9) 0.039(3) 0.0270(15) 0.0079(14) 0.0006(10) 0.010(3)
    C231 0.0298(19) 0.037(5) 0.0360(9) 0.0092(12) 0.0104(9) 0.0099(18)
    C232 0.025(3) 0.046(3) 0.0436(13) 0.0042(16) 0.0064(13) 0.0144(15)
    C233 0.032(2) 0.044(2) 0.0473(13) 0.0029(14) 0.0112(14) 0.0195(15)
    C234 0.0310(19) 0.047(2) 0.0451(12) 0.0090(13) 0.0074(13) 0.0159(15)
    C235 0.0305(14) 0.056(3) 0.0450(11) 0.0028(17) 0.0042(10) 0.0187(18)
    C236 0.0304(11) 0.048(3) 0.0421(10) 0.0039(17) 0.0100(8) 0.0164(16)
    C237 0.0462(17) 0.062(2) 0.0557(15) 0.0058(12) 0.0034(13) 0.0323(15)
    C238 0.095(4) 0.092(2) 0.0423(11) 0.0142(16) 0.0016(12) 0.0234(12)
    C239 0.083(4) 0.170(5) 0.116(3) 0.066(4) 0.028(4) 0.105(4)
    C31 0.0289(8) 0.0351(10) 0.0393(8) 0.0075(6) 0.0055(6) 0.0073(7)
    O31 0.0344(19) 0.0502(8) 0.046(2) -0.0007(16) -0.001(2) 0.010(2)
    C32 0.0293(18) 0.0388(16) 0.0411(9) 0.0091(18) 0.0101(9) 0.0138(9)
    C33 0.0330(8) 0.036(4) 0.0365(8) 0.0082(15) 0.0107(6) 0.0093(15)
    C311 0.0384(17) 0.0397(13) 0.035(4) 0.0100(11) 0.0113(12) 0.003(2)
    C312 0.044(3) 0.0512(12) 0.050(4) 0.0248(19) 0.018(2) 0.0079(15)
    C313 0.055(4) 0.0447(12) 0.0589(15) 0.025(3) 0.014(4) 0.0179(11)
    C314 0.053(4) 0.0430(15) 0.0487(12) 0.017(2) 0.018(4) 0.0179(11)
    C315 0.0320(11) 0.053(4) 0.0346(10) 0.0083(18) 0.0064(10) 0.015(3)
    C316 0.0313(10) 0.055(4) 0.0394(10) 0.016(2) 0.0055(7) 0.011(3)
    C317 0.0403(17) 0.044(4) 0.0405(10) 0.017(3) 0.0026(13) 0.012(3)
    C318 0.0358(16) 0.039(4) 0.0338(11) 0.007(2) 0.0021(16) 0.009(4)
    C319 0.0310(8) 0.035(2) 0.0246(17) 0.0045(10) 0.0025(8) 0.0036(18)
    C320 0.037(2) 0.043(2) 0.0362(16) 0.0079(12) 0.008(2) 0.0168(17)
    C321 0.031(2) 0.0375(11) 0.027(2) 0.0063(14) 0.000(3) 0.0055(7)
    C322 0.040(3) 0.040(2) 0.0331(8) 0.0126(13) 0.010(3) 0.0109(19)
    C323 0.0322(12) 0.039(4) 0.0300(9) 0.0087(16) 0.0046(10) 0.008(3)
    C324 0.0304(9) 0.039(3) 0.0270(15) 0.0079(14) 0.0006(10) 0.010(3)
    C331 0.0298(19) 0.037(5) 0.0360(9) 0.0092(12) 0.0104(9) 0.0099(18)
    C332 0.025(3) 0.046(3) 0.0436(13) 0.0042(16) 0.0064(13) 0.0144(15)
    C333 0.032(2) 0.044(2) 0.0473(13) 0.0029(14) 0.0112(14) 0.0195(15)
    C334 0.0310(19) 0.047(2) 0.0451(12) 0.0090(13) 0.0074(13) 0.0159(15)
    C335 0.0305(14) 0.056(3) 0.0450(11) 0.0028(17) 0.0042(10) 0.0187(18)
    C336 0.0304(11) 0.048(3) 0.0421(10) 0.0039(17) 0.0100(8) 0.0164(16)
    C337 0.0462(17) 0.062(2) 0.0557(15) 0.0058(12) 0.0034(13) 0.0323(15)
    C338 0.095(4) 0.092(2) 0.0423(11) 0.0142(16) 0.0016(12) 0.0234(12)
    C339 0.083(4) 0.170(5) 0.116(3) 0.066(4) 0.028(4) 0.105(4)
_geom_special_details
;
 All esds (except the esd in the dihedral angle between two l.s. planes)
 are estimated using the full covariance matrix.  The cell esds are taken
 into account individually in the estimation of esds in distances, angles
 and torsion angles; correlations between esds in cell parameters are only
 used when they are defined by crystal symmetry.  An approximate (isotropic)
 treatment of cell esds is used for estimating esds involving l.s. planes.
;
loop_
    _geom_bond_atom_site_label_1
    _geom_bond_atom_site_label_2
    _geom_bond_site_symmetry_2
    _geom_bond_distance
    _geom_bond_publ_flag
    C11 O11 . 1.215(2) ?
    C11 C12 . 1.473(2) ?
    C11 C119 . 1.509(2) ?
    C12 C13 . 1.332(2) ?
    C12 H12 . 0.9300 ?
    C13 C131 . 1.460(2) ?
    C13 H13 . 0.9300 ?
    C111 C112 . 1.358(3) ?
    C111 C121 . 1.425(3) ?
    C111 H111 . 0.9300 ?
    C112 C113 . 1.412(3) ?
    C112 H112 . 0.9300 ?
    C113 C114 . 1.347(3) ?
    C113 H113 . 0.9300 ?
    C114 C122 . 1.423(3) ?
    C114 H114 . 0.9300 ?
    C115 C116 . 1.352(3) ?
    C115 C123 . 1.419(3) ?
    C115 H115 . 0.9300 ?
    C116 C117 . 1.413(3) ?
    C116 H116 . 0.9300 ?
    C117 C118 . 1.359(3) ?
    C117 H117 . 0.9300 ?
    C118 C124 . 1.426(2) ?
    C118 H118 . 0.9300 ?
    C119 C121 . 1.405(2) ?
    C119 C124 . 1.406(2) ?
    C120 C122 . 1.386(3) ?
    C120 C123 . 1.393(3) ?
    C120 H120 . 0.9300 ?
    C121 C122 . 1.440(2) ?
    C123 C124 . 1.436(2) ?
    C131 C132 . 1.392(2) ?
    C131 C136 . 1.395(2) ?
    C132 C133 . 1.376(2) ?
    C132 H132 . 0.9300 ?
    C133 C134 . 1.390(2) ?
    C133 H133 . 0.9300 ?
    C134 C135 . 1.386(2) ?
    C134 C137 . 1.517(2) ?
    C135 C136 . 1.387(2) ?
    C135 H135 . 0.9300 ?
    C136 H136 . 0.9300 ?
    C137 C139 . 1.518(3) ?
    C137 C138 . 1.526(3) ?
    C137 H137 . 0.9800 ?
    C138 H18A . 0.9600 ?
    C138 H18B . 0.9600 ?
    C138 H18C . 0.9600 ?
    C139 H19A . 0.9600 ?
    C139 H19B . 0.9600 ?
    C139 H19C . 0.9600 ?
    C21 O21 . 1.222(3) ?
    C21 C22 . 1.466(3) ?
    C21 C219 . 1.509(3) ?
    C22 C23 . 1.346(5) ?
    C22 H22 . 0.9300 ?
    C23 C231 . 1.467(3) ?
    C23 H23 . 0.9300 ?
    C211 C212 . 1.356(3) ?
    C211 C221 . 1.432(4) ?
    C211 H211 . 0.9300 ?
    C212 C213 . 1.417(4) ?
    C212 H212 . 0.9300 ?
    C213 C214 . 1.350(4) ?
    C213 H213 . 0.9300 ?
    C214 C222 . 1.428(3) ?
    C214 H214 . 0.9300 ?
    C215 C216 . 1.354(4) ?
    C215 C223 . 1.430(3) ?
    C215 H215 . 0.9300 ?
    C216 C217 . 1.417(4) ?
    C216 H216 . 0.9300 ?
    C217 C218 . 1.358(3) ?
    C217 H217 . 0.9300 ?
    C218 C224 . 1.428(3) ?
    C218 H218 . 0.9300 ?
    C219 C224 . 1.411(3) ?
    C219 C221 . 1.413(3) ?
    C220 C223 . 1.390(3) ?
    C220 C222 . 1.392(3) ?
    C220 H220 . 0.9300 ?
    C221 C222 . 1.441(3) ?
    C223 C224 . 1.435(3) ?
    C231 C232 . 1.393(4) ?
    C231 C236 . 1.394(4) ?
    C232 C233 . 1.383(3) ?
    C232 H232 . 0.9300 ?
    C233 C234 . 1.394(4) ?
    C233 H233 . 0.9300 ?
    C234 C235 . 1.392(4) ?
    C234 C237 . 1.523(3) ?
    C235 C236 . 1.382(3) ?
    C235 H235 . 0.9300 ?
    C236 H236 . 0.9300 ?
    C237 C239 . 1.507(5) ?
    C237 C238 . 1.545(11) ?
    C237 H237 . 0.9800 ?
    C238 H28A . 0.9600 ?
    C238 H28B . 0.9600 ?
    C238 H28C . 0.9600 ?
    C239 H29A . 0.9600 ?
    C239 H29B . 0.9600 ?
    C239 H29C . 0.9600 ?
    C31 O31 . 1.221(4) ?
    C31 C32 . 1.468(4) ?
    C31 C319 . 1.510(4) ?
    C32 C33 . 1.345(6) ?
    C32 H32 . 0.9300 ?
    C33 C331 . 1.465(4) ?
    C33 H33 . 0.9300 ?
    C311 C312 . 1.356(4) ?
    C311 C321 . 1.433(5) ?
    C311 H311 . 0.9300 ?
    C312 C313 . 1.417(5) ?
    C312 H312 . 0.9300 ?
    C313 C314 . 1.349(5) ?
    C313 H313 . 0.9300 ?
    C314 C322 . 1.427(4) ?
    C314 H314 . 0.9300 ?
    C315 C316 . 1.353(5) ?
    C315 C323 . 1.430(4) ?
    C315 H315 . 0.9300 ?
    C316 C317 . 1.416(5) ?
    C316 H316 . 0.9300 ?
    C317 C318 . 1.358(4) ?
    C317 H317 . 0.9300 ?
    C318 C324 . 1.429(5) ?
    C318 H318 . 0.9300 ?
    C319 C324 . 1.412(4) ?
    C319 C321 . 1.414(5) ?
    C320 C323 . 1.390(4) ?
    C320 C322 . 1.390(4) ?
    C320 H320 . 0.9300 ?
    C321 C322 . 1.443(4) ?
    C323 C324 . 1.436(4) ?
    C331 C332 . 1.390(5) ?
    C331 C336 . 1.396(5) ?
    C332 C333 . 1.387(4) ?
    C332 H332 . 0.9300 ?
    C333 C334 . 1.390(5) ?
    C333 H333 . 0.9300 ?
    C334 C335 . 1.389(5) ?
    C334 C337 . 1.528(4) ?
    C335 C336 . 1.380(5) ?
    C335 H335 . 0.9300 ?
    C336 H336 . 0.9300 ?
    C337 C339 . 1.511(6) ?
    C337 C338 . 1.549(13) ?
    C337 H337 . 0.9800 ?
    C338 H38A . 0.9600 ?
    C338 H38B . 0.9600 ?
    C338 H33C . 0.9600 ?
    C339 H39A . 0.9600 ?
    C339 H39B . 0.9600 ?
    C339 H39C . 0.9600 ?
loop_
    _geom_angle_atom_site_label_1
    _geom_angle_atom_site_label_2
    _geom_angle_atom_site_label_3
    _geom_angle_site_symmetry_1
    _geom_angle_site_symmetry_3
    _geom_angle
    _geom_angle_publ_flag
    O11 C11 C12 . . 123.20(16) ?
    O11 C11 C119 . . 120.18(15) ?
    C12 C11 C119 . . 116.61(14) ?
    C13 C12 C11 . . 121.47(16) ?
    C13 C12 H12 . . 119.3 ?
    C11 C12 H12 . . 119.3 ?
    C12 C13 C131 . . 127.53(16) ?
    C12 C13 H13 . . 116.2 ?
    C131 C13 H13 . . 116.2 ?
    C112 C111 C121 . . 121.36(19) ?
    C112 C111 H111 . . 119.3 ?
    C121 C111 H111 . . 119.3 ?
    C111 C112 C113 . . 120.6(2) ?
    C111 C112 H112 . . 119.7 ?
    C113 C112 H112 . . 119.7 ?
    C114 C113 C112 . . 120.14(19) ?
    C114 C113 H113 . . 119.9 ?
    C112 C113 H113 . . 119.9 ?
    C113 C114 C122 . . 121.74(18) ?
    C113 C114 H114 . . 119.1 ?
    C122 C114 H114 . . 119.1 ?
    C116 C115 C123 . . 121.54(19) ?
    C116 C115 H115 . . 119.2 ?
    C123 C115 H115 . . 119.2 ?
    C115 C116 C117 . . 120.09(19) ?
    C115 C116 H116 . . 120.0 ?
    C117 C116 H116 . . 120.0 ?
    C118 C117 C116 . . 120.72(18) ?
    C118 C117 H117 . . 119.6 ?
    C116 C117 H117 . . 119.6 ?
    C117 C118 C124 . . 121.02(18) ?
    C117 C118 H118 . . 119.5 ?
    C124 C118 H118 . . 119.5 ?
    C121 C119 C124 . . 121.64(15) ?
    C121 C119 C11 . . 119.09(15) ?
    C124 C119 C11 . . 119.28(14) ?
    C122 C120 C123 . . 122.30(15) ?
    C122 C120 H120 . . 118.9 ?
    C123 C120 H120 . . 118.9 ?
    C119 C121 C111 . . 123.58(16) ?
    C119 C121 C122 . . 118.70(16) ?
    C111 C121 C122 . . 117.71(16) ?
    C120 C122 C114 . . 122.24(16) ?
    C120 C122 C121 . . 119.33(16) ?
    C114 C122 C121 . . 118.43(17) ?
    C120 C123 C115 . . 122.21(17) ?
    C120 C123 C124 . . 119.17(16) ?
    C115 C123 C124 . . 118.62(16) ?
    C119 C124 C118 . . 123.16(16) ?
    C119 C124 C123 . . 118.85(15) ?
    C118 C124 C123 . . 117.99(16) ?
    C132 C131 C136 . . 117.53(15) ?
    C132 C131 C13 . . 122.65(15) ?
    C136 C131 C13 . . 119.81(15) ?
    C133 C132 C131 . . 121.31(15) ?
    C133 C132 H132 . . 119.3 ?
    C131 C132 H132 . . 119.3 ?
    C132 C133 C134 . . 121.27(16) ?
    C132 C133 H133 . . 119.4 ?
    C134 C133 H133 . . 119.4 ?
    C135 C134 C133 . . 117.76(15) ?
    C135 C134 C137 . . 120.87(15) ?
    C133 C134 C137 . . 121.37(15) ?
    C134 C135 C136 . . 121.19(15) ?
    C134 C135 H135 . . 119.4 ?
    C136 C135 H135 . . 119.4 ?
    C135 C136 C131 . . 120.92(16) ?
    C135 C136 H136 . . 119.5 ?
    C131 C136 H136 . . 119.5 ?
    C134 C137 C139 . . 113.05(15) ?
    C134 C137 C138 . . 110.88(15) ?
    C139 C137 C138 . . 109.53(16) ?
    C134 C137 H137 . . 107.7 ?
    C139 C137 H137 . . 107.7 ?
    C138 C137 H137 . . 107.7 ?
    C137 C138 H18A . . 109.5 ?
    C137 C138 H18B . . 109.5 ?
    H18A C138 H18B . . 109.5 ?
    C137 C138 H18C . . 109.5 ?
    H18A C138 H18C . . 109.5 ?
    H18B C138 H18C . . 109.5 ?
    C137 C139 H19A . . 109.5 ?
    C137 C139 H19B . . 109.5 ?
    H19A C139 H19B . . 109.5 ?
    C137 C139 H19C . . 109.5 ?
    H19A C139 H19C . . 109.5 ?
    H19B C139 H19C . . 109.5 ?
    O21 C21 C22 . . 119.9(3) ?
    O21 C21 C219 . . 119.8(3) ?
    C22 C21 C219 . . 120.2(3) ?
    C23 C22 C21 . . 125.1(5) ?
    C23 C22 H22 . . 117.4 ?
    C21 C22 H22 . . 117.4 ?
    C22 C23 C231 . . 125.7(4) ?
    C22 C23 H23 . . 117.1 ?
    C231 C23 H23 . . 117.1 ?
    C212 C211 C221 . . 120.8(3) ?
    C212 C211 H211 . . 119.6 ?
    C221 C211 H211 . . 119.6 ?
    C211 C212 C213 . . 120.9(3) ?
    C211 C212 H212 . . 119.5 ?
    C213 C212 H212 . . 119.5 ?
    C214 C213 C212 . . 120.2(3) ?
    C214 C213 H213 . . 119.9 ?
    C212 C213 H213 . . 119.9 ?
    C213 C214 C222 . . 121.3(3) ?
    C213 C214 H214 . . 119.4 ?
    C222 C214 H214 . . 119.4 ?
    C216 C215 C223 . . 121.5(3) ?
    C216 C215 H215 . . 119.3 ?
    C223 C215 H215 . . 119.3 ?
    C215 C216 C217 . . 120.0(3) ?
    C215 C216 H216 . . 120.0 ?
    C217 C216 H216 . . 120.0 ?
    C218 C217 C216 . . 120.8(3) ?
    C218 C217 H217 . . 119.6 ?
    C216 C217 H217 . . 119.6 ?
    C217 C218 C224 . . 121.1(3) ?
    C217 C218 H218 . . 119.4 ?
    C224 C218 H218 . . 119.4 ?
    C224 C219 C221 . . 120.7(3) ?
    C224 C219 C21 . . 120.6(3) ?
    C221 C219 C21 . . 117.9(3) ?
    C223 C220 C222 . . 122.2(3) ?
    C223 C220 H220 . . 118.9 ?
    C222 C220 H220 . . 118.9 ?
    C219 C221 C211 . . 122.8(3) ?
    C219 C221 C222 . . 118.8(3) ?
    C211 C221 C222 . . 117.8(3) ?
    C220 C222 C214 . . 122.3(3) ?
    C220 C222 C221 . . 119.1(3) ?
    C214 C222 C221 . . 118.5(2) ?
    C220 C223 C215 . . 122.1(3) ?
    C220 C223 C224 . . 119.4(3) ?
    C215 C223 C224 . . 118.5(2) ?
    C219 C224 C218 . . 122.9(3) ?
    C219 C224 C223 . . 119.0(2) ?
    C218 C224 C223 . . 118.1(2) ?
    C232 C231 C236 . . 117.9(2) ?
    C232 C231 C23 . . 122.7(3) ?
    C236 C231 C23 . . 119.4(3) ?
    C233 C232 C231 . . 120.4(3) ?
    C233 C232 H232 . . 119.8 ?
    C231 C232 H232 . . 119.8 ?
    C232 C233 C234 . . 121.8(3) ?
    C232 C233 H233 . . 119.1 ?
    C234 C233 H233 . . 119.1 ?
    C235 C234 C233 . . 117.6(2) ?
    C235 C234 C237 . . 122.2(3) ?
    C233 C234 C237 . . 120.2(3) ?
    C236 C235 C234 . . 120.8(3) ?
    C236 C235 H235 . . 119.6 ?
    C234 C235 H235 . . 119.6 ?
    C235 C236 C231 . . 121.5(3) ?
    C235 C236 H236 . . 119.3 ?
    C231 C236 H236 . . 119.3 ?
    C239 C237 C234 . . 112.7(3) ?
    C239 C237 C238 . . 110.2(9) ?
    C234 C237 C238 . . 110.5(4) ?
    C239 C237 H237 . . 107.7 ?
    C234 C237 H237 . . 107.7 ?
    C238 C237 H237 . . 107.7 ?
    C237 C238 H28A . . 109.5 ?
    C237 C238 H28B . . 109.5 ?
    H28A C238 H28B . . 109.5 ?
    C237 C238 H28C . . 109.5 ?
    H28A C238 H28C . . 109.5 ?
    H28B C238 H28C . . 109.5 ?
    C237 C239 H29A . . 109.5 ?
    C237 C239 H29B . . 109.5 ?
    H29A C239 H29B . . 109.5 ?
    C237 C239 H29C . . 109.5 ?
    H29A C239 H29C . . 109.5 ?
    H29B C239 H29C . . 109.5 ?
    O31 C31 C32 . . 120.0(5) ?
    O31 C31 C319 . . 120.1(5) ?
    C32 C31 C319 . . 119.8(5) ?
    C33 C32 C31 . . 124.1(7) ?
    C33 C32 H32 . . 118.0 ?
    C31 C32 H32 . . 118.0 ?
    C32 C33 C331 . . 127.1(7) ?
    C32 C33 H33 . . 116.4 ?
    C331 C33 H33 . . 116.4 ?
    C312 C311 C321 . . 120.9(5) ?
    C312 C311 H311 . . 119.5 ?
    C321 C311 H311 . . 119.5 ?
    C311 C312 C313 . . 121.0(5) ?
    C311 C312 H312 . . 119.5 ?
    C313 C312 H312 . . 119.5 ?
    C314 C313 C312 . . 119.9(5) ?
    C314 C313 H313 . . 120.0 ?
    C312 C313 H313 . . 120.0 ?
    C313 C314 C322 . . 121.4(5) ?
    C313 C314 H314 . . 119.3 ?
    C322 C314 H314 . . 119.3 ?
    C316 C315 C323 . . 121.4(5) ?
    C316 C315 H315 . . 119.3 ?
    C323 C315 H315 . . 119.3 ?
    C315 C316 C317 . . 119.8(5) ?
    C315 C316 H316 . . 120.1 ?
    C317 C316 H316 . . 120.1 ?
    C318 C317 C316 . . 121.1(5) ?
    C318 C317 H317 . . 119.5 ?
    C316 C317 H317 . . 119.5 ?
    C317 C318 C324 . . 121.0(5) ?
    C317 C318 H318 . . 119.5 ?
    C324 C318 H318 . . 119.5 ?
    C324 C319 C321 . . 121.0(5) ?
    C324 C319 C31 . . 120.4(5) ?
    C321 C319 C31 . . 117.7(5) ?
    C323 C320 C322 . . 122.3(5) ?
    C323 C320 H320 . . 118.9 ?
    C322 C320 H320 . . 118.9 ?
    C319 C321 C311 . . 122.2(8) ?
    C319 C321 C322 . . 118.6(5) ?
    C311 C321 C322 . . 117.3(6) ?
    C320 C322 C314 . . 122.4(5) ?
    C320 C322 C321 . . 118.9(4) ?
    C314 C322 C321 . . 118.5(4) ?
    C320 C323 C315 . . 122.0(5) ?
    C320 C323 C324 . . 119.2(4) ?
    C315 C323 C324 . . 118.6(4) ?
    C319 C324 C318 . . 122.6(6) ?
    C319 C324 C323 . . 118.8(5) ?
    C318 C324 C323 . . 117.7(5) ?
    C332 C331 C336 . . 117.8(4) ?
    C332 C331 C33 . . 123.7(5) ?
    C336 C331 C33 . . 118.5(5) ?
    C333 C332 C331 . . 121.2(5) ?
    C333 C332 H332 . . 119.4 ?
    C331 C332 H332 . . 119.4 ?
    C332 C333 C334 . . 121.1(5) ?
    C332 C333 H333 . . 119.5 ?
    C334 C333 H333 . . 119.5 ?
    C335 C334 C333 . . 117.5(4) ?
    C335 C334 C337 . . 120.6(5) ?
    C333 C334 C337 . . 121.9(5) ?
    C336 C335 C334 . . 121.8(4) ?
    C336 C335 H335 . . 119.1 ?
    C334 C335 H335 . . 119.1 ?
    C335 C336 C331 . . 120.7(5) ?
    C335 C336 H336 . . 119.7 ?
    C331 C336 H336 . . 119.7 ?
    C339 C337 C334 . . 110.9(5) ?
    C339 C337 C338 . . 109.2(12) ?
    C334 C337 C338 . . 109.6(6) ?
    C339 C337 H337 . . 109.0 ?
    C334 C337 H337 . . 109.0 ?
    C338 C337 H337 . . 109.0 ?
    C337 C338 H38A . . 109.5 ?
    C337 C338 H38B . . 109.5 ?
    H38A C338 H38B . . 109.5 ?
    C337 C338 H33C . . 109.5 ?
    H38A C338 H33C . . 109.5 ?
    H38B C338 H33C . . 109.5 ?
    C337 C339 H39A . . 109.5 ?
    C337 C339 H39B . . 109.5 ?
    H39A C339 H39B . . 109.5 ?
    C337 C339 H39C . . 109.5 ?
    H39A C339 H39C . . 109.5 ?
    H39B C339 H39C . . 109.5 ?
loop_
    _geom_torsion_atom_site_label_1
    _geom_torsion_atom_site_label_2
    _geom_torsion_atom_site_label_3
    _geom_torsion_atom_site_label_4
    _geom_torsion_site_symmetry_1
    _geom_torsion_site_symmetry_2
    _geom_torsion_site_symmetry_3
    _geom_torsion_site_symmetry_4
    _geom_torsion
    _geom_torsion_publ_flag
    O11 C11 C12 C13 . . . . -3.2(3) ?
    C119 C11 C12 C13 . . . . 177.72(16) ?
    C11 C12 C13 C131 . . . . 179.25(17) ?
    C121 C111 C112 C113 . . . . 0.5(4) ?
    C111 C112 C113 C114 . . . . 0.0(4) ?
    C112 C113 C114 C122 . . . . -0.5(4) ?
    C123 C115 C116 C117 . . . . -0.2(3) ?
    C115 C116 C117 C118 . . . . 0.0(3) ?
    C116 C117 C118 C124 . . . . 1.1(3) ?
    O11 C11 C119 C121 . . . . -66.5(2) ?
    C12 C11 C119 C121 . . . . 112.60(18) ?
    O11 C11 C119 C124 . . . . 113.3(2) ?
    C12 C11 C119 C124 . . . . -67.5(2) ?
    C124 C119 C121 C111 . . . . -178.78(18) ?
    C11 C119 C121 C111 . . . . 1.1(3) ?
    C124 C119 C121 C122 . . . . 1.3(2) ?
    C11 C119 C121 C122 . . . . -178.81(15) ?
    C112 C111 C121 C119 . . . . 179.5(2) ?
    C112 C111 C121 C122 . . . . -0.6(3) ?
    C123 C120 C122 C114 . . . . 179.13(18) ?
    C123 C120 C122 C121 . . . . -0.5(3) ?
    C113 C114 C122 C120 . . . . -179.2(2) ?
    C113 C114 C122 C121 . . . . 0.4(3) ?
    C119 C121 C122 C120 . . . . -0.3(2) ?
    C111 C121 C122 C120 . . . . 179.76(18) ?
    C119 C121 C122 C114 . . . . -179.99(17) ?
    C111 C121 C122 C114 . . . . 0.1(3) ?
    C122 C120 C123 C115 . . . . -179.93(17) ?
    C122 C120 C123 C124 . . . . 0.4(3) ?
    C116 C115 C123 C120 . . . . 179.68(18) ?
    C116 C115 C123 C124 . . . . -0.6(3) ?
    C121 C119 C124 C118 . . . . 177.72(15) ?
    C11 C119 C124 C118 . . . . -2.1(2) ?
    C121 C119 C124 C123 . . . . -1.4(2) ?
    C11 C119 C124 C123 . . . . 178.69(14) ?
    C117 C118 C124 C119 . . . . 178.90(16) ?
    C117 C118 C124 C123 . . . . -1.9(2) ?
    C120 C123 C124 C119 . . . . 0.6(2) ?
    C115 C123 C124 C119 . . . . -179.11(15) ?
    C120 C123 C124 C118 . . . . -178.63(15) ?
    C115 C123 C124 C118 . . . . 1.7(2) ?
    C12 C13 C131 C132 . . . . -4.1(3) ?
    C12 C13 C131 C136 . . . . 175.54(17) ?
    C136 C131 C132 C133 . . . . -0.5(3) ?
    C13 C131 C132 C133 . . . . 179.11(17) ?
    C131 C132 C133 C134 . . . . -0.1(3) ?
    C132 C133 C134 C135 . . . . 0.5(3) ?
    C132 C133 C134 C137 . . . . -179.87(17) ?
    C133 C134 C135 C136 . . . . -0.3(3) ?
    C137 C134 C135 C136 . . . . -179.92(16) ?
    C134 C135 C136 C131 . . . . -0.3(3) ?
    C132 C131 C136 C135 . . . . 0.8(3) ?
    C13 C131 C136 C135 . . . . -178.92(16) ?
    C135 C134 C137 C139 . . . . -137.63(18) ?
    C133 C134 C137 C139 . . . . 42.8(2) ?
    C135 C134 C137 C138 . . . . 98.9(2) ?
    C133 C134 C137 C138 . . . . -80.7(2) ?
    O21 C21 C22 C23 . . . . -172(3) ?
    C219 C21 C22 C23 . . . . 11(3) ?
    C21 C22 C23 C231 . . . . 173.8(18) ?
    C221 C211 C212 C213 . . . . 3(3) ?
    C211 C212 C213 C214 . . . . 3(2) ?
    C212 C213 C214 C222 . . . . -5(2) ?
    C223 C215 C216 C217 . . . . -1(2) ?
    C215 C216 C217 C218 . . . . 2(2) ?
    C216 C217 C218 C224 . . . . -3(3) ?
    O21 C21 C219 C224 . . . . 106(3) ?
    C22 C21 C219 C224 . . . . -77.3(19) ?
    O21 C21 C219 C221 . . . . -64(3) ?
    C22 C21 C219 C221 . . . . 113.1(16) ?
    C224 C219 C221 C211 . . . . -178.3(18) ?
    C21 C219 C221 C211 . . . . -9(2) ?
    C224 C219 C221 C222 . . . . 10(2) ?
    C21 C219 C221 C222 . . . . -180.0(13) ?
    C212 C211 C221 C219 . . . . -178.4(17) ?
    C212 C211 C221 C222 . . . . -7(3) ?
    C223 C220 C222 C214 . . . . 178.9(15) ?
    C223 C220 C222 C221 . . . . 3(3) ?
    C213 C214 C222 C220 . . . . -175.6(15) ?
    C213 C214 C222 C221 . . . . 1(3) ?
    C219 C221 C222 C220 . . . . -7(3) ?
    C211 C221 C222 C220 . . . . -178.3(17) ?
    C219 C221 C222 C214 . . . . 177.0(16) ?
    C211 C221 C222 C214 . . . . 5(3) ?
    C222 C220 C223 C215 . . . . -178.2(15) ?
    C222 C220 C223 C224 . . . . -2(3) ?
    C216 C215 C223 C220 . . . . 176.6(13) ?
    C216 C215 C223 C224 . . . . 0(2) ?
    C221 C219 C224 C218 . . . . 172.8(19) ?
    C21 C219 C224 C218 . . . . 4(3) ?
    C221 C219 C224 C223 . . . . -10(3) ?
    C21 C219 C224 C223 . . . . -179.4(14) ?
    C217 C218 C224 C219 . . . . 179.0(18) ?
    C217 C218 C224 C223 . . . . 2(3) ?
    C220 C223 C224 C219 . . . . 6(3) ?
    C215 C223 C224 C219 . . . . -178.0(16) ?
    C220 C223 C224 C218 . . . . -177.0(18) ?
    C215 C223 C224 C218 . . . . -1(3) ?
    C22 C23 C231 C232 . . . . -1(3) ?
    C22 C23 C231 C236 . . . . 179.3(19) ?
    C236 C231 C232 C233 . . . . 0.2(15) ?
    C23 C231 C232 C233 . . . . -179.3(13) ?
    C231 C232 C233 C234 . . . . -0.6(12) ?
    C232 C233 C234 C235 . . . . 0.3(7) ?
    C232 C233 C234 C237 . . . . -177.3(5) ?
    C233 C234 C235 C236 . . . . 0.4(6) ?
    C237 C234 C235 C236 . . . . 178.0(3) ?
    C234 C235 C236 C231 . . . . -0.9(8) ?
    C232 C231 C236 C235 . . . . 0.6(14) ?
    C23 C231 C236 C235 . . . . -180.0(12) ?
    C235 C234 C237 C239 . . . . 50.0(5) ?
    C233 C234 C237 C239 . . . . -132.5(5) ?
    C235 C234 C237 C238 . . . . -73.9(11) ?
    C233 C234 C237 C238 . . . . 103.7(12) ?
    O31 C31 C32 C33 . . . . 170(6) ?
    C319 C31 C32 C33 . . . . -12(5) ?
    C31 C32 C33 C331 . . . . 178(3) ?
    C321 C311 C312 C313 . . . . 0(5) ?
    C311 C312 C313 C314 . . . . -7(5) ?
    C312 C313 C314 C322 . . . . 4(5) ?
    C323 C315 C316 C317 . . . . 2(4) ?
    C315 C316 C317 C318 . . . . -1(4) ?
    C316 C317 C318 C324 . . . . 3(5) ?
    O31 C31 C319 C324 . . . . 116(5) ?
    C32 C31 C319 C324 . . . . -61(4) ?
    O31 C31 C319 C321 . . . . -75(5) ?
    C32 C31 C319 C321 . . . . 107(3) ?
    C324 C319 C321 C311 . . . . -174(3) ?
    C31 C319 C321 C311 . . . . 18(4) ?
    C324 C319 C321 C322 . . . . -10(5) ?
    C31 C319 C321 C322 . . . . -178(3) ?
    C312 C311 C321 C319 . . . . 172(3) ?
    C312 C311 C321 C322 . . . . 8(5) ?
    C323 C320 C322 C314 . . . . 175(3) ?
    C323 C320 C322 C321 . . . . -9(5) ?
    C313 C314 C322 C320 . . . . 180(3) ?
    C313 C314 C322 C321 . . . . 4(5) ?
    C319 C321 C322 C320 . . . . 9(5) ?
    C311 C321 C322 C320 . . . . 174(3) ?
    C319 C321 C322 C314 . . . . -175(3) ?
    C311 C321 C322 C314 . . . . -10(5) ?
    C322 C320 C323 C315 . . . . -177(3) ?
    C322 C320 C323 C324 . . . . 9(5) ?
    C316 C315 C323 C320 . . . . -180(3) ?
    C316 C315 C323 C324 . . . . -6(5) ?
    C321 C319 C324 C318 . . . . 179(4) ?
    C31 C319 C324 C318 . . . . -13(5) ?
    C321 C319 C324 C323 . . . . 10(5) ?
    C31 C319 C324 C323 . . . . 178(3) ?
    C317 C318 C324 C319 . . . . -175(3) ?
    C317 C318 C324 C323 . . . . -6(6) ?
    C320 C323 C324 C319 . . . . -9(5) ?
    C315 C323 C324 C319 . . . . 177(3) ?
    C320 C323 C324 C318 . . . . -178(3) ?
    C315 C323 C324 C318 . . . . 7(5) ?
    C32 C33 C331 C332 . . . . 3(6) ?
    C32 C33 C331 C336 . . . . -176(4) ?
    C336 C331 C332 C333 . . . . 0(3) ?
    C33 C331 C332 C333 . . . . -180(3) ?
    C331 C332 C333 C334 . . . . 1(2) ?
    C332 C333 C334 C335 . . . . -1.3(14) ?
    C332 C333 C334 C337 . . . . -179.7(10) ?
    C333 C334 C335 C336 . . . . 1.7(12) ?
    C337 C334 C335 C336 . . . . -179.9(7) ?
    C334 C335 C336 C331 . . . . -1.4(18) ?
    C332 C331 C336 C335 . . . . 1(3) ?
    C33 C331 C336 C335 . . . . -180(2) ?
    C335 C334 C337 C339 . . . . 131.4(7) ?
    C333 C334 C337 C339 . . . . -50.3(9) ?
    C335 C334 C337 C338 . . . . -108(2) ?
    C333 C334 C337 C338 . . . . 70(2) ?
loop_
    _geom_hbond_atom_site_label_D
    _geom_hbond_atom_site_label_H
    _geom_hbond_atom_site_label_A
    _geom_hbond_site_symmetry_A
    _geom_hbond_distance_DH
    _geom_hbond_distance_HA
    _geom_hbond_distance_DA
    _geom_hbond_angle_DHA
    _geom_hbond_publ_flag
    C133 H133 O11 1_455 0.93 2.49 3.336(2) 151 y
    C216 H216 O21 1_455 0.93 2.61 3.41(2) 144 y
    C216 H216 O31 1_455 0.93 2.58 3.36(4) 142 y
    C316 H316 O21 1_455 0.93 2.51 3.30(3) 144 y
    C316 H316 O31 1_455 0.93 2.47 3.25(4) 142 y
    C233 H233 Cg1 2_766 0.93 2.64 3.355(4) 134 y
    C236 H236 Cg2 2_666 0.93 2.75 3.519(4) 140 y
    C336 H336 Cg2 2_666 0.93 2.80 3.354(7) 119 y
_shelx_hkl_file
;
   0   0  -2 20505.0 421.199  25
   0   0  -3 248935. 2462.04   1
   0   0  -3 247170. 2281.26  28
   0   0  -4 603664. 4899.67  25
   0   0  -4 597273. 4908.92  28
   0   0  -5 593362. 5433.24  16
   0   0  -5 573539. 5333.37   1
   0   0  -6 9656.48 504.437  28
   0   0  -6 9203.23 561.388  16
   0   0  -6 8490.56 516.851   1
   0   0  -7 16145.6 724.921  28
   0   0  -7 17252.2 805.154   1
   0   0  -7 16049.3 819.148  16
   0   0  -8 445.858 157.897  16
   0   0  -8 452.942 132.433  28
   0   0  -8 561.584 170.095   1
   0   0  -9 82254.8 2223.94  16
   0   0  -9 80579.6 2110.87   1
   0   0 -10 4557.14 514.646   1
   0   0 -10 4174.52 536.235   3
   0   0 -10 4514.89 546.464  16
   0   0 -11 12282.7 972.067   3
   0   0 -11 12757.3 993.702  16
   0   0 -12 14728.0 579.156  19
   0   0 -12 14285.5 561.562  17
   0   0 -12 13216.7 560.799  20
   0   0 -13 5195.90 345.917  19
   0   0 -13 4340.57 314.280  23
   0   0 -13 4594.98 330.762  17
   0   0 -14 52.9635 57.5133  23
   0   0 -14-41.0197 66.0464  17
   0   0 -15 5756.12 356.353  23
   0   0 -15 6073.53 376.500  17
   0   0 -16-79.5347 60.1793  23
   0   0 -16 75.7845 56.0607  17
   0   0 -17 398.503 92.7707  17
   0   0 -17 307.791 90.7113  23
   0   0 -18 888.020 102.773  23
   0   0 -18 704.024 100.508  17
   0   1 -19 6107.92 250.239  17
   0   1 -18 161.750 57.2149  23
   0   1 -18 292.724 74.5714  17
   0   1 -17 4337.58 289.232  17
   0   1 -17 4241.96 286.698  23
   0   1 -16 14185.8 563.295  17
   0   1 -16 14616.0 545.333  23
   0   1 -15 263.106 95.0572  19
   0   1 -15 125.856 73.1415  17
   0   1 -15 21.8444 60.4633  23
   0   1 -14 1270.97 180.884  19
   0   1 -14 1167.43 168.721  17
   0   1 -14 1273.84 174.550  23
   0   1 -13 333.397 97.5190  17
   0   1 -13 238.154 81.1245  19
   0   1 -12 8309.07 424.631  17
   0   1 -12 8242.65 826.599   3
   0   1 -12 8489.43 444.320  20
   0   1 -11 6888.45 691.117   1
   0   1 -11 8034.07 773.446  16
   0   1 -10 11708.1 877.716  16
   0   1 -10 13223.3 906.058   1
   0   1  -9 133.406 117.006   1
   0   1  -9 71.0219 122.778  16
   0   1  -8 8643.26 524.517  28
   0   1  -8 7600.05 590.735   1
   0   1  -8 7452.77 600.823  16
   0   1  -7 72368.5 1772.13  16
   0   1  -7 76928.2 1479.46  28
   0   1  -7 74302.2 1760.44   1
   0   1  -6 8854.35 543.979   1
   0   1  -5 279.320 105.955   1
   0   1  -5 216.178 62.0155  28
   0   1  -5 224.925 99.0294  25
   0   1  -4 35630.8 486.366  29
   0   1  -4 38044.8 897.888  25
   0   1  -3 80670.1 1225.41  25
   0   1  -3 80335.6 870.052  29
   0   1  -2 6243.66 274.159  25
   0   1  -1 60111.2 774.171  25
   0   1   0 222.209 29.7300  25
   0  -1  -1 72738.9 784.807  24
   0   1   2 224307. 1850.52  29
   0  -1  -2 220495. 1944.60   1
   0   1   3 58474.3 674.060  29
   0  -1  -3 59684.0 957.448   1
   0  -1  -3 59066.1 1072.41  28
   0  -1  -3 61606.2 1076.88  16
   0  -1  -4 131664. 1833.69  16
   0  -1  -4 128594. 1657.06   1
   0  -1  -5 87604.4 1662.15  16
   0  -1  -5 83223.8 1574.26  28
   0  -1  -6 25444.9 879.932   1
   0  -1  -6 25252.8 902.742  28
   0  -1  -6 24915.9 950.085  16
   0  -1  -7 42761.7 1287.56  28
   0  -1  -7 41523.5 1358.30  16
   0  -1  -7 42531.5 1253.10   1
   0  -1  -8 57372.3 1777.16   3
   0  -1  -8 58549.0 1603.15   1
   0  -1  -8 57683.5 1621.23  28
   0  -1  -8 57000.2 1748.00  16
   0  -1  -9 3456.89 463.810   3
   0  -1  -9 3543.09 464.425  16
   0  -1 -10 44.9202 74.9602   3
   0  -1 -11 7466.93 784.053   3
   0  -1 -12 12229.5 525.251  17
   0  -1 -12 12117.9 521.014  23
   0  -1 -13 4039.44 311.043  17
   0  -1 -13 3405.36 284.720  23
   0  -1 -14 32.2576 58.3189  17
   0  -1 -14 189.356 76.4875  23
   0  -1 -15 599.024 115.014  17
   0  -1 -15 636.010 121.463  23
   0  -1 -16 853.526 137.313  17
   0  -1 -16 901.001 131.633  23
   0  -1 -17 755.316 123.642  23
   0  -1 -17 937.432 130.897  17
   0  -1 -18 33.3997 35.1262  23
   0  -1 -18 108.477 45.4821  17
   0   2 -19 222.694 57.4329  17
   0   2 -18 292.612 76.8843  17
   0   2 -18 289.095 69.7916  23
   0   2 -17 37.9592 60.8877  17
   0   2 -17 173.538 65.3179  23
   0   2 -16 1393.57 183.992  17
   0   2 -16 1415.54 169.560  23
   0   2 -16 1489.23 189.725  19
   0   2 -15 8433.00 449.543  17
   0   2 -15 7948.77 419.942  23
   0   2 -15 7905.41 445.607  19
   0   2 -14 424.896 110.342  17
   0   2 -14 391.203 120.414  19
   0   2 -13 1714.82 201.552  17
   0   2 -13 1465.59 195.530  20
   0   2 -13 1332.78 180.713  19
   0   2 -12 917.980 294.062   1
   0   2 -12 814.465 280.542  16
   0   2 -11 337.003 166.041  16
   0   2 -11 192.439 151.652   1
   0   2 -10 33812.8 1469.36   1
   0   2 -10 33125.4 1485.85  16
   0   2  -9 4279.51 489.093  16
   0   2  -9 4060.34 479.626   1
   0   2  -8 30577.1 1215.66   1
   0   2  -7 75432.7 1820.60   1
   0   2  -6 280.982 121.984   1
   0   2  -6 242.696 51.0214  29
   0   2  -5 31281.8 965.081  25
   0   2  -5 32121.9 660.519  29
   0   2  -4 1840.63 163.786  29
   0   2  -4 1889.09 220.014  25
   0   2  -3 259436. 2790.39  25
   0   2  -2 194731. 2128.81  25
   0   2  -1 31781.4 583.382   1
   0  -2   1 31169.9 577.705  26
   0   2  -1 30820.4 621.907  25
   0   2   0 100670. 942.057   1
   0   2   0 93599.8 1027.05  25
   0  -2  -1 516871. 4154.75   2
   0   2   2 9794.86 362.099  29
   0  -2  -2 9371.61 337.773  24
   0   2   3 45724.4 809.901  29
   0  -2  -3 44070.8 861.786  24
   0  -2  -4 53412.4 1274.74   3
   0   2   4 53191.5 826.709  29
   0  -2  -4 51185.3 1273.34  15
   0  -2  -4 49948.8 1026.56  24
   0  -2  -4 52461.6 1318.28   2
   0  -2  -4 50865.5 1213.74  28
   0  -2  -4 49747.2 943.234   1
   0   2   5 256.898 45.3632  29
   0  -2  -5 136.883 81.2957   3
   0  -2  -5 218.233 86.7608  24
   0  -2  -5 243.540 106.421  28
   0  -2  -6 474.418 164.780   3
   0  -2  -6 541.665 127.722  24
   0  -2  -6 521.249 125.030   1
   0  -2  -6 621.709 181.827  28
   0  -2  -7 30181.1 1048.52  24
   0  -2  -7 29948.3 1234.09   3
   0  -2  -8 2625.50 333.555  24
   0  -2  -8 2195.96 364.218   3
   0  -2  -9 808.386 246.361   3
   0  -2  -9 1187.07 264.672  26
   0  -2 -10 466.137 216.600   3
   0  -2 -11-24.7813 38.7847  23
   0  -2 -11-32.1584 66.1333   5
   0  -2 -11-15.7832 48.1031  17
   0  -2 -12 21150.3 699.459  17
   0  -2 -12 19448.8 675.513  23
   0  -2 -13 28951.6 836.012  23
   0  -2 -13 31287.1 870.356  17
   0  -2 -14 8575.93 437.195  23
   0  -2 -14 9313.26 465.276  17
   0  -2 -15 37.6500 66.6767  17
   0  -2 -15-19.2622 53.8652  23
   0  -2 -16 3214.16 241.605  23
   0  -2 -16 3384.59 249.618  17
   0  -2 -17 589.424 93.9637  17
   0  -2 -17 616.796 90.1080  23
   0   3 -19 189.950 62.0182  17
   0   3 -18 4555.42 253.866  23
   0   3 -18 4288.91 272.479  17
   0   3 -17 764.141 115.338  23
   0   3 -17 583.893 117.158  17
   0   3 -16 148.419 71.4812  23
   0   3 -16 245.833 97.8347  19
   0   3 -16 185.863 71.5800  17
   0   3 -15 4681.93 339.636  17
   0   3 -15 4732.55 360.204  19
   0   3 -14 1444.72 192.996  17
   0   3 -14 1524.00 208.733  19
   0   3 -13 7450.93 419.216  17
   0   3 -13 7258.06 422.475  19
   0   3 -13 6816.55 415.662  20
   0   3 -12 2266.20 440.258  16
   0   3 -12 2265.05 431.983   1
   0   3 -11 4925.73 608.765   1
   0   3 -11 5185.52 622.101  16
   0   3 -10 286.642 121.687   1
   0   3  -9 8630.22 703.707   1
   0   3  -8 140821. 2783.21   1
   0   3  -7 134829. 2541.37   1
   0   3  -6 4390.55 295.128  29
   0   3  -6 3736.46 384.999   1
   0   3  -5 9370.84 437.657  29
   0   3  -5 9743.11 569.492  25
   0   3  -5 9083.75 547.126   1
   0   3  -4 244291. 3020.58   1
   0   3  -4 237068. 2730.45  29
   0   3  -3 121188. 1860.23  25
   0   3  -3 122665. 1806.05   1
   0   3  -2 670419. 5521.24  25
   0   3  -2 668904. 5362.53   1
   0  -3   1 38982.5 796.777   4
   0   3  -1 39680.6 821.368  25
   0   3   0 68076.8 846.565   1
   0  -3   0 63987.7 951.037   2
   0   3   1 33.6798 18.2934   1
   0  -3  -1 46.9407 50.6157   2
   0   3   2 42367.3 969.856  29
   0  -3  -3 114752. 1668.82  24
   0  -3  -3 120607. 2045.49  15
   0  -3  -3 114388. 1986.94   2
   0   3   3 117957. 1692.28  29
   0  -3  -3 115669. 1979.05   3
   0  -3  -4 10955.9 619.403   3
   0  -3  -4 10139.2 616.608  15
   0  -3  -4 10131.0 491.173  24
   0   3   4 10685.7 451.396  29
   0  -3  -5 40590.7 1107.14  24
   0  -3  -5 35998.5 1246.20   3
   0  -3  -6 18021.3 782.502  24
   0  -3  -6 18223.2 944.858   3
   0  -3  -6 17238.5 905.745  26
   0  -3  -7 64299.5 1629.12  24
   0  -3  -7 60500.8 1842.00  26
   0  -3  -7 60098.9 1879.16   3
   0  -3  -8 5874.19 593.789  26
   0  -3  -8 5451.10 597.464   3
   0  -3  -9-33.0908 71.0464  26
   0  -3  -9 36.3362 112.754   3
   0  -3 -10 219.599 155.543   3
   0  -3 -11 3309.17 267.129  17
   0  -3 -11 3295.35 276.894   5
   0  -3 -11 3158.98 262.607  23
   0  -3 -12 824.520 135.190  17
   0  -3 -12 637.815 133.397  23
   0  -3 -13 321.102 103.993  23
   0  -3 -13 305.233 97.6452  17
   0  -3 -14 9700.54 451.966  23
   0  -3 -14 10642.3 491.185  17
   0  -3 -15-63.6421 69.0338  23
   0  -3 -15-161.222 84.6635  17
   0  -3 -16 1931.70 177.233  17
   0  -3 -16 1878.15 164.620  23
   0  -3 -17 95.1165 40.5643  23
   0   4 -19 309.687 73.5211  17
   0   4 -18 118.860 54.4903  17
   0   4 -17-55.5601 62.2135  19
   0   4 -17 3.50338 40.2291  23
   0   4 -17-47.6650 66.7373  17
   0   4 -16 1208.53 185.363  19
   0   4 -16 1140.04 168.313  17
   0   4 -15-77.0758 89.6814  19
   0   4 -15-38.0687 75.3603  17
   0   4 -14 1447.96 191.962  17
   0   4 -14 1511.86 206.809  19
   0   4 -13 2106.87 232.988  19
   0   4 -13 1840.37 221.166  20
   0   4 -12 3076.29 506.833   1
   0   4 -12 3152.43 271.299  20
   0   4 -12 3237.19 521.588  16
   0   4 -11 6737.35 703.389   1
   0   4 -10 34.8954 120.831   1
   0   4  -9 1769.91 326.280   1
   0   4  -8 12124.8 791.703   1
   0   4  -7 36582.9 1313.00   1
   0   4  -7 44034.4 1144.52  29
   0   4  -6 181.844 98.1611   1
   0   4  -6 152.110 91.1616  29
   0   4  -5 17753.2 717.333  29
   0  -4   5 16421.8 403.335   4
   0   4  -5 15927.8 786.433  25
   0   4  -5 18081.0 791.456   1
   0   4  -4 104963. 1950.68  25
   0   4  -4 100383. 1814.16  29
   0  -4   4 101504. 1259.65   4
   0  -4   3 87159.7 1255.79   4
   0   4  -3 90677.1 1697.61  29
   0   4  -3 88056.9 1554.33   1
   0   4  -3 85863.6 1641.24  25
   0  -4   2 152149. 1924.16   4
   0   4  -2 156938. 2160.24  25
   0  -4   1 6697.93 275.377   2
   0   4  -1 6890.89 328.181   1
   0  -4   1 7258.74 419.699  26
   0  -4   0 78328.9 1499.79  26
   0  -4   0 77416.2 1208.37   2
   0   4   0 78380.1 1013.16   1
   0  -4  -1 46534.3 1182.72  26
   0   4   1 45351.4 1182.21  29
   0   4   1 48585.0 609.522   1
   0  -4  -2 1020.91 191.412  15
   0   4   2 944.964 163.743  29
   0  -4  -2 901.713 185.964  26
   0  -4  -2 921.728 171.419   2
   0  -4  -3 2872.17 324.901  26
   0  -4  -3 2925.04 339.037   3
   0  -4  -3 2906.88 350.154  15
   0  -4  -3 2885.70 317.985   2
   0   4   3 2791.68 279.163  29
   0  -4  -4 56011.6 1581.09  26
   0  -4  -4 56506.7 1604.31  15
   0   4   4 59039.4 1299.00  29
   0  -4  -4 57520.3 1582.00   3
   0  -4  -5 160160. 2936.74   3
   0  -4  -5 160433. 2952.96  26
   0  -4  -6 8406.51 683.981   3
   0  -4  -6 8816.29 694.463  26
   0  -4  -7 1804.75 326.367  26
   0  -4  -7 1576.07 327.253   3
   0  -4  -8 3152.98 471.290  26
   0  -4  -8 2668.02 437.139   3
   0  -4  -9 1570.54 351.873  26
   0  -4  -9 1188.26 298.332   3
   0  -4 -10 3308.61 279.458   5
   0  -4 -10 2941.33 250.009  23
   0  -4 -10 3700.96 282.291  17
   0  -4 -11 331.764 94.7505  17
   0  -4 -11 178.143 82.4896   5
   0  -4 -11 102.133 73.9075  23
   0  -4 -12 2519.22 241.808  23
   0  -4 -12 3022.84 264.860  17
   0  -4 -13 11323.0 505.941  17
   0  -4 -13 9092.47 451.940  23
   0  -4 -14 633.069 119.855  17
   0  -4 -14 763.098 119.952  23
   0  -4 -15 987.585 132.266  23
   0  -4 -15 961.832 136.492  17
   0  -4 -16 136.545 53.5658  23
   0  -4 -17 521.185 69.4367  23
   0   5 -19-34.0593 54.4158  17
   0   5 -18-74.9933 66.6337  17
   0   5 -17 571.256 119.572  19
   0   5 -17 773.606 113.363  23
   0   5 -17 652.776 130.901  17
   0   5 -16 5461.82 373.346  19
   0   5 -16 5414.43 359.212  17
   0   5 -15 7666.05 441.426  17
   0   5 -15 7919.95 455.795  19
   0   5 -14 3711.86 320.915  19
   0  -5  14 4921.12 355.393  12
   0   5 -13 466.914 117.340  19
   0  -5  13 349.199 110.980  12
   0   5 -12 1693.03 201.625  19
   0   5 -12 1535.26 193.137  20
   0   5 -11 185.798 144.273   1
   0   5 -10 1759.86 354.094   1
   0   5  -9 6108.55 620.786   1
   0   5  -8 12537.5 835.627   1
   0   5  -7 15726.1 878.739   1
   0   5  -7 18296.4 829.058  29
   0   5  -6 13353.5 764.807   1
   0   5  -6 14294.6 741.240  29
   0   5  -5 2776.07 332.702   1
   0   5  -5 3122.16 352.289  29
   0   5  -4 56161.2 1393.22   1
   0   5  -4 55935.6 1469.50  29
   0  -5   4 56940.3 1053.92   4
   0   5  -3 100981. 1796.67   1
   0   5  -3 108626. 2091.90  29
   0  -5   2 2304.65 152.043   2
   0  -5   2 2425.32 260.920  26
   0   5  -2 2684.54 313.109  29
   0   5  -2 2608.29 243.822   1
   0  -5   1 127721. 2079.32  26
   0   5  -1 127404. 1675.47   1
   0  -5   1 128482. 1578.88   2
   0   5  -1 124753. 2281.54  29
   0  -5   0 1098.34 201.462  26
   0   5   0 971.952 107.303   1
   0   5   0 895.088 217.608  29
   0   5   1 6619.38 484.945  29
   0  -5  -1 6419.59 481.800  15
   0  -5  -1 5903.04 407.535   2
   0  -5  -1 5906.06 476.894  26
   0  -5  -2 8094.62 520.370   2
   0  -5  -2 8345.89 585.829  15
   0  -5  -2 7513.38 558.311  26
   0   5   2 7919.30 537.780  29
   0   5   3 13657.5 701.167  29
   0  -5  -3 13682.7 789.875  15
   0  -5  -3 12872.2 769.729  26
   0  -5  -4 2552.93 371.234  26
   0  -5  -4 1983.39 343.000  15
   0   5   4 2616.79 308.963  29
   0  -5  -5 41.4797 99.7129  26
   0  -5  -6 11611.6 864.366  26
   0  -5  -7 889.459 254.079  26
   0  -5  -8 371.213 218.127  26
   0  -5  -9 1939.44 207.595   5
   0  -5  -9 1718.96 189.493  23
   0  -5  -9 1769.48 186.925  17
   0  -5 -10 104.041 68.6976   5
   0  -5 -10-39.1862 52.2021  17
   0  -5 -10-4.14782 51.8039  23
   0  -5 -11-123.179 85.2249  17
   0  -5 -11-106.649 79.2547  23
   0  -5 -12 185.824 54.8106  17
   0  -5 -12 202.600 94.1387  23
   0  -5 -13 28.3438 60.5624  23
   0  -5 -13 89.3668 53.8233  17
   0  -5 -14 246.843 69.5640  23
   0  -5 -14 382.333 90.6658  17
   0  -5 -15 278.553 75.0708  23
   0  -5 -16 33.7928 34.2332  23
   0   6 -19 66.3265 46.2938  17
   0   6 -18 117.915 59.2604  17
   0   6 -17 351.826 95.9561  19
   0   6 -17 630.871 123.439  17
   0  -6  16 1333.45 175.258  12
   0   6 -16 953.204 163.861  19
   0   6 -16 1131.97 172.065  17
   0   6 -15 133.999 72.1347  17
   0   6 -15 360.923 110.589  19
   0  -6  15 301.639 108.637  12
   0  -6  14 892.034 165.363  12
   0   6 -14 813.113 163.522  19
   0  -6  13 254.641 93.5618  12
   0   6 -13 394.015 115.692  19
   0   6 -12 903.374 144.992  19
   0   6 -12 868.282 145.356  20
   0  -6  12 1135.06 174.081  12
   0   6 -11-1.96929 86.7504   1
   0   6 -10 2526.90 432.265   1
   0   6  -9 89.8145 121.105   1
   0   6  -8 162.278 136.335   1
   0   6  -7 32591.9 1250.94  29
   0   6  -7 28484.3 1227.63   1
   0   6  -6 17249.6 891.828  29
   0   6  -6 17036.6 891.886   1
   0   6  -5 25429.5 1083.20  29
   0   6  -5 23707.6 993.179   1
   0   6  -4 52722.3 1582.64  29
   0   6  -4 56589.3 1474.72   1
   0  -6   3 7417.39 464.868   4
   0   6  -3 6338.60 550.863  29
   0   6  -3 6938.30 468.414   1
   0   6  -2 7965.92 603.263  29
   0   6  -2 8632.68 473.062   1
   0   6  -1 407.517 180.847  29
   0   6  -1 519.535 103.148   1
   0  -6   1 294.440 144.400  26
   0  -6   0-1.41812 126.191  26
   0   6   0-63.7045 122.418  29
   0  -6  -1 52.7038 96.3601  15
   0  -6  -1 35.0800 52.3751   2
   0  -6  -1 20.9686 84.2168  26
   0   6   2 9350.57 640.987  29
   0  -6  -2 9094.62 673.164  15
   0  -6  -2 8736.29 665.911  26
   0  -6  -3 4887.22 525.312  26
   0   6   3 5598.48 501.582  29
   0  -6  -3 4831.25 511.481  15
   0   6   4 7263.62 565.581  29
   0  -6  -4 6420.60 640.427  15
   0  -6  -4 6312.91 624.514  26
   0  -6  -5 1143.38 283.717  26
   0  -6  -6 4427.43 582.206  26
   0  -6  -7 1478.91 349.973  26
   0  -6  -8 17.7545 39.4352  23
   0  -6  -8 39.2843 41.5990  17
   0  -6  -8 112.868 60.4541   5
   0  -6  -9 325.478 101.406   5
   0  -6  -9 520.583 114.991  17
   0  -6  -9 303.636 80.3580  23
   0  -6 -10 844.302 135.892  23
   0  -6 -10 1023.50 158.723  17
   0  -6 -10 1074.97 174.430   5
   0  -6 -11 854.989 146.033  23
   0  -6 -11 1371.41 180.088  17
   0  -6 -12 876.675 145.396  17
   0  -6 -12 711.622 122.903  23
   0  -6 -13 3582.71 249.837  23
   0  -6 -14 3063.31 220.118  23
   0  -6 -15 61.6289 40.6265  23
   0   7 -19 184.123 58.9428  17
   0   7 -18 265.284 87.8257  17
   0   7 -17 80.7358 75.0226  19
   0   7 -17 40.7435 68.3676  17
   0   7 -16 2917.13 262.118  17
   0   7 -16 2954.14 264.835  19
   0  -7  16 3441.61 282.989  12
   0  -7  15 1457.11 201.741  12
   0   7 -15 1206.76 176.948  19
   0   7 -14 1670.70 215.638  19
   0  -7  14 1823.76 223.616  12
   0   7 -13 1656.56 203.874  19
   0  -7  13 1575.73 208.062  12
   0   7 -12 1561.39 208.612  19
   0  -7  12 1847.02 227.667  12
   0  -7  11 82.7886 68.3177  12
   0   7 -10 3277.24 497.208   1
   0   7  -9 3399.69 492.653   1
   0   7  -8 14475.0 953.905   1
   0   7  -8 16427.5 978.375  29
   0   7  -7 25464.3 1201.81   1
   0   7  -7 25466.9 1197.10  29
   0   7  -6 4860.36 495.571   1
   0   7  -6 4280.40 487.066  29
   0   7  -5 48807.4 1486.33   1
   0   7  -5 45874.5 1605.25  29
   0   7  -4 1082.81 257.130  29
   0   7  -4 1062.70 210.008   1
   0   7  -3 87164.3 2227.00  29
   0   7  -3 94623.1 1856.79   1
   0   7  -2 57005.8 1797.58  29
   0   7  -1 17545.8 981.364  29
   0  -7   1 17192.8 886.583  26
   0   7   0 4909.24 520.840  29
   0  -7   0 4238.41 455.454  26
   0  -7   0 4994.87 494.560  15
   0  -7  -1 1076.45 235.335  26
   0  -7  -1 1049.60 243.103  15
   0   7   1 1203.88 255.122  29
   0  -7  -2 20701.8 1097.26  15
   0  -7  -2 19463.6 1090.00  26
   0   7   2 19900.1 1053.46  29
   0  -7  -3 2750.30 430.986  15
   0   7   3 3267.19 426.236  29
   0  -7  -3 3346.93 465.124  26
   0  -7  -4 4958.89 600.685  15
   0  -7  -4 5419.60 629.650  26
   0  -7  -5 24096.7 1391.30  26
   0  -7  -6 124.272 140.685  26
   0  -7  -7 1605.61 195.947   5
   0  -7  -7 1606.18 173.640  23
   0  -7  -7 1877.98 197.901  17
   0  -7  -8 1092.64 147.572  23
   0  -7  -8 1158.36 178.086   5
   0  -7  -8 1429.28 177.727  17
   0  -7  -8 1116.37 160.910   9
   0  -7  -9 292.033 87.5184   9
   0  -7  -9 437.994 116.329   5
   0  -7  -9 253.626 79.2850  23
   0  -7 -10 5037.46 342.072   9
   0  -7 -10 3444.86 259.093  23
   0  -7 -11 1101.93 157.419  23
   0  -7 -12 7458.94 353.586  23
   0  -7 -13 241.008 81.6137  23
   0  -7 -14 829.870 107.577  23
   0  -7 -15 1771.62 110.291  23
   0   8 -19-38.4853 43.0061  17
   0   8 -18 152.702 64.9516  17
   0   8 -17 37.9718 68.5067  17
   0   8 -17 132.406 62.0648  19
   0   8 -16 747.174 130.668  19
   0  -8  16 1005.12 155.229  12
   0   8 -16 916.451 157.289  17
   0   8 -15 2616.27 259.975  19
   0  -8  15 2978.76 280.329  12
   0  -8  14 313.830 110.117  12
   0   8 -14 286.108 96.7399  19
   0  -8  13 6397.84 427.227  12
   0   8 -13 6260.88 398.766  19
   0  -8  12 880.257 165.124  12
   0   8 -12 839.328 148.705  19
   0  -8  11 33610.9 956.885  12
   0   8 -11 29528.8 846.094  19
   0   8 -10 1477.25 363.303   1
   0   8  -9 214.574 130.688   1
   0   8  -8-70.7271 104.648  29
   0   8  -8 186.837 144.887   1
   0   8  -7 22398.2 1222.58  29
   0   8  -7 23418.7 1202.00   1
   0   8  -6 12111.4 884.150  29
   0   8  -6 12338.9 823.173   1
   0   8  -5 9600.77 677.916   1
   0   8  -5 9179.74 773.430  29
   0   8  -4 720.178 226.991  29
   0   8  -3 23340.8 1233.56  29
   0   8  -2 1672.15 338.983  29
   0   8  -1 6387.27 639.795  29
   0  -8   1 6590.65 587.457  26
   0  -8   1 6234.55 587.941  15
   0  -8   0 5717.95 587.033  15
   0  -8   0 5490.12 568.640  26
   0   8   0 5457.26 589.705  29
   0  -8  -1 14076.1 939.704  26
   0   8   1 14629.1 977.430  29
   0  -8  -1 14339.7 963.969  15
   0  -8  -2 5289.24 610.828  26
   0   8   2 5440.15 595.640  29
   0  -8  -2 5492.29 614.057  15
   0  -8  -3 764.599 224.604  26
   0   8   3 1153.47 266.040  29
   0  -8  -3 1237.55 334.357  15
   0  -8  -4 130.783 142.811  26
   0  -8  -5 1929.54 173.375  23
   0  -8  -5 2414.78 218.715   9
   0  -8  -6 18483.2 656.692   5
   0  -8  -6 17581.8 623.876   9
   0  -8  -7 2214.92 204.476  23
   0  -8  -7 2344.31 236.456   9
   0  -8  -7 2702.95 257.630   5
   0  -8  -8 663.414 136.108   5
   0  -8  -8 525.348 115.668   9
   0  -8  -8 542.592 102.251  23
   0  -8  -9 2225.44 227.880   9
   0  -8  -9 1524.10 174.396  23
   0  -8  -9 2273.94 241.068   5
   0  -8 -10 45.4596 63.8100  23
   0  -8 -10-201.991 85.9048   9
   0  -8 -11 8000.20 416.131   9
   0  -8 -11 4864.91 277.002  23
   0  -8 -12 1178.00 129.023  23
   0  -8 -13 1320.10 134.768  23
   0  -8 -14 3682.89 159.817  23
   0   9 -19 1699.55 132.968  17
   0   9 -18 2318.92 183.941  17
   0   9 -17 1796.58 182.252  19
   0   9 -17 2061.35 195.994  17
   0  -9  16 3.99697 64.2804  12
   0   9 -16-25.3892 58.7320  17
   0   9 -16-1.19097 61.6998  19
   0  -9  15 6723.34 422.529  12
   0   9 -15 6140.47 374.773  19
   0   9 -14 12723.6 548.771  19
   0  -9  14 13755.1 610.971  12
   0  -9  13 13039.4 605.466  12
   0   9 -13 12922.1 564.531  19
   0   9 -13 12748.2 555.259  13
   0   9 -12 15168.1 607.941  19
   0  -9  12 16077.6 674.773  12
   0  -9  11 5435.59 388.026  12
   0   9 -11 5681.95 363.366  19
   0  -9  10 74800.2 1466.26  12
   0  -9   9 18674.2 685.536  12
   0   9  -9 13729.2 1031.21   1
   0   9  -8 526.879 175.470   1
   0   9  -8 156.460 133.776  29
   0   9  -7 2110.04 410.944  29
   0   9  -6 794.535 291.172  29
   0   9  -5 2593.85 444.714  29
   0   9  -4 1694.88 371.910  29
   0   9  -3 11174.6 919.226  29
   0  -9   2 6867.35 644.705  15
   0   9  -2 6826.75 723.129  29
   0  -9   1 6025.04 624.683  15
   0   9  -1 6611.90 708.199  29
   0   9   0 876.924 301.045  29
   0  -9   0 621.319 186.945  15
   0  -9  -1 9098.37 809.148  26
   0  -9  -1 9212.33 830.326  15
   0   9   1 9038.01 821.633  29
   0   9   2 25008.4 1376.50  29
   0  -9  -2 23178.2 1349.14  26
   0  -9  -2 24498.9 1408.19  15
   0  -9  -3 6720.73 757.236  26
   0  -9  -3 6135.16 725.329  15
   0  -9  -3 6699.94 375.135   9
   0  -9  -4 312.142 180.018  23
   0  -9  -4 281.568 83.6438   9
   0  -9  -5 528.088 102.276  23
   0  -9  -5 394.173 97.1709   9
   0  -9  -6 6337.61 322.161  23
   0  -9  -6 7496.91 431.817   9
   0  -9  -7 6511.51 401.212   9
   0  -9  -7 7640.12 433.476   5
   0  -9  -8 1885.12 179.372  23
   0  -9  -8 2102.88 224.537   5
   0  -9  -8 1843.67 215.155   9
   0  -9  -9 6503.62 314.175  23
   0  -9  -9 7836.25 440.597   9
   0  -9 -10 2667.48 248.478   9
   0  -9 -10 2537.09 194.884  23
   0  -9 -11 6494.46 377.691   9
   0  -9 -11 4715.73 233.096  23
   0  -9 -12 5685.94 238.139  23
   0  -9 -13 4912.15 180.283  23
   0  10 -18 1469.69 137.892  17
   0  10 -17 2723.94 213.938  17
   0  10 -16 127.083 70.0543  19
   0 -10  16 28.3257 76.9649  12
   0  10 -15 2921.41 248.352  19
   0 -10  15 2936.06 273.686  12
   0  10 -14 15189.4 575.322  19
   0 -10  14 15985.2 651.533  12
   0  10 -13 20429.0 683.091  19
   0 -10  13 18835.9 728.487  12
   0 -10  12 825.320 162.723  12
   0 -10  11 4093.25 342.811  12
   0 -10  10 132657. 2079.12  12
   0 -10  10 141556. 2062.60  27
   0 -10   9 35651.2 985.513  12
   0 -10   9 39118.5 1026.20  27
   0 -10   8 1731.02 205.742  12
   0 -10   8 1935.54 229.092  27
   0  10  -7 11450.8 989.959  29
   0 -10   7 15728.4 636.546  27
   0  10  -6 22465.1 1389.93  29
   0  10  -5 19442.2 1300.29  29
   0  10  -4 7172.45 787.959  29
   0  10  -3 1212.50 321.281  29
   0  10  -2 305.882 174.438  29
   0 -10   1 193.494 164.316  15
   0  10  -1-172.735 191.721  29
   0 -10   0 8739.87 825.192  15
   0  10   0 9238.29 896.401  29
   0 -10  -1 22.3699 71.9675  15
   0 -10  -1-113.794 67.6298  23
   0 -10  -1-59.8540 72.9928   9
   0 -10  -2 140.977 63.4761   9
   0 -10  -2-402.030 133.847  23
   0 -10  -3-24.5194 61.5634   9
   0 -10  -4 359.197 104.306   9
   0 -10  -5 1118.93 173.200   9
   0 -10  -5 1317.94 192.821   8
   0 -10  -6 183.311 77.4958   9
   0 -10  -6 251.018 79.8520   8
   0 -10  -7 992.019 166.536   9
   0 -10  -7 4671.87 281.500  23
   0 -10  -8 6048.91 300.371  23
   0 -10  -8-77.6435 83.8848   9
   0 -10  -9 9348.89 343.912  23
   0 -10  -9 3092.94 282.994   9
   0 -10 -10 9557.08 318.033  23
   0 -10 -10 3726.97 284.990   9
   0 -10 -11 7337.70 248.578  23
   0 -10 -11 1447.11 185.402   9
   0 -10 -12 6809.16 194.293  23
   0  11 -18 176.426 50.7056  17
   0  11 -17 428.070 84.1575  17
   0 -11  16 2102.56 210.653  12
   0 -11  15 194.526 104.142  12
   0 -11  14 324.222 120.065  12
   0  11 -14 341.454 88.3278  13
   0 -11  13 3809.74 321.692  12
   0 -11  12 4660.89 359.376  12
   0 -11  11 337.178 113.892  12
   0 -11  10 4774.45 357.526  27
   0 -11  10 3825.58 325.308  12
   0 -11   9 7651.60 462.909  27
   0 -11   9 7567.33 448.676  12
   0 -11   8 539.046 137.396  27
   0 -11   8 466.520 131.422  12
   0 -11   7 971.251 168.182  27
   0 -11   7 880.538 147.662  12
   0 -11   6 410.579 111.893  27
   0 -11   5 4010.27 302.446  22
   0 -11   5 4431.26 348.883  27
   0 -11   4 263.527 88.8485  27
   0 -11   3 1338.12 187.461  27
   0 -11   2 15396.5 662.621  27
   0 -11   2 18727.2 718.077   9
   0 -11   1 165.847 106.505   9
   0 -11   1-44.8420 68.2495  27
   0 -11   0 8200.70 468.512   9
   0 -11   0 7442.15 464.135  27
   0 -11  -1 3525.00 207.109  23
   0 -11  -1 9369.16 497.293   9
   0 -11  -2 8045.28 298.838  23
   0 -11  -2 20246.5 734.321   9
   0 -11  -3 10814.2 551.071   9
   0 -11  -3 5378.93 243.578  23
   0 -11  -4 2689.69 282.067   8
   0 -11  -4 2747.80 268.936   9
   0 -11  -5 567.557 130.115   9
   0 -11  -5 677.660 146.595   8
   0 -11  -6-100.437 93.7866   9
   0 -11  -6 31.3775 60.5932   8
   0 -11  -7 692.936 158.891   9
   0 -11  -7 10355.0 346.321  23
   0 -11  -8 2073.37 263.958   9
   0 -11  -8 10556.3 330.371  23
   0 -11  -9 11688.4 316.496  23
   0 -11  -9 723.070 132.210   9
   0 -11 -10 10092.8 268.134  23
   0 -11 -10 3860.96 283.111   9
   0 -11 -11 8943.12 212.834  23
   0  12 -17 985.203 107.540  17
   0  12 -16 252.288 66.5000  17
   0 -12  16 224.612 75.0640  12
   0 -12  15 1087.94 157.460  12
   0 -12  14 21.3543 65.9440  12
   0  12 -14 82.0192 48.5199  13
   0 -12  13 243.480 101.749  12
   0 -12  12 223.125 101.116  12
   0 -12  11 447.494 125.964  12
   0 -12  11 361.608 99.3034  27
   0 -12  10 2620.01 264.298  12
   0 -12  10 2664.78 269.840  27
   0 -12   9 3796.78 322.791  27
   0 -12   9 3981.64 326.775  12
   0 -12   8 6644.15 416.933  12
   0 -12   8 6186.06 417.077  27
   0 -12   7 215.861 89.3115  27
   0 -12   6 2774.41 290.459  27
   0 -12   5 13.1912 75.1634  27
   0 -12   4 141.474 86.4029  27
   0 -12   3 3931.67 341.621  27
   0 -12   3 5178.15 401.152   9
   0 -12   2 2840.16 294.914  27
   0 -12   2 3767.35 344.710   9
   0 -12   1 373.667 117.738  27
   0 -12   1 526.597 157.024   9
   0 -12   0 163.341 82.5807  27
   0 -12   0 1076.17 221.760   9
   0 -12  -1 921.183 213.955   9
   0 -12  -2 8547.52 306.727  23
   0 -12  -2 1617.16 250.612   9
   0 -12  -3 4487.87 384.551   9
   0 -12  -3 3651.40 330.311   8
   0 -12  -4 101.230 88.0159   8
   0 -12  -4 730.912 192.251   9
   0 -12  -5 2021.06 273.214   9
   0 -12  -5 598.139 136.225   8
   0 -12  -6 374.179 100.428   8
   0 -12  -6 3034.23 328.735   9
   0 -12  -7 16150.9 386.220  23
   0 -12  -8 2058.73 235.018   9
   0 -12  -8 15060.2 332.064  23
   0 -12  -9 3470.07 262.195   9
   0  13 -16 144.569 45.4024  17
   0 -13  15 326.664 89.0847  12
   0  13 -14 195.993 65.8814  13
   0 -13  14 69.8144 63.6075  12
   0 -13  13 339.922 96.7564  12
   0 -13  12 3268.10 275.788  12
   0 -13  11 3774.83 293.015  27
   0 -13  11 3676.64 296.306  12
   0 -13  10-24.6738 70.7836  12
   0 -13  10 150.585 77.2000  27
   0 -13   9 6050.44 388.896  12
   0 -13   9 5511.25 382.868  27
   0 -13   8 317.034 108.034  27
   0 -13   7 760.359 155.213  27
   0 -13   6 3731.23 328.549  27
   0 -13   5 225.256 88.4749  27
   0 -13   4 226.690 107.330  27
   0 -13   3 2269.04 260.790  27
   0 -13   3 3925.14 344.029   9
   0 -13   2 3107.01 323.042   9
   0 -13   2 2144.32 255.924  27
   0 -13   1 1812.95 235.216  27
   0 -13   1 2380.18 277.786   9
   0 -13   0 974.123 128.229   9
   0 -13   0 1208.42 189.270  27
   0 -13  -2 460.773 120.800   8
   0 -13  -2-1243.51 406.430   9
   0 -13  -3 105.321 78.8535   8
   0 -13  -4 133.650 86.8398   8
   0 -13  -5 2397.17 221.164   8
   0 -13  -5 1549.12 190.248   9
   0 -13  -6 2231.27 187.118   8
   0 -13  -6 6050.71 394.998   9
   0 -13  -7 4720.07 332.340   9
   0 -13  -8 5304.24 286.634   9
   0 -14  14 316.931 83.1900  12
   0  14 -14 199.838 55.9227  13
   0 -14  13 44.2921 52.5888  12
   0  14 -13-68.0440 57.9976  13
   0 -14  12-13.5615 45.9243  27
   0 -14  12 77.3986 65.1465  12
   0 -14  11 933.785 140.201  12
   0 -14  11 907.181 137.865  27
   0 -14  10 3607.67 285.044  27
   0 -14   9 408.448 114.359  27
   0 -14   8 558.452 130.164  27
   0 -14   7 178.461 79.7651  27
   0 -14   6 1565.00 214.284  27
   0 -14   5 3950.48 330.427  27
   0 -14   4 465.316 125.770  27
   0 -14   3 162.983 80.9588  27
   0 -14   2-30.5847 79.2734  27
   0 -14   2 403.007 147.843   9
   0 -14   1 899.339 208.746   9
   0 -14   1 523.157 126.448  27
   0 -14   0 358.557 155.371   9
   0 -14   0 392.377 104.399  27
   0 -14   0 16.4480 97.6110   8
   0 -14  -1-89.6408 97.1147   8
   0 -14  -1-152.246 146.327   9
   0 -14  -2 997.460 229.404   9
   0 -14  -2-92.0562 87.5043   8
   0 -14  -3 1338.98 230.831   9
   0 -14  -3 4.60424 55.2933   8
   0 -14  -4 6225.68 409.576   9
   0 -14  -4 645.479 114.562   8
   0 -14  -5 6930.92 392.987   9
   0 -14  -5 1218.87 131.416   8
   0 -14  -6 6295.03 332.951   9
   0  15 -13 7.80741 32.3993  13
   0 -15  12 205.538 59.5228  27
   0 -15  11 671.367 101.640  27
   0 -15  10 410.992 96.7290  27
   0 -15   9 1091.83 157.302  27
   0 -15   8 400.911 100.575  27
   0 -15   7 456.336 120.604  27
   0 -15   6 995.785 163.415  27
   0 -15   6 917.072 141.365   8
   0 -15   5 95.0258 72.7721  27
   0 -15   5 122.282 74.1890   8
   0 -15   4 394.127 112.426  27
   0 -15   4 337.196 102.844   8
   0 -15   3 13.6825 55.0527  27
   0 -15   3-95.1564 87.0917   8
   0 -15   2-19.9896 85.8231   8
   0 -15   2-32.1185 64.4250  27
   0 -15   1 643.068 128.586   8
   0 -15   1 802.455 133.516  27
   0 -15   0 67.3506 63.7013   8
   0 -15  -1 0.66947 54.2499   8
   0 -15  -1 3839.49 295.984   9
   0 -15  -2 4907.10 320.139   9
   0 -15  -2 352.881 87.7651   8
   0 -15  -3 284.543 73.9655   8
   0 -16  10 42.6599 43.4558  27
   0 -16   9 411.262 87.2520  27
   0 -16   8-5.13359 47.1760  27
   0 -16   7 110.484 62.6772  27
   0 -16   6 265.296 83.1437  27
   0 -16   6 280.230 68.8527   8
   0 -16   5-45.2738 59.9270  27
   0 -16   5-0.78446 48.1740   8
   0 -16   4 308.425 85.8076   8
   0 -16   4 430.180 100.086  27
   0 -16   3 619.682 112.510  27
   0 -16   3 662.028 114.960   8
   0 -16   2 278.326 77.8420  27
   0 -16   2 303.858 78.6568   8
   0 -16   1 363.601 85.2525   8
   0 -16   0 56.5697 50.8273   8
   0 -16  -1-16.3571 36.3504   8
   0 -17   7 304.397 69.2293  27
   0 -17   6 53.4613 41.0205  27
   0 -17   5 170.381 52.4457  27
   1 -17   3 297.314 65.7554   8
   1 -17   4 207.997 56.3759   8
   1 -17   4 166.041 54.3237  27
   1 -17   5 497.212 89.5574  27
   1 -17   6 62.8661 43.1366  27
   1 -17   7 78.3891 49.0489  27
   1 -17   8 824.917 99.3409  27
   1 -16  -1 107.568 57.5012   8
   1 -16   0 85.1091 61.2122   8
   1 -16   1 311.230 72.4966  27
   1 -16   1 365.402 91.4054   8
   1 -16   2 10.6729 50.6710   8
   1 -16   2 40.1258 43.8704  27
   1 -16   3 277.064 86.7952  27
   1 -16   3 233.693 86.1341   8
   1 -16   4 811.761 135.471  27
   1 -16   4 716.634 121.550   8
   1 -16   5 58.6891 67.7497  27
   1 -16   6 1099.86 154.505  27
   1 -16   7-11.4106 54.7110  27
   1 -16   7 55.9584 47.2547   8
   1 -16   8 1571.91 169.739  27
   1 -16   9 628.590 103.137  27
   1 -16  10 255.230 63.4769  27
   1 -15  -4 6296.87 326.357   9
   1 -15  -4 917.804 108.275   8
   1 -15  -3-11.7830 47.1860   8
   1 -15  -3 3767.33 279.899   9
   1 -15  -2 614.115 115.237   8
   1 -15  -2 2466.05 260.178   9
   1 -15  -1 2001.46 232.400   9
   1 -15  -1-62.4026 67.4377   8
   1 -15   0 12.9908 68.3063   8
   1 -15   0 13.9298 64.0545  27
   1 -15   1-80.9977 74.1935  27
   1 -15   1 717.517 160.543   9
   1 -15   2 63.8970 63.2314  27
   1 -15   3 197.875 91.7040  27
   1 -15   4 488.977 115.914  27
   1 -15   5 15.1260 73.7279  27
   1 -15   6 413.715 105.595  27
   1 -15   7 45.6450 75.1561  27
   1 -15   8 289.993 102.458  27
   1 -15   9 64.0278 61.7174  27
   1 -15  10 202.109 72.6019  27
   1 -15  11 579.030 94.9306  12
   1 -15  11 565.654 95.0473  27
   1 -15  12 907.561 114.482  12
   1 -15  13 998.539 116.178  12
   1 -14  -6 7684.16 383.777   9
   1 -14  -5 269.864 72.5237   8
   1 -14  -5 1026.97 180.742   9
   1 -14  -4 685.258 120.037   8
   1 -14  -3-18.7890 61.5127   8
   1 -14  -2 39.6966 66.7186   8
   1 -14  -1-97.2696 201.176   9
   1 -14   0 141.546 74.2158  27
   1 -14   0-18.1598 122.768   9
   1 -14   1 3294.91 300.070  27
   1 -14   1 4222.11 344.487   9
   1 -14   2 994.282 176.308  27
   1 -14   3 115.345 94.5301  27
   1 -14   4 1288.30 201.241  27
   1 -14   5 1795.10 229.374  27
   1 -14   6 505.554 140.935  27
   1 -14   7 88.0319 81.4159  27
   1 -14   8 3897.28 318.048  27
   1 -14   9 766.659 141.715  27
   1 -14   9 872.649 141.936  12
   1 -14  10 73.4663 70.0864  27
   1 -14  10 26.3752 58.5513  12
   1 -14  11 416.330 105.635  12
   1 -14  11 333.163 85.6294  27
   1 -14  12-16.1688 48.8845  12
   1 -14  13 65.6053 69.6509  12
   1 -14  14 119.544 59.9348  12
   1 -14  15 246.530 60.2139  12
   1 -13  -8 2503.43 225.023   9
   1 -13  -7 159.821 122.314   9
   1 -13  -6 2353.05 270.271   9
   1 -13  -5 1430.28 213.915   9
   1 -13  -5 402.763 99.7293   8
   1 -13  -4 161.137 81.3595   8
   1 -13  -4 428.951 139.780   9
   1 -13  -3 266.837 136.682   9
   1 -13  -3 2.68032 68.2798   8
   1 -13  -2 399.214 162.304   9
   1 -13  -1 2140.78 246.161  27
   1 -13  -1 2641.02 287.966   9
   1 -13   0 405.090 117.818  27
   1 -13   0 1209.82 225.273   9
   1 -13   1 1465.71 216.005   9
   1 -13   1 918.661 170.736  27
   1 -13   2 2143.89 262.312  27
   1 -13   3 1958.38 246.479  27
   1 -13   4 2720.08 292.411  27
   1 -13   4 3424.38 290.623  22
   1 -13   5-9.40946 81.3645  27
   1 -13   6 3153.69 303.613  27
   1 -13   7 408.402 127.039  27
   1 -13   8 373.116 97.8864  12
   1 -13   8 317.180 118.264  27
   1 -13   9 3014.31 280.815  27
   1 -13   9 2706.24 260.448  12
   1 -13  10 1597.38 197.671  27
   1 -13  10 1339.45 185.836  12
   1 -13  11 92.9589 83.3394  12
   1 -13  11 144.051 68.9479  27
   1 -13  12-3.65198 64.1342  12
   1 -13  13 103.437 70.9957  12
   1 -13  14 395.979 99.5979  12
   1 -13  15 308.306 81.7606  12
  -1  13 -15 346.881 74.1983  17
   1 -13  16-14.2610 36.7627  12
  -1  13 -16-15.4711 26.8966  17
   1 -12  -9 149.751 102.205   9
   1 -12  -9 10834.8 261.086  23
   1 -12  -8 10331.9 284.985  23
   1 -12  -8 955.094 172.947   9
   1 -12  -7 10291.3 298.807  23
   1 -12  -7 77.4279 92.3079   9
   1 -12  -6 818.453 156.143   9
   1 -12  -6 890.025 142.447   8
   1 -12  -5-21.7242 65.9881   9
   1 -12  -5 28.8501 57.0556   8
   1 -12  -4 1038.21 171.976   9
   1 -12  -4 10468.7 330.280  23
   1 -12  -3 8614.08 303.850  23
   1 -12  -3 3392.69 303.146   9
   1 -12  -2 2074.23 239.083   9
   1 -12  -2 6334.77 264.622  23
   1 -12  -1 2576.85 273.208  27
   1 -12  -1 2590.08 258.101   9
   1 -12   0 31.0090 59.0623   9
   1 -12   0 9.93845 61.7489  27
   1 -12   1 1276.16 201.914  27
   1 -12   1 1399.72 199.111   9
   1 -12   2 223.547 100.280  27
   1 -12   3 738.176 132.393  22
   1 -12   3 673.445 154.097  27
   1 -12   4 430.585 108.855  22
   1 -12   4 572.912 134.176  27
   1 -12   5 2365.76 241.619  22
   1 -12   5 2168.64 259.666  27
   1 -12   6 105.283 70.9448  27
   1 -12   6 192.519 84.7622  22
   1 -12   7 5157.20 361.459  12
   1 -12   7 5033.54 379.883  27
   1 -12   8 3381.35 303.580  27
   1 -12   8 2994.41 283.523  12
   1 -12   9 3071.20 285.562  12
   1 -12   9 3054.54 291.347  27
   1 -12  10 1978.36 233.098  12
   1 -12  10 2297.49 246.566  27
   1 -12  11-110.108 85.7875  12
   1 -12  12 3580.04 302.317  12
   1 -12  13 1.79305 83.0344  12
   1 -12  14 789.624 153.380  12
   1 -12  15 109.555 64.6772  12
  -1  12 -15-27.1370 51.4526  17
  -1  12 -16-65.1236 48.6981  17
   1 -12  16 32.7475 48.6790  12
  -1  12 -17 181.161 48.9986  17
   1 -11 -11 7342.92 202.272  23
   1 -11 -10 7616.10 241.942  23
   1 -11 -10 1245.51 172.355   9
   1 -11  -9 356.935 110.498   9
   1 -11  -9 7976.09 287.792  23
   1 -11  -8 7319.11 295.760  23
   1 -11  -8 740.108 144.192   9
   1 -11  -7 161.185 88.7935   9
   1 -11  -7 8603.59 326.480  23
   1 -11  -6 144.897 72.0641   8
   1 -11  -6 106.997 72.8838   9
   1 -11  -5 593.026 123.239   9
   1 -11  -5 532.274 129.733   8
   1 -11  -4 972.445 160.298   9
   1 -11  -3 2717.84 166.602  23
   1 -11  -3 5180.57 354.082   9
   1 -11  -2 1192.14 168.136   9
   1 -11  -2 541.994 87.5943  23
   1 -11  -1 240.542 86.3864  23
   1 -11  -1-51.3523 76.7303   9
   1 -11   0 701.722 113.256  23
   1 -11   0 114.052 58.3251   9
   1 -11   1 225.143 71.0133   9
   1 -11   2 71.1729 70.3438  22
   1 -11   3 88.3664 62.8311  22
   1 -11   4 243.806 93.6761  22
   1 -11   5 20.2392 54.7856  22
   1 -11   6-56.4330 67.0105  22
   1 -11   6-113.725 87.5860  27
   1 -11   6 31.3762 51.7304  12
   1 -11   7 21.8702 56.4187  12
   1 -11   7-100.112 89.9239  27
   1 -11   8 3011.90 279.971  12
   1 -11   8 3042.01 286.524  27
   1 -11   9 2305.89 251.262  27
   1 -11   9 2267.40 250.851  12
   1 -11  10 1567.47 210.899  12
   1 -11  11 153.968 79.7320  12
   1 -11  12 494.456 124.047  12
   1 -11  13 835.958 151.344  12
  -1  11 -14 25.3926 49.0461  19
   1 -11  14 41.8462 67.1467  12
   1 -11  15 82.8480 73.0921  12
  -1  11 -15 59.7434 56.7940  19
  -1  11 -16 46.1041 48.3645  19
   1 -11  16 120.580 63.2978  12
  -1  11 -16 28.5367 49.2733  17
  -1  11 -17 408.834 82.0286  17
   1 -11  17 336.709 75.6568  12
   1 -10 -12 5139.23 182.933  23
   1 -10 -11 5753.72 235.869  23
   1 -10 -11 725.597 131.367   9
   1 -10 -10 4488.60 241.618  23
   1 -10 -10 243.737 88.6474   9
   1 -10  -9 408.102 103.230   9
   1 -10  -9 2968.87 215.756  23
   1 -10  -8 1638.59 173.398  23
   1 -10  -8-64.3927 65.9391   9
   1 -10  -7 792.701 148.161   9
   1 -10  -7-96.9581 143.662  23
   1 -10  -6 5.23573 57.4157   9
   1 -10  -5 32.1038 55.2927   9
   1 -10  -4 4217.74 311.579   9
   1 -10  -3 8665.71 435.159   9
   1 -10  -3 3400.03 183.283  23
   1 -10  -2 19359.8 480.938  23
   1 -10  -2 35132.3 866.104   9
  -1  10   1 18494.9 1256.38  29
   1 -10  -1 18194.6 1207.93  26
   1 -10  -1 19463.0 634.033   9
   1 -10  -1 19811.4 1306.34  15
  -1  10   0 3068.58 513.707  29
   1 -10   0 2817.79 477.141  15
   1 -10   0 2667.57 440.247  26
  -1  10  -1 4413.35 608.295  29
   1 -10   1 4395.70 579.799  15
  -1  10  -2 4540.36 625.049  29
  -1  10  -3-28.8729 109.371  29
  -1  10  -4 4817.60 635.679  29
  -1  10  -5 43.3403 165.726  29
  -1  10  -6 2922.87 510.747  29
   1 -10   7 736.503 135.875  22
  -1  10  -7 671.196 261.569  29
   1 -10   8 53.1111 52.1667  12
   1 -10   8 116.056 72.6610  27
   1 -10   9 6897.78 414.214  27
   1 -10   9 5608.34 382.007  12
   1 -10  10 8592.82 480.589  12
   1 -10  11 8833.25 491.578  12
  -1  10 -12 278.903 91.2844  19
   1 -10  12 245.489 97.3205  12
  -1  10 -13 25.2186 55.8751  19
   1 -10  13-38.2156 65.3107  12
  -1  10 -14 689.812 133.096  19
   1 -10  14 787.978 144.740  12
  -1  10 -15 2819.72 240.327  19
   1 -10  15 3153.18 280.795  12
  -1  10 -16 3745.66 260.941  19
  -1  10 -16 3269.44 249.101  17
   1 -10  16 3645.19 273.916  12
  -1  10 -17 546.977 99.2558  19
   1 -10  17 483.873 99.0040  12
  -1  10 -17 401.815 84.3721  17
  -1  10 -18 404.659 77.5200  17
   1  -9 -13 3233.79 173.700  23
   1  -9 -12 221.095 78.2247   9
   1  -9 -12 2343.66 172.545  23
   1  -9 -11 2637.80 225.365   9
   1  -9 -11 2142.56 179.194  23
   1  -9 -10 167.210 78.3357   9
   1  -9 -10 197.089 75.6145  23
   1  -9  -9 991.093 126.150  23
   1  -9  -9 1044.35 156.950   9
   1  -9  -8 56.4683 56.7516  23
   1  -9  -8-36.0659 75.7984   9
   1  -9  -7 282.767 81.4060   9
   1  -9  -7 345.927 77.6959  23
   1  -9  -6 288.646 75.7414  23
   1  -9  -5 72.7835 57.3274  23
   1  -9  -4 2542.72 193.915  23
   1  -9  -3 64.3067 151.893  15
   1  -9  -3 182.990 124.506  26
  -1   9   2 212.343 145.802  29
   1  -9  -2-106.299 118.558  26
   1  -9  -2-2.41140 111.970  15
   1  -9  -1 5650.90 633.314  26
  -1   9   1 5553.86 638.675  29
   1  -9  -1 5404.01 641.854  15
   1  -9   0 65.2247 105.671  26
  -1   9   0-18.9333 104.375  29
   1  -9   0 11.5648 77.7244  15
   1  -9   1 8738.11 714.142  26
  -1   9  -1 9220.31 821.425  29
  -1   9  -2 1716.19 364.115  29
  -1   9  -3 1175.96 289.601  29
  -1   9  -4 1880.34 373.541  29
  -1   9  -5 35.0859 120.034  29
  -1   9  -6 606.817 208.642  29
  -1   9  -6 1016.36 247.947   1
  -1   9  -7 1022.22 282.022  29
  -1   9  -7 1017.77 264.740   1
  -1   9  -8 400.594 189.020   1
  -1   9  -8 289.496 190.770  29
  -1   9  -9-79.8171 101.612   1
   1  -9   9 180.413 76.9657  12
   1  -9  10 2775.99 264.816  12
   1  -9  11 676.085 139.197  12
   1  -9  12 10854.9 548.479  12
   1  -9  13 7371.14 456.776  12
  -1   9 -13 7214.55 430.334  19
   1  -9  14 211.211 99.8295  12
  -1   9 -14 175.076 89.9003  19
  -1   9 -15 1595.49 194.918  19
   1  -9  15 1783.21 213.086  12
  -1   9 -16 5576.85 334.242  17
  -1   9 -16 5993.48 353.048  19
   1  -9  16 6103.89 364.716  12
   1  -9  17 4878.85 292.121  12
  -1   9 -17 4685.32 287.003  19
  -1   9 -17 4778.36 288.295  17
  -1   9 -18 316.552 80.7742  17
   1  -8 -14 1529.01 122.465  23
   1  -8 -13 888.597 106.923  23
   1  -8 -12 519.813 104.461   9
   1  -8 -12 588.031 103.159  23
   1  -8 -11-55.1628 71.9763   9
   1  -8 -11-43.9808 55.3907  23
   1  -8 -10 66.8136 60.1997  23
   1  -8 -10 82.3099 52.5609   9
   1  -8  -9 367.319 90.2064  23
   1  -8  -9 212.341 82.2386   9
   1  -8  -8 10.5260 46.1773  23
   1  -8  -7 2303.99 230.362   5
   1  -8  -7 1810.26 187.295  23
   1  -8  -6 2043.44 189.236  23
   1  -8  -5 3090.57 518.790  26
   1  -8  -5 2940.05 499.035  15
   1  -8  -4 1530.38 363.181  26
   1  -8  -4 1495.70 348.860  15
   1  -8  -3 1244.83 299.321  26
   1  -8  -3 1122.84 312.384  15
  -1   8   3 1485.79 304.422  29
   1  -8  -2 630.592 209.880  15
   1  -8  -2 578.670 197.579  26
  -1   8   2 374.612 184.248  29
   1  -8  -1 69.8997 105.785  26
   1  -8  -1 7.95838 80.3108  15
  -1   8   1-62.1750 81.7310  29
  -1   8   0 527.820 204.032  29
   1  -8   0 258.380 125.599  26
   1  -8   1 10344.4 724.692  26
  -1   8  -1 10825.2 817.818  29
  -1   8  -2 221.493 134.088  29
   1  -8   2 306.884 147.622  26
  -1   8  -3 3.40909 110.555  29
  -1   8  -4 1207.07 254.566   1
  -1   8  -4 1146.41 286.709  29
  -1   8  -5 2094.40 339.388   1
  -1   8  -5 2318.78 394.855  29
  -1   8  -6 758.544 193.398   1
  -1   8  -6 737.538 214.878  29
  -1   8  -7 737.564 207.800  29
  -1   8  -7 841.858 236.431   1
  -1   8  -8 778.514 234.312   1
  -1   8  -9 0.37273 115.505   1
   1  -8  10 4323.03 327.476  12
  -1   8 -10 2765.21 475.466   1
  -1   8 -11 4387.08 316.474  14
  -1   8 -11 5034.54 334.159  20
   1  -8  11 5171.64 366.513  12
   1  -8  12 14557.0 628.552  12
  -1   8 -12 13798.3 575.441  20
   1  -8  13 2234.89 251.890  12
   1  -8  14 1606.32 214.591  12
  -1   8 -14 1360.56 195.761  19
  -1   8 -15 642.569 151.025  19
  -1   8 -15 463.076 112.019  17
   1  -8  15 841.536 152.567  12
  -1   8 -16 1007.50 164.146  19
  -1   8 -16 914.312 151.179  17
   1  -8  16 1046.11 155.923  12
  -1   8 -17 9970.37 433.998  17
   1  -8  17 10706.2 435.281  12
  -1   8 -17 9845.00 437.046  19
  -1   8 -18 3211.37 220.963  17
  -1   8 -18 3028.93 220.029  19
  -1   8 -19 117.701 45.6743  17
   1  -7 -15 638.197 79.4793  23
   1  -7 -14 705.289 105.454  23
   1  -7 -13 202.163 69.0158  23
   1  -7 -12 192.610 72.0393  23
   1  -7 -11 1477.63 179.590  23
   1  -7 -11 1738.86 187.385   9
   1  -7 -10 551.945 123.191  23
   1  -7  -9 1967.42 200.128  23
   1  -7  -8 1792.01 192.556  23
   1  -7  -8 1824.55 208.445   5
   1  -7  -7 9.21699 50.6009  23
   1  -7  -6 3106.13 508.060  26
   1  -7  -6 3335.35 509.064  15
   1  -7  -5 14281.6 1031.04  15
   1  -7  -5 15768.7 1085.88  26
   1  -7  -4 24009.9 1280.34  26
   1  -7  -4 23465.2 1281.12  15
   1  -7  -3 20581.6 1152.35  15
  -1   7   3 20612.7 1040.91  29
   1  -7  -3 18204.7 1060.41  26
   1  -7  -2 14484.4 921.121  15
  -1   7   2 14007.8 853.916  29
   1  -7  -2 13685.1 870.588  26
  -1   7   1 34264.2 1345.09  29
   1  -7  -1 32166.8 1286.17  26
  -1   7   0 45564.9 1555.15  29
   1  -7   0 44359.1 1459.17  26
   1  -7   1 69187.3 1751.78  26
  -1   7  -1 71193.7 1977.85  29
  -1   7  -2 1322.11 223.281   1
   1  -7   2 1438.42 240.398  26
  -1   7  -2 1077.74 247.776  29
  -1   7  -3 23522.3 980.087   1
  -1   7  -3 22923.2 1102.79  29
  -1   7  -4 13690.8 773.634   1
  -1   7  -4 12321.1 803.401  29
  -1   7  -5 26915.0 1147.39   1
  -1   7  -5 26578.6 1190.86  29
  -1   7  -6 862.258 219.641   1
  -1   7  -6 948.494 218.994  29
  -1   7  -7 1045.65 256.926   1
  -1   7  -7 1054.53 243.477  29
  -1   7  -8 771.958 217.084   1
  -1   7  -9 280.592 125.992   1
  -1   7 -10-61.7522 72.6432   1
  -1   7 -11 216.330 79.1218  14
   1  -7  11 262.808 88.7944  12
  -1   7 -11 332.374 94.9794  20
   1  -7  12 587.887 131.196  12
  -1   7 -12 511.877 120.890  20
  -1   7 -13 228.374 86.3359  20
   1  -7  13 199.490 86.4068  12
  -1   7 -14 897.753 153.591  19
   1  -7  14 1139.08 180.795  12
  -1   7 -15 839.181 148.208  17
  -1   7 -15 985.911 166.600  19
   1  -7  15 1111.30 170.201  12
  -1   7 -16 1104.96 163.318  17
   1  -7  16 1207.46 162.123  12
  -1   7 -16 1171.78 184.989  19
  -1   7 -17 1160.76 161.294  17
  -1   7 -17 1071.08 161.782  19
  -1   7 -18 830.467 122.672  19
  -1   7 -18 741.726 115.588  17
  -1   7 -19 164.385 52.2433  17
   1  -6 -16 840.766 82.0905  23
   1  -6 -15 3437.37 209.223  23
   1  -6 -14 782.808 122.079  23
   1  -6 -13 1405.16 168.779  23
   1  -6 -12 596.865 133.675  23
   1  -6 -11 43.9837 69.0146  23
   1  -6 -10 57.9569 53.2753  23
   1  -6  -9 61.3379 51.0159  23
   1  -6  -8 2417.37 217.038  23
   1  -6  -7 692.437 239.564  26
   1  -6  -6 457.834 182.412  15
   1  -6  -6 471.310 208.859  26
   1  -6  -5 1093.35 307.121  15
   1  -6  -5 712.633 217.262  26
  -1   6   4 63.2154 86.8090  29
   1  -6  -4 4.71692 107.338  15
   1  -6  -4-82.5833 126.876  26
   1  -6  -3 413.467 152.521  26
   1  -6  -3 632.940 184.451  15
  -1   6   3 577.105 153.672  29
  -1   6   2 18628.4 894.708  29
   1  -6  -2 17508.3 915.816  26
   1  -6  -1 3696.56 392.305  26
  -1   6   1 4424.51 437.833  29
  -1   6   0 38309.8 1313.75  29
   1  -6   0 40413.9 1234.19  26
  -1   6  -1 3865.43 334.592   1
   1  -6   1 3751.97 357.958  26
  -1   6  -1 3767.46 416.417  29
   1  -6   2 2031.15 255.444  26
  -1   6  -2 1505.33 266.303  29
  -1   6  -2 1710.31 244.693   1
  -1   6  -3 31498.7 1175.09  29
  -1   6  -3 35807.4 1142.46   1
  -1   6  -4-38.0042 100.307  29
  -1   6  -4 209.202 114.474   1
  -1   6  -5 10972.8 706.685  29
  -1   6  -5 9505.72 656.615   1
  -1   6  -6 2667.15 370.466   1
  -1   6  -6 2946.44 363.790  29
  -1   6  -7 34142.7 1252.59  29
  -1   6  -7 26875.6 1243.65   1
  -1   6  -8 174.604 118.809   1
  -1   6  -9 171.492 129.443   1
  -1   6 -10 2076.27 397.304   1
  -1   6 -11 55.2652 117.996   1
  -1   6 -12-28.3544 68.9185  20
   1  -6  12-9.64439 51.2699  12
  -1   6 -13 703.043 142.325  20
   1  -6  13 712.412 152.998  12
   1  -6  14 1101.42 173.471  12
  -1   6 -14 908.265 166.054  20
  -1   6 -14 761.549 139.708  17
  -1   6 -14 818.421 156.468  19
  -1   6 -15 293.053 107.690  17
  -1   6 -15 220.590 94.9421  19
  -1   6 -16 89.1376 71.3595  17
  -1   6 -16 51.4459 83.4034  19
  -1   6 -17 469.412 116.321  17
  -1   6 -17 362.483 95.8879  19
  -1   6 -18 262.632 75.7296  17
  -1   6 -18 307.886 85.4592  19
  -1   6 -19 65.0140 36.4345  17
   1  -5 -16 20.7148 40.9418  23
   1  -5 -15-10.8926 54.4903  23
   1  -5 -14 4119.56 280.426  23
   1  -5 -13 710.040 123.930  23
   1  -5 -12 124.525 63.7414  23
   1  -5 -11-3.63901 52.4237  23
   1  -5 -10 1979.61 211.605  23
   1  -5  -9 105.488 69.1903  23
   1  -5  -9 180.609 64.8114   5
   1  -5  -9 210.878 145.503  26
   1  -5  -8 118.191 115.920  26
   1  -5  -7 2001.03 384.046  26
   1  -5  -6 19298.6 1086.13  15
   1  -5  -5 176.136 88.7240  15
   1  -5  -4 3127.59 392.121  15
  -1   5   4 2644.91 300.720  29
   1  -5  -3 31004.3 1188.18  15
  -1   5   3 30130.6 1027.08  29
  -1   5   2 116.043 80.4451  29
  -1   5   1 29732.5 1020.96  29
   1  -5  -1 27592.6 970.964  26
  -1   5   1 28979.5 757.143   1
  -1   5   0 578.725 180.025  29
   1  -5   0 556.683 147.799  26
  -1   5   0 552.898 112.540   1
   1  -5   1 5660.66 384.862  26
  -1   5  -1 4759.07 413.697  29
  -1   5  -1 5461.66 360.009   1
   1  -5   2 88367.4 1496.88  26
  -1   5  -2 86278.4 1627.43   1
  -1   5  -3 7847.39 512.651   1
  -1   5  -3 6527.14 487.170  29
  -1   5  -4 7428.94 521.094   1
  -1   5  -4 8643.80 561.770  29
  -1   5  -5 530.321 131.556  29
  -1   5  -5 372.663 138.465   1
  -1   5  -6 35609.0 1164.29  29
  -1   5  -6 35203.8 1285.49   1
  -1   5  -7 1885.45 315.403   1
  -1   5  -7 2120.18 276.083  29
  -1   5  -8 333.640 143.471   1
  -1   5  -9 536.242 190.804   1
  -1   5 -10 802.249 235.282   1
  -1   5 -11 191.931 99.1323  16
  -1   5 -11 186.845 138.420   1
  -1   5 -12 373.506 93.8910  20
   1  -5  12 351.618 98.2909  12
  -1   5 -13 64.3582 67.7744  17
  -1   5 -13 116.104 80.8353  20
  -1   5 -14 731.142 152.353  20
  -1   5 -14 592.419 133.057  17
  -1   5 -14 625.547 146.006  19
  -1   5 -15 268.833 82.4375  17
  -1   5 -15 416.327 122.465  19
  -1   5 -16 116.295 90.2611  17
  -1   5 -16 92.6609 76.6963  19
  -1   5 -17 71.5259 60.2680  19
  -1   5 -17-44.6571 74.7395  17
  -1   5 -18 26.0235 52.0015  17
  -1   5 -18 4.97268 56.0688  19
  -1   5 -19-26.0080 46.3647  17
   1  -4 -17 694.807 87.8420  23
   1  -4 -16 326.781 87.7968  23
   1  -4 -15 502.305 99.0472  23
   1  -4 -14 134.883 72.9249  23
   1  -4 -13 739.506 148.181  23
   1  -4 -12 168.186 69.4196  23
   1  -4 -11 84.5610 54.1277  23
   1  -4 -10 1228.98 177.283  23
   1  -4 -10 449.488 219.935  26
   1  -4  -9 10857.7 922.124  26
   1  -4  -9 10899.1 932.858   3
   1  -4  -8 848.539 275.258   3
   1  -4  -7 12081.2 861.342   3
   1  -4  -7 11579.9 832.811  28
   1  -4  -6 8279.57 651.542  15
   1  -4  -6 8766.26 688.907   3
   1  -4  -6 8507.50 671.732  28
   1  -4  -5 9893.15 675.347   3
   1  -4  -5 9628.30 674.173  15
   1  -4  -5 9822.88 685.229  28
   1  -4  -4 5890.33 496.534  28
  -1   4   4 5600.85 382.162  29
   1  -4  -4 5865.55 498.587  15
   1  -4  -3 24954.7 953.141  28
  -1   4   3 24972.8 835.456  29
   1  -4  -3 25858.2 984.934  15
   1  -4  -2 49054.2 1260.93  28
  -1   4   2 50542.7 1196.56  29
   1  -4  -2 49414.0 734.853  25
  -1   4   1 701.567 157.646  29
   1  -4  -1 563.788 122.606  28
  -1   4   0 2741.85 282.104  29
  -1   4  -1 20050.3 753.456  29
  -1   4  -1 17879.7 599.901   1
   1  -4   1 18686.5 597.273  26
  -1   4  -2 374.075 109.626   1
  -1   4  -2 119.459 83.6583  29
   1  -4   2 414.839 88.6616  26
  -1   4  -3 27256.3 907.207   1
  -1   4  -3 29962.8 929.051  29
  -1   4  -4 22898.2 797.593  29
  -1   4  -4 23325.0 896.842   1
  -1   4  -5 15163.0 758.134   1
  -1   4  -5 14051.7 638.912  29
  -1   4  -6 2076.14 241.550  29
  -1   4  -6 1716.07 275.726   1
  -1   4  -7 583.780 172.007   1
  -1   4  -8 1195.72 262.285   1
  -1   4  -9 9815.48 780.190   1
  -1   4 -10 9092.61 790.255   1
  -1   4 -10 9563.23 821.388  16
  -1   4 -11 8578.49 823.841  16
  -1   4 -11 8255.61 786.951   1
  -1   4 -12 97.6431 50.3374  20
  -1   4 -13 547.786 120.078  20
  -1   4 -13 623.681 130.752  17
  -1   4 -14 190.232 79.0192  17
  -1   4 -14 295.124 108.345  19
  -1   4 -14 245.769 107.207  20
  -1   4 -15 903.299 164.312  17
  -1   4 -15 858.524 161.007  19
  -1   4 -16-62.1619 81.4884  19
  -1   4 -16 80.3334 86.7672  17
  -1   4 -17 899.220 138.656  19
  -1   4 -17 908.626 142.775  17
  -1   4 -18 100.996 52.3060  17
  -1   4 -19 167.345 57.7342  17
   1  -3 -17 499.188 86.9502  23
   1  -3 -16-238.145 81.0865  23
   1  -3 -15 4207.22 283.686  23
   1  -3 -14 186.388 86.5432  23
   1  -3 -13 278.690 96.5186  23
   1  -3 -12 265.261 91.6499  23
   1  -3 -11 385.334 103.068  23
   1  -3 -10 2792.27 472.212   3
   1  -3  -9 5498.21 634.698   3
   1  -3  -8-5.71363 105.516  28
   1  -3  -8 12.9399 73.5740   3
   1  -3  -7 2097.62 344.087  28
   1  -3  -7 2348.78 361.596   3
   1  -3  -6 13042.2 774.418  28
   1  -3  -6 13540.1 798.681   3
   1  -3  -6 13436.4 763.215  15
   1  -3  -5 56648.2 1565.57  28
  -1   3   5 56762.6 1049.70  29
   1  -3  -5 55928.5 1502.26  15
   1  -3  -5 58174.1 1080.37  24
   1  -3  -5 57399.4 1550.62   3
   1  -3  -4 97863.7 1901.15   3
  -1   3   4 89158.4 1441.85  29
   1  -3  -4 93522.2 1864.71  15
   1  -3  -4 93143.6 1897.70  28
   1  -3  -4 97591.8 1280.75  24
   1  -3  -3 81338.4 1653.33  28
   1  -3  -3 89039.1 1673.59   3
  -1   3   3 82614.5 1376.80  29
   1  -3  -3 86703.1 997.162  25
  -1   3   2 16925.2 594.629  29
   1  -3  -2 18537.2 417.791  25
  -1   3   1 478041. 4266.08  29
   1  -3  -1 460081. 4268.02  28
   1  -3   0 476959. 4043.76  28
  -1   3   0 460744. 4251.24  29
  -1   3  -1 6271.09 325.825   1
  -1   3  -1 6521.38 369.655  29
   1  -3   1 6102.07 275.888  28
  -1   3  -2 8961.91 425.914   1
   1  -3   2 9382.15 293.321  26
  -1   3  -2 9625.29 444.895  29
  -1   3  -3 2497.78 234.849  29
  -1   3  -4 31895.3 837.578  29
  -1   3  -5 64762.2 1550.38   1
  -1   3  -5 65755.7 1230.74  29
  -1   3  -6 173.246 109.356   1
  -1   3  -6 279.177 94.9418  29
  -1   3  -7 1467.38 274.448   1
  -1   3  -8 1589.77 301.657   1
  -1   3  -9 2004.59 354.132  16
  -1   3  -9 1339.06 280.189   1
  -1   3 -10 925.784 263.766  16
  -1   3 -10 1491.52 316.129   1
  -1   3 -11 191.372 118.909   1
  -1   3 -11 83.0983 94.3940  16
  -1   3 -12 143.158 61.0318  17
  -1   3 -12 22.8684 55.6049  20
  -1   3 -13 491.339 126.594  19
  -1   3 -13 476.294 121.661  20
  -1   3 -13 562.203 127.830  17
  -1   3 -14 2580.74 254.066  17
  -1   3 -14 2443.89 254.692  20
  -1   3 -14 2812.76 271.636  19
  -1   3 -15 784.505 150.207  17
  -1   3 -15 758.061 153.608  19
  -1   3 -16 234.503 94.7345  17
  -1   3 -16 151.268 72.6715  19
  -1   3 -17-19.7598 66.2682  17
  -1   3 -17 31.8953 60.4851  19
  -1   3 -18 71.9447 62.3729  17
  -1   3 -19 624.301 96.2255  17
   1  -2 -18 121.947 46.2202  23
   1  -2 -17-133.534 67.7551  23
   1  -2 -16 2164.87 200.909  23
   1  -2 -15 2620.53 244.175  23
   1  -2 -15 2882.39 246.135  17
   1  -2 -14 5236.31 339.317  17
   1  -2 -14 5291.78 349.741  23
   1  -2 -13 13026.2 538.852  17
   1  -2 -13 11747.1 532.058  23
   1  -2 -12 1104.09 155.236  17
   1  -2 -12 976.417 155.644  23
   1  -2 -11 9022.61 876.961   3
   1  -2 -11 9091.19 436.726  23
   1  -2 -10 788.287 244.760   3
   1  -2 -10 645.628 200.890  28
   1  -2  -9 1225.44 270.352  28
   1  -2  -9 1422.85 299.923   3
   1  -2  -8 10097.6 741.585  28
   1  -2  -8 10357.9 759.799   3
   1  -2  -7 23488.7 996.667  16
   1  -2  -7 22336.1 1039.09   3
   1  -2  -7 23212.4 1054.45  28
   1  -2  -6 2874.55 343.514   3
   1  -2  -6 2821.06 316.284  16
   1  -2  -6 2750.74 337.302  28
   1  -2  -5 25.7008 119.217   3
  -1   2   5 51.7569 36.1123  29
   1  -2  -5 178.928 90.9915  16
   1  -2  -5 29.5589 52.6188  25
   1  -2  -5 140.492 117.629  15
   1  -2  -5 49.5989 80.2938  28
   1  -2  -4 19585.9 647.802  16
   1  -2  -4 18009.6 737.142  28
   1  -2  -4 20417.6 525.934  25
   1  -2  -4 18186.0 707.541  15
  -1   2   4 17644.5 491.546  29
   1  -2  -4 20482.7 755.613   3
   1  -2  -3 23234.3 441.154  24
   1  -2  -3 25728.0 549.632  25
  -1   2   3 22899.2 589.959  29
   1  -2  -3 25534.2 769.084   3
   1  -2  -2 209742. 2408.24   3
   1  -2  -2 210367. 1926.72  25
  -1   2   1 46951.7 858.620  29
   1  -2   0 33.7079 40.8134  28
  -1   2   0 66.3021 62.1253  29
  -1   2  -1 541.993 98.4827  29
   1  -2   1 929.723 80.6783  28
  -1   2  -2 2841.12 208.331  29
  -1   2  -3 661.188 115.643  29
  -1   2  -3 792.169 98.8370   2
  -1   2  -4 97.9143 62.4753   2
  -1   2  -4-11.4510 45.7441  29
  -1   2  -5 10748.1 390.179  29
  -1   2  -5 10991.3 592.574   1
  -1   2  -6 8620.78 329.567  29
  -1   2  -6 8431.41 565.433   1
  -1   2  -7 120.592 133.195  16
  -1   2  -7 166.764 96.8989   1
  -1   2  -8 35.7044 88.0694   1
  -1   2  -8 20.1503 81.1121  16
  -1   2  -9 369.360 160.768   1
  -1   2  -9 296.340 174.945  16
  -1   2 -10 1854.46 357.744  16
  -1   2 -10 1636.38 319.066   1
  -1   2 -11 258.105 150.343   1
  -1   2 -11 360.208 184.777  16
  -1   2 -12 1241.00 318.069   1
  -1   2 -12 1475.62 186.663  17
  -1   2 -12 1232.46 170.137  20
  -1   2 -13 36.8216 59.1093  20
  -1   2 -13 135.643 76.8947  19
  -1   2 -13 47.9570 75.0082  17
  -1   2 -14 937.835 158.806  19
  -1   2 -14 906.443 159.185  17
  -1   2 -14 884.091 159.147  20
  -1   2 -15 1857.68 215.068  17
  -1   2 -15 2287.50 239.678  19
  -1   2 -16 1667.42 195.897  17
  -1   2 -16 1722.45 198.776  19
  -1   2 -17 122.985 68.0982  17
  -1   2 -18 48.7648 56.7001  17
  -1   2 -19 437.659 79.7762  17
   1  -1 -18 1071.55 116.161  23
   1  -1 -17 146.032 68.7191  23
   1  -1 -16 124.216 83.6242  23
   1  -1 -16 146.815 56.5491  17
   1  -1 -15 5199.25 335.676  23
   1  -1 -15 4929.17 326.519  17
   1  -1 -14 1314.25 174.125  17
   1  -1 -14 814.661 147.336  23
   1  -1 -13 2368.46 229.706  17
   1  -1 -13 2154.75 229.562  23
   1  -1 -12 5333.22 334.057  17
   1  -1 -11 33134.6 1593.57  16
   1  -1 -11 31670.8 1591.22   3
   1  -1 -10 643.193 202.730  28
   1  -1 -10 578.703 207.115  16
   1  -1 -10 617.587 212.920   3
   1  -1  -9 3532.76 450.962   3
   1  -1  -9 3570.82 447.140  28
   1  -1  -9 3551.51 450.631  16
   1  -1  -8 31282.5 1265.25   3
   1  -1  -8 32393.5 1265.60  28
   1  -1  -8 32075.0 1235.76  16
   1  -1  -7 8440.37 572.721  16
   1  -1  -7 8209.93 483.423  25
   1  -1  -7 8407.47 588.545   3
   1  -1  -7 8262.40 583.330  28
   1  -1  -6 2981.28 308.203  16
   1  -1  -6 2523.99 300.080   3
   1  -1  -6 2733.61 257.037  25
   1  -1  -6 2638.46 305.827  28
   1  -1  -5 6934.81 443.360   3
   1  -1  -5 5860.58 416.027  28
   1  -1  -5 6654.51 409.209  16
   1  -1  -5 6850.16 380.002  25
   1  -1  -5 5761.40 383.343  15
   1  -1  -4 1235.23 145.885  25
   1  -1  -4 1107.21 160.263   3
   1  -1  -4 1111.40 146.332  16
   1  -1  -4 1147.42 177.955  28
   1  -1  -3 2770.08 227.910   3
   1  -1  -3 2675.21 185.209  16
  -1   1   3 2412.62 154.941  29
   1  -1  -3 2581.15 205.698  15
   1  -1  -3 3036.75 197.455  25
  -1   1   2 4257.42 204.979  29
   1  -1  -2 4377.42 240.510   3
   1  -1  -2 4163.95 211.598  25
   1  -1  -2 4448.40 187.805  16
   1  -1  -1 36141.1 608.451  25
   1  -1  -1 35571.5 389.766  16
  -1   1   1 35129.8 629.755  29
  -1   1   0 1869.64 139.853  29
  -1   1  -1 32709.9 609.743  29
  -1   1  -2 11966.5 357.677  29
  -1   1  -3 52668.1 951.705   2
  -1   1  -3 53809.1 724.355   4
  -1   1  -3 52196.5 615.028  26
  -1   1  -4 14143.5 362.378  26
  -1   1  -4 14680.0 563.261   2
  -1   1  -5 25479.2 584.615  26
  -1   1  -5 25226.8 843.499   2
  -1   1  -5 25285.5 862.724   1
  -1   1  -5 23649.8 847.728  16
  -1   1  -6 69607.9 1618.03   1
  -1   1  -6 70122.9 1664.91  16
  -1   1  -7 21578.7 985.382  16
  -1   1  -7 22508.5 960.904   1
  -1   1  -8 11261.2 767.656  16
  -1   1  -8 10765.1 712.969   1
  -1   1  -9 259.039 131.924  16
  -1   1  -9 422.778 176.650   1
  -1   1 -10-11.7102 68.6547   1
  -1   1 -10 17.1467 113.032  16
  -1   1 -11 1723.42 376.510  16
  -1   1 -12 2008.26 210.167  23
  -1   1 -12 2243.48 231.371  19
  -1   1 -12 2355.50 235.628  17
  -1   1 -12 1791.70 210.907  20
  -1   1 -13 884.353 153.344  20
  -1   1 -13 699.412 120.958  23
  -1   1 -13 872.800 148.156  19
  -1   1 -13 1078.58 166.525  17
  -1   1 -14 55.6205 64.0722  19
  -1   1 -14-2.45250 58.9807  23
  -1   1 -14 78.2562 77.3540  17
  -1   1 -14-73.1844 78.6644  20
  -1   1 -15 1391.05 184.318  17
  -1   1 -15 1671.61 195.153  19
  -1   1 -15 1547.11 176.547  23
  -1   1 -16-72.0558 73.5003  17
  -1   1 -16-18.2167 41.3027  23
  -1   1 -17 336.155 96.7552  17
  -1   1 -18 141.662 69.4703  17
   1   0 -19 197.704 57.0804  23
   1   0 -18 124.653 61.1616  23
   1   0 -17 356.694 86.3019  17
   1   0 -17 278.630 87.2274  23
   1   0 -16 511.558 106.936  23
   1   0 -16 752.346 124.702  17
   1   0 -15 94.3796 53.2681  17
   1   0 -15 188.894 84.4324  23
   1   0 -14 6415.68 384.284  17
   1   0 -14 5853.24 378.127  23
   1   0 -13 11289.8 503.197  17
   1   0 -13 11206.9 519.646  19
   1   0 -12 14233.1 575.661  19
   1   0 -12 12669.9 1021.18   3
   1   0 -12 12443.3 1022.64  16
   1   0 -11 1160.83 291.639  16
   1   0 -11 1462.55 330.998   3
   1   0 -10 5770.64 601.898  16
   1   0 -10 5397.39 579.193   3
   1   0  -9 9576.30 717.968  16
   1   0  -9 9635.95 682.427  28
   1   0  -9 9314.24 704.209   1
   1   0  -9 9649.04 724.866   3
   1   0  -8 4726.43 428.353  25
   1   0  -8 4409.07 451.891   1
   1   0  -8 4362.87 431.360  28
   1   0  -8 4497.09 458.138  16
   1   0  -7 5524.56 473.896   1
   1   0  -7 5606.00 462.267  16
   1   0  -6 7163.88 490.896   1
   1   0  -6 7307.94 462.892  25
   1   0  -6 6823.75 477.238  28
   1   0  -5 969.133 166.741  25
   1   0  -5 1067.84 181.613   1
   1   0  -4 188551. 2063.78  15
   1   0  -4 205224. 2360.85  25
   1   0  -3 78015.2 1197.89  25
   1   0  -3 73233.9 988.878  15
   1   0  -2 333461. 2612.51   3
   1   0  -2 330621. 2917.76  25
   1   0  -1 29620.5 577.491  25
  -1   0   0 64879.3 812.510  24
  -1   0  -1 15200.2 404.080  24
  -1   0  -2 179074. 1710.28  26
  -1   0  -2 181333. 1805.73   4
  -1   0  -3 129891. 1558.13   4
  -1   0  -3 128629. 1489.21  26
  -1   0  -3 133372. 1793.90   2
  -1   0  -4 31971.4 903.566   2
  -1   0  -4 28722.7 698.189  26
  -1   0  -5 59353.5 1324.12   1
  -1   0  -5 59862.2 1412.37   2
  -1   0  -5 56461.1 1381.11  16
  -1   0  -6 79319.9 1803.11   2
  -1   0  -6 76880.5 1645.39   1
  -1   0  -6 76751.4 1762.30  16
  -1   0  -7 99513.8 2203.57  16
  -1   0  -7 98153.7 2030.42   1
  -1   0  -7 104727. 1851.77  26
  -1   0  -8 517.621 152.606   1
  -1   0  -8 639.942 199.527  16
  -1   0  -9 28655.6 1348.52  16
  -1   0  -9 30491.1 1265.36   1
  -1   0 -10 19720.3 1203.74  16
  -1   0 -11 9882.62 900.572   3
  -1   0 -11 8914.41 815.803  24
  -1   0 -12 4131.32 307.925  17
  -1   0 -12 3650.99 275.598  23
  -1   0 -12 3930.92 306.661  20
  -1   0 -12 3924.39 301.019   6
  -1   0 -13-23.0470 67.4355  23
  -1   0 -13 57.4188 60.5818  20
  -1   0 -13-28.9067 71.6541  17
  -1   0 -14 2478.05 248.179  17
  -1   0 -14 2361.80 227.113  23
  -1   0 -15 2995.26 265.648  17
  -1   0 -15 2617.25 227.733  23
  -1   0 -16 171.480 67.7351  23
  -1   0 -16 200.296 77.8576  17
  -1   0 -17 97.8411 66.2939  17
  -1   0 -18 22.9821 40.4773  17
   1   1 -19-4.72756 29.2625  23
   1   1 -18 94.9746 55.7409  23
   1   1 -18-1.45810 43.4999  17
   1   1 -17 336.122 87.3520  17
   1   1 -17 242.418 83.0851  23
   1   1 -16 46.7022 50.6257  17
   1   1 -16 55.6988 61.9403  23
   1   1 -15 96.8072 71.6096  23
   1   1 -15 46.9878 65.8291  17
   1   1 -14 5647.83 379.688  19
   1   1 -14 6129.29 382.569  17
   1   1 -13 4069.79 304.147  17
   1   1 -13 4261.74 327.876  19
   1   1 -12 2925.04 499.081  16
   1   1 -12 2841.84 467.842   3
   1   1 -11 4452.59 569.747  16
   1   1 -11 4359.62 546.462   1
   1   1 -11 4495.09 557.999   3
   1   1 -10 9083.53 753.362  16
   1   1 -10 8972.84 744.833   1
   1   1  -9 30408.8 1299.36   1
   1   1  -9 30659.5 1285.60  16
   1   1  -9 31683.1 1186.36  28
   1   1  -8 1382.34 259.060   1
   1   1  -8 1781.75 286.704  25
   1   1  -8 1370.22 233.968  28
   1   1  -7 25190.8 1026.41   1
   1   1  -7 28143.0 1044.35  25
   1   1  -6 536.147 149.428   1
   1   1  -6 602.627 160.962  25
   1   1  -5 2495.51 271.532   1
   1   1  -5 2408.14 262.015  25
   1   1  -4 280447. 3093.40  25
   1   1  -3 110695. 1600.48  25
   1   1  -2 2501.92 218.613  25
   1   1  -1 48860.4 821.927  25
   1   1   0 8529.03 287.686  25
  -1  -1   0 8439.60 229.294   3
  -1  -1  -1 7509.99 326.201  24
   1   1   1 7627.77 263.580  25
  -1  -1  -2 475276. 4192.32  26
  -1  -1  -2 480452. 3804.51   1
  -1  -1  -3 631945. 5338.60  26
  -1  -1  -3 644578. 5424.14   4
  -1  -1  -3 628424. 5043.89   1
  -1  -1  -4 189774. 2509.88  24
  -1  -1  -4 194124. 2629.35  16
  -1  -1  -4 201866. 2315.53   1
  -1  -1  -4 197355. 2713.70   2
  -1  -1  -5 46420.7 1322.44   2
  -1  -1  -5 47206.7 1177.71  26
  -1  -1  -5 47643.7 1313.34  16
  -1  -1  -6 111711. 1935.75   1
  -1  -1  -6 106075. 2258.07   2
  -1  -1  -6 106122. 2201.42  16
  -1  -1  -6 109541. 2009.95  26
  -1  -1  -7 143330. 2473.88  26
  -1  -1  -7 134365. 2696.32  16
  -1  -1  -7 137876. 2357.13   1
  -1  -1  -8 69071.8 1905.49  24
  -1  -1  -9 4290.19 537.578   3
  -1  -1  -9 4046.95 485.602  24
  -1  -1 -10 65552.3 2119.61  24
  -1  -1 -10 68713.5 2316.06   3
  -1  -1 -11 11.5074 47.8020  17
  -1  -1 -11-37.2626 42.1300   5
  -1  -1 -12 23439.4 740.709   5
  -1  -1 -12 24330.8 757.452  17
  -1  -1 -12 21358.3 698.141  23
  -1  -1 -12 22849.3 736.029   6
  -1  -1 -13 2672.02 256.444  17
  -1  -1 -13 2463.21 240.782  23
  -1  -1 -14 2283.85 220.167  23
  -1  -1 -14 2434.68 243.494  17
  -1  -1 -15 487.788 103.205  23
  -1  -1 -15 693.772 136.160  17
  -1  -1 -16 996.890 146.121  17
  -1  -1 -16 883.218 132.108  23
  -1  -1 -17-11.1183 58.0971  17
  -1  -1 -17-27.7768 35.1255  23
  -1  -1 -18 34.1289 34.5728  17
   1   2 -19 630.141 89.6625  17
   1   2 -19 492.871 79.5375  23
   1   2 -18 885.656 137.285  23
   1   2 -18 1000.74 128.692  17
   1   2 -17 365.440 95.6345  23
   1   2 -17 426.892 98.2185  17
   1   2 -16 4804.62 338.277  23
   1   2 -16 5129.44 337.594  17
   1   2 -15 6928.58 407.071  17
   1   2 -15 6422.30 405.445  19
   1   2 -14 1526.90 191.489  17
   1   2 -14 1498.79 205.926  19
   1   2 -13 90.3852 65.1002  19
   1   2 -13 222.486 81.2260  17
   1   2 -12 3861.86 561.947  16
   1   2 -12 4327.12 593.582   1
   1   2 -11 393.122 202.848  16
   1   2 -11 168.243 100.242   1
   1   2 -10 2606.62 405.467  16
   1   2 -10 3426.36 470.424   1
   1   2  -9 8648.19 673.932  25
   1   2  -9 9044.04 712.479   1
   1   2  -8 7561.32 598.884  25
   1   2  -8 7936.88 629.390   1
   1   2  -7 16285.6 839.885   1
   1   2  -7 19838.0 968.466  25
   1   2  -6 39906.1 1215.88   1
   1   2  -6 38913.8 1212.72  25
   1   2  -5 551.826 156.884   1
   1   2  -5 565.182 175.735  25
   1   2  -4 128069. 2030.72  25
   1   2  -3 542.299 124.420   1
   1   2  -3 503.301 131.941  25
   1   2  -2 98359.8 1353.68   1
  -1  -2   2 96860.8 858.802  15
  -1  -2   1 3863.57 184.429  15
   1   2  -1 3961.26 207.788   1
   1   2  -1 3790.29 240.582  25
  -1  -2   0 118164. 1443.50  15
   1   2   0 103321. 1330.66  25
   1   2   1 1562.43 130.487  25
  -1  -2  -1 1530.28 74.4071   1
  -1  -2  -1 1581.78 159.086   3
  -1  -2  -2 98725.1 1643.83   4
  -1  -2  -2 96414.4 1524.27  24
  -1  -2  -2 99871.2 984.804   1
  -1  -2  -3 59251.4 1347.83   2
  -1  -2  -3 63223.7 873.536   1
  -1  -2  -3 61811.0 1259.67  24
   1   2   3 63417.8 820.626  25
  -1  -2  -3 61089.8 1330.45  26
  -1  -2  -3 60553.4 1333.34   4
  -1  -2  -3 58791.9 1268.24   3
  -1  -2  -4 20399.8 553.278   1
  -1  -2  -4 19121.4 777.530   3
  -1  -2  -4 20801.7 861.771   2
  -1  -2  -4 20356.6 796.447  26
  -1  -2  -4 19199.7 746.810  24
   1   2   4 19649.4 440.628  25
  -1  -2  -5 27036.1 1077.99   2
  -1  -2  -5 25556.4 928.401  24
  -1  -2  -5 27651.8 996.763  26
  -1  -2  -5 26460.6 1012.81   3
  -1  -2  -6 17157.7 922.134   2
  -1  -2  -6 16672.5 874.508   3
  -1  -2  -6 18053.5 867.519  26
  -1  -2  -6 16551.9 800.990  24
  -1  -2  -7 98523.2 2200.43  24
  -1  -2  -7 100365. 2389.26   3
  -1  -2  -8 32662.5 1434.93   3
  -1  -2  -8 35240.8 1386.25  26
  -1  -2  -8 32062.9 1314.66  24
  -1  -2  -9 2439.28 387.098  24
  -1  -2  -9 2273.11 417.471   3
  -1  -2 -10 1458.86 352.229   3
  -1  -2 -11 15499.8 575.833  23
  -1  -2 -11 16235.9 607.025   5
  -1  -2 -11 16155.9 609.171  17
  -1  -2 -12 11127.1 514.995  17
  -1  -2 -12 10117.6 485.544  23
  -1  -2 -12 10524.4 506.073   5
  -1  -2 -13 115.878 67.1650  17
  -1  -2 -13 279.415 91.4910  23
  -1  -2 -14-163.229 69.5955  23
  -1  -2 -14 53.0939 62.5273  17
  -1  -2 -15 1409.04 167.106  23
  -1  -2 -15 2031.77 213.066  17
  -1  -2 -16 82.6251 61.2105  17
  -1  -2 -16 120.080 51.5951  23
  -1  -2 -17-51.4281 36.0373  23
  -1  -2 -17-67.6726 65.4777  17
   1   3 -19 2.54783 41.2244  17
   1   3 -19-20.7696 35.1886  23
   1   3 -18 887.335 126.190  17
   1   3 -18 711.633 127.329  23
   1   3 -17 499.464 112.879  17
   1   3 -17 605.585 107.526  23
   1   3 -16 1125.76 166.266  17
   1   3 -15 320.005 116.094  19
   1   3 -15 90.4844 67.3237  17
   1   3 -14 8294.02 449.352  17
   1   3 -14 8387.61 466.670  19
   1   3 -13 24229.6 785.791  19
   1   3 -12 6281.03 715.374  16
   1   3 -12 6295.32 714.423   1
   1   3 -11 157.277 141.911   1
   1   3 -10 30915.1 1432.68   1
   1   3  -9 40514.8 1550.46   1
   1   3  -9 39849.1 1529.44  25
   1   3  -8 2004.38 336.399   1
   1   3  -8 2217.30 342.637  25
   1   3  -7 2110.36 318.473  25
   1   3  -7 2673.66 355.567   1
   1   3  -6 90553.2 1933.43   1
   1   3  -6 82541.0 1924.08  25
   1   3  -5 37622.3 1184.53  25
   1   3  -5 37564.1 1118.25   1
   1   3  -4 312073. 3744.55  25
   1   3  -4 338975. 3633.35   1
   1   3  -3 7409.54 404.673   1
   1   3  -3 6964.97 435.743  25
  -1  -3   2 14659.3 400.053  15
   1   3  -2 16093.3 519.284   1
  -1  -3   1 96027.1 1347.12  15
   1   3  -1 94642.2 1475.37  25
  -1  -3   0 57209.2 1109.12  15
   1   3   0 56854.5 1002.27  25
  -1  -3  -1 1957.23 235.661  15
   1   3   1 2220.41 163.463  25
  -1  -3  -2 2482.02 255.689   3
  -1  -3  -2 2549.74 268.337   2
   1   3   2 2738.71 152.348  25
  -1  -3  -2 2274.55 280.768  26
  -1  -3  -2 2557.70 286.956   4
  -1  -3  -3 14779.6 715.825   2
  -1  -3  -3 15141.9 727.761   4
  -1  -3  -3 14162.6 644.492  24
  -1  -3  -3 15047.8 722.029  26
  -1  -3  -3 14403.2 674.668   3
  -1  -3  -4 73830.2 1598.71  24
  -1  -3  -4 76204.5 1774.02  26
  -1  -3  -4 73034.2 1773.21   2
  -1  -3  -4 75003.2 1713.62   3
  -1  -3  -5 2559.64 318.263  24
  -1  -3  -5 2493.62 338.280  26
  -1  -3  -5 2268.54 337.798   2
  -1  -3  -5 2495.90 343.702   3
  -1  -3  -6 287.549 119.682   2
  -1  -3  -6 253.346 111.381  24
  -1  -3  -6 588.627 197.485   3
  -1  -3  -6 301.352 140.717  26
  -1  -3  -7 1388.81 292.994   3
  -1  -3  -7 1816.12 299.011  24
  -1  -3  -7 1403.41 278.187  26
  -1  -3  -8 6587.59 668.693   3
  -1  -3  -8 7138.75 643.672  24
  -1  -3  -8 7130.44 673.008  26
  -1  -3  -9 490.089 227.991   3
  -1  -3 -10 4131.90 290.297  23
  -1  -3 -10 4464.97 303.875  17
  -1  -3 -10 4634.71 321.829   5
  -1  -3 -11 14.3929 52.3482  17
  -1  -3 -11 55.2499 59.6565   5
  -1  -3 -11-0.10882 46.8181  23
  -1  -3 -12 145.306 87.2712   5
  -1  -3 -12 243.891 100.756  17
  -1  -3 -12 52.0633 61.4146  23
  -1  -3 -13 1944.61 227.337  17
  -1  -3 -13 1675.07 187.947  23
  -1  -3 -14 1831.62 183.335  23
  -1  -3 -14 1975.84 214.525  17
  -1  -3 -15 1130.64 153.236  17
  -1  -3 -15 931.180 123.108  23
  -1  -3 -16 2652.51 210.017  17
  -1  -3 -16 1957.59 163.266  23
  -1  -3 -17 109.320 49.9498  17
   1   4 -19 84.9128 45.5985  17
   1   4 -19 173.502 53.8486  23
   1   4 -18 1080.20 130.846  23
   1   4 -18 878.531 125.624  17
   1   4 -17 627.868 120.242  17
   1   4 -16-3.88053 64.5477  17
   1   4 -16-36.9093 71.5491  19
   1   4 -15 65.9309 70.1081  19
   1   4 -15-65.3105 61.2459  17
   1   4 -14 1157.87 188.502  19
  -1  -4  14 1745.07 210.313  12
   1   4 -13-44.2588 73.8552  19
  -1  -4  13 37.7672 57.9749  12
   1   4 -12 2020.51 414.894   1
   1   4 -11 1044.66 283.414   1
   1   4 -10 206.400 126.701   1
   1   4  -9 14.1783 90.8905   1
   1   4  -9 44.8909 119.632  25
   1   4  -8 14081.1 884.389  25
   1   4  -8 12827.0 827.209   1
   1   4  -7 21528.3 1010.39   1
   1   4  -7 22776.4 1067.90  25
   1   4  -6 85883.5 1919.47   1
   1   4  -6 89760.0 2074.77  25
   1   4  -5 156.459 120.652  25
   1   4  -5 360.144 118.545   1
   1   4  -4 15437.5 672.697   1
   1   4  -4 15510.3 747.853  25
   1   4  -3 192726. 2742.45  25
   1   4  -3 191310. 2429.24   1
   1   4  -2 422.973 94.1848   1
  -1  -4   2 514.387 101.928  15
   1   4  -2 500.371 134.631  25
  -1  -4   1 60.8359 70.5273   4
   1   4  -1 145.767 52.1369   1
  -1  -4   1 135.744 70.9266  15
   1   4  -1 191.228 94.2680  25
  -1  -4   0 12658.4 575.116  15
   1   4   0 12514.2 499.381  25
  -1  -4   0 11699.2 602.689  26
  -1  -4   0 11162.1 594.010   4
  -1  -4  -1 11125.9 593.593  15
   1   4   1 11095.9 398.089  25
  -1  -4  -1 9980.89 585.937   4
  -1  -4  -1 9917.85 585.694  26
  -1  -4  -2 6843.61 468.574   3
  -1  -4  -2 7184.52 529.566  26
  -1  -4  -2 7365.50 528.153   4
  -1  -4  -2 7041.32 488.463   2
  -1  -4  -2 7682.10 524.557  15
  -1  -4  -3 63449.2 1599.06   3
  -1  -4  -3 67660.2 1730.43  26
  -1  -4  -3 63861.6 1635.72   2
  -1  -4  -4 12526.6 737.933   3
  -1  -4  -4 13362.6 794.850   2
  -1  -4  -4 14191.8 820.647  26
  -1  -4  -5 10.6520 82.1125  26
  -1  -4  -5-17.9693 106.612   3
  -1  -4  -5 22.0543 105.890   2
  -1  -4  -6 1410.20 294.023   3
  -1  -4  -6 838.511 221.542  26
  -1  -4  -6 882.139 251.405   2
  -1  -4  -7 3166.68 465.448   3
  -1  -4  -7 3387.12 489.677  26
  -1  -4  -8-21.1644 105.151   3
  -1  -4  -8 127.585 148.336  26
  -1  -4  -9 452.702 92.0691  23
  -1  -4  -9 889.152 141.828   5
  -1  -4 -10-15.7888 46.7821  17
  -1  -4 -10-27.9531 60.0350  23
  -1  -4 -10-8.41765 56.0226   5
  -1  -4 -11 28.3238 55.7823  17
  -1  -4 -11-67.5863 71.8004   5
  -1  -4 -11-46.3204 65.5737  23
  -1  -4 -12 13568.8 576.141  17
  -1  -4 -12 12372.0 520.012  23
  -1  -4 -12 12526.3 574.139   5
  -1  -4 -13 668.214 130.342  17
  -1  -4 -13 489.758 95.7392  23
  -1  -4 -14 499.963 112.699  23
  -1  -4 -14 717.140 127.561  17
  -1  -4 -15 1436.77 161.896  17
  -1  -4 -15 1278.53 127.903  23
  -1  -4 -16 57.0585 30.9991  23
  -1  -4 -16 34.5043 40.3020  17
   1   5 -19 61.4389 40.1791  17
   1   5 -19 17.2237 30.8389  23
   1   5 -18 79.6002 53.8366  17
   1   5 -18 77.9663 53.2950  23
   1   5 -17 1921.61 199.584  17
   1   5 -16 3521.09 289.218  17
   1   5 -16 3664.60 306.235  19
   1   5 -15 447.877 111.707  17
  -1  -5  15 780.402 151.002  12
   1   5 -15 514.854 130.028  19
   1   5 -14 1248.60 183.945  19
  -1  -5  14 1610.13 213.888  12
  -1  -5  13 1683.09 214.981  12
   1   5 -13 1543.14 190.486  13
   1   5 -13 1537.68 204.454  19
   1   5 -12 522.992 121.342  19
  -1  -5  12 877.609 152.300  12
   1   5 -11 12584.7 982.851   1
   1   5 -10 1219.76 289.176   1
   1   5  -9 267.650 161.052   1
   1   5  -9 201.871 135.199  25
   1   5  -8 4294.80 516.836  25
   1   5  -8 4645.42 504.122   1
   1   5  -7 38057.7 1380.91   1
   1   5  -7 33549.6 1373.91  25
   1   5  -6 68431.0 1752.56   1
   1   5  -6 72213.0 1935.48  25
   1   5  -5 90.2584 86.3643   1
   1   5  -5 4369.11 627.837  25
   1   5  -4 16457.6 715.864   1
   1   5  -4 15812.6 803.720  25
   1   5  -3 4800.84 350.283   1
   1   5  -3 4530.48 403.866  25
  -1  -5   3 4175.70 359.807   4
  -1  -5   2 3359.77 284.016  15
  -1  -5   2 3275.91 328.501   4
   1   5  -2 3464.80 334.789  25
   1   5  -2 3166.81 251.836   1
   1   5  -1 474.075 130.417  25
  -1  -5   1 406.336 141.755   4
  -1  -5   1 280.519 102.800  15
  -1  -5   0 664.631 187.024   4
  -1  -5   0 682.911 172.505  26
   1   5   0 699.235 123.030  25
  -1  -5   0 693.575 149.025  15
  -1  -5  -1 28117.9 1104.56   4
  -1  -5  -1 29593.8 1073.08  15
  -1  -5  -1 28077.4 1077.98  26
  -1  -5  -1 30171.8 1023.28   2
  -1  -5  -2 672.307 170.947  26
  -1  -5  -2 891.770 200.491   2
  -1  -5  -2 820.204 224.571  15
  -1  -5  -2 804.812 206.338   4
  -1  -5  -3 19130.0 986.593  26
  -1  -5  -3 17756.9 916.450   2
   1   5   4-65.9039 138.053  29
  -1  -5  -4 49.3439 108.768  26
  -1  -5  -4 151.775 131.946   2
  -1  -5  -5 801.155 230.736   3
  -1  -5  -5 800.065 213.202  26
  -1  -5  -5 690.131 208.777   2
  -1  -5  -6 1080.32 252.803  26
  -1  -5  -6 831.880 243.953   3
  -1  -5  -7 98.1788 117.159   3
  -1  -5  -7 176.074 156.930  26
  -1  -5  -8 76.5266 110.126  26
  -1  -5  -8 84.0308 108.163   3
  -1  -5  -9 541.663 118.541   5
  -1  -5  -9 386.733 83.9025   7
  -1  -5  -9 416.494 91.7969  23
  -1  -5  -9 578.760 119.325  17
  -1  -5 -10 1399.19 171.245  23
  -1  -5 -10 1461.07 184.173  17
  -1  -5 -10 1625.83 207.417   5
  -1  -5 -11 728.195 132.253  17
  -1  -5 -11 703.333 134.232   5
  -1  -5 -11 722.035 120.587  23
  -1  -5 -12 5341.45 359.160  17
  -1  -5 -12 4388.68 291.914  23
  -1  -5 -13 1936.44 208.781  17
  -1  -5 -13 1494.95 162.617  23
  -1  -5 -14 3011.84 246.265  17
  -1  -5 -14 1872.88 183.917  23
  -1  -5 -15 892.078 106.869  23
  -1  -5 -15 1426.03 149.243  17
   1   6 -19-1.82005 28.5450  23
   1   6 -19 10.4973 38.8124  17
   1   6 -18 280.833 80.5725  17
   1   6 -17 562.069 119.547  17
   1   6 -16 7183.54 410.339  17
   1   6 -16 7395.34 427.606  19
  -1  -6  15-20.1632 72.2362  12
   1   6 -15 88.5722 80.8817  19
   1   6 -14 1824.61 219.078  13
  -1  -6  14 2135.10 250.159  12
   1   6 -14 1659.73 217.089  19
   1   6 -13 1095.76 167.110  19
   1   6 -13 1201.24 170.933  13
  -1  -6  13 1346.18 194.557  12
   1   6 -12 605.937 125.404  19
  -1  -6  12 780.963 149.027  12
   1   6 -12 680.016 127.829  13
   1   6 -11 12303.6 990.910   1
   1   6 -10 21120.0 1250.31   1
   1   6  -9 7585.79 707.734   1
   1   6  -8 49027.5 1730.21   1
   1   6  -8 51714.2 1864.53  25
   1   6  -7 26919.8 1287.22  25
   1   6  -7 28083.6 1214.90  29
   1   6  -7 26779.1 1186.10   1
   1   6  -6 66895.4 1952.33  25
   1   6  -6 65820.8 1776.10   1
   1   6  -5 4250.72 416.306   1
   1   6  -5 3594.92 427.249  25
  -1  -6   5 4195.40 365.863   4
  -1  -6   4 43435.3 1250.25   4
   1   6  -4 41952.3 1406.17  25
   1   6  -4 46295.3 1282.58   1
   1   6  -3 1713.72 222.373   1
  -1  -6   3 1400.61 205.209  15
  -1  -6   3 1633.70 243.010   4
   1   6  -3 1475.69 248.650  25
  -1  -6   2 11016.4 590.704  15
  -1  -6   2 9987.17 637.660   4
   1   6  -2 9902.80 600.492  25
  -1  -6   1 1240.71 210.794  15
   1   6  -1 1361.64 211.912  25
  -1  -6   1 1362.98 264.744   4
  -1  -6   0 16279.8 856.001  26
  -1  -6   0 15517.3 800.225  15
  -1  -6   0 16057.8 757.021   2
  -1  -6   0 15577.8 855.288   4
  -1  -6  -1 6012.62 545.639  26
  -1  -6  -1 6008.01 561.146   4
  -1  -6  -1 6164.60 537.020  15
  -1  -6  -1 7257.96 537.813   2
  -1  -6  -2 63.3734 129.173  26
  -1  -6  -2-12.1603 96.1874   2
  -1  -6  -2 14.8114 102.206  15
   1   6   2-19.8727 89.8406  29
  -1  -6  -3 36658.9 1423.12   2
   1   6   3 38427.1 1419.62  29
  -1  -6  -3 36865.4 1484.31  26
  -1  -6  -4 2172.54 367.790   2
  -1  -6  -4 2104.52 379.300  26
  -1  -6  -5 5763.16 644.774  26
  -1  -6  -6 717.559 247.368  26
  -1  -6  -7 5163.21 661.719  26
  -1  -6  -7 4626.52 284.884  23
  -1  -6  -8 3302.20 272.743  17
  -1  -6  -8 2936.23 262.422   5
  -1  -6  -8 3174.79 263.128   9
  -1  -6  -8 2526.58 217.821  23
  -1  -6  -9-17.3225 61.0320  23
  -1  -6  -9 147.688 74.8664  17
  -1  -6  -9 106.121 71.3121   5
  -1  -6 -10 1312.92 189.352   5
  -1  -6 -10 1135.68 150.367  23
  -1  -6 -10 1510.15 194.303  17
  -1  -6 -11 63.1858 56.1908  17
  -1  -6 -11-17.1259 53.5297  23
  -1  -6 -11 24.1020 57.1617   5
  -1  -6 -12 3864.22 297.142  17
  -1  -6 -12 2658.13 226.456  23
  -1  -6 -13 92.0582 51.8627  23
  -1  -6 -13 109.718 74.5404  17
  -1  -6 -14 1236.56 120.765  23
  -1  -6 -14 713.125 113.955  17
  -1  -6 -15 1563.23 115.207  23
   1   7 -19 205.281 61.3222  17
   1   7 -18 359.733 91.3500  17
   1   7 -17 523.312 116.579  17
   1   7 -16-113.421 74.8892  17
   1   7 -16 96.5785 69.1876  19
  -1  -7  15 3797.99 317.006  12
   1   7 -15 3492.65 294.918  19
   1   7 -14 109.655 71.7758  19
   1   7 -14 108.165 75.5692  13
  -1  -7  14 168.450 93.8563  12
   1   7 -13 1928.83 221.393  13
  -1  -7  13 2410.47 259.475  12
   1   7 -13 1950.21 226.234  19
   1   7 -12-26.7326 79.1719  19
  -1  -7  12 49.9488 58.6595  12
  -1  -7  11 13260.8 592.184  12
   1   7 -10 288.714 171.611   1
   1   7  -9 20154.9 1190.99   1
   1   7  -8 50299.8 1755.61  29
   1   7  -8 44992.5 1692.54   1
   1   7  -7 179.235 116.651   1
   1   7  -7 128.314 108.146  29
   1   7  -6 20114.8 1108.39  25
   1   7  -6 17959.1 942.267   1
   1   7  -6 16886.7 1012.97  29
   1   7  -5 12653.7 843.328  25
   1   7  -5 11888.7 718.456   1
  -1  -7   4 15535.9 806.331   4
   1   7  -4 15647.1 902.178  25
   1   7  -3 622.264 170.226  25
  -1  -7   3 808.876 190.545   4
  -1  -7   2 8477.32 576.729  15
  -1  -7   2 8489.62 645.596   4
  -1  -7   1 3798.89 402.853  15
  -1  -7   1 3950.60 458.160   4
   1   7   0 6633.50 637.024  29
  -1  -7   0 5745.90 570.529   4
  -1  -7   0 5667.05 539.865  15
   1   7   1 21604.7 1160.09  29
  -1  -7  -1 19474.6 1045.59  15
  -1  -7  -1 17971.5 1032.90  26
   1   7   2 428.469 153.530  29
  -1  -7  -2 436.243 162.013   2
  -1  -7  -2 302.333 139.538  26
  -1  -7  -3 4000.91 509.302  26
   1   7   3 4379.12 513.679  29
  -1  -7  -3 4662.15 531.873   2
  -1  -7  -4 165.462 121.942  26
  -1  -7  -5 2323.55 429.205  26
  -1  -7  -6 132.599 59.4075  17
  -1  -7  -6 120.279 63.0788   5
  -1  -7  -6 114.217 54.7101   9
  -1  -7  -6 45.6589 35.6047  23
  -1  -7  -7 1939.74 210.114   9
  -1  -7  -7 1401.77 155.355  23
  -1  -7  -7 2187.27 222.778  17
  -1  -7  -7 1724.67 208.161   5
  -1  -7  -8 2747.42 263.621   5
  -1  -7  -8 2902.54 273.206   9
  -1  -7  -8 2758.12 258.928  17
  -1  -7  -8 2015.78 195.507  23
  -1  -7  -9-51.0689 66.3028  17
  -1  -7  -9-23.9844 69.2342   9
  -1  -7  -9-49.0599 63.7850   7
  -1  -7  -9 97.4311 78.1237   5
  -1  -7  -9-13.9232 48.6307  23
  -1  -7 -10 5477.23 365.592  17
  -1  -7 -10 4537.76 340.920   5
  -1  -7 -11 2049.02 217.940  17
  -1  -7 -11 1403.05 150.627  23
  -1  -7 -12 397.167 96.6721  17
  -1  -7 -12 387.591 94.7195  23
  -1  -7 -13 1542.98 162.843  17
  -1  -7 -13 918.536 109.401  23
  -1  -7 -14 3233.37 160.629  23
   1   8 -19 416.207 73.7721  17
   1   8 -18 93.9760 53.8355  17
   1   8 -17 1464.75 174.246  17
  -1  -8  16 600.772 137.322  12
   1   8 -16 748.692 136.643  19
  -1  -8  15 101.831 60.8540  12
   1   8 -15 142.252 72.7700  19
   1   8 -15 181.730 80.7565  13
   1   8 -14 81.9226 76.2668  13
  -1  -8  14-43.6462 69.2470  12
   1   8 -14 147.386 60.4507  19
   1   8 -13 386.054 103.719  19
  -1  -8  13 467.990 122.213  12
   1   8 -13 465.525 117.732  13
  -1  -8  12 7935.97 468.733  12
   1   8 -12 7299.74 418.999  19
  -1  -8  11 12091.1 576.501  12
   1   8 -11 11792.6 514.465  19
   1   8 -10 105.149 107.168   1
  -1  -8  10 501.408 123.524  12
   1   8  -9 3608.00 519.401   1
   1   8  -8 15446.9 1014.06   1
   1   8  -8 17526.4 1105.99  29
   1   8  -7 204.059 119.673  29
   1   8  -7 206.871 139.386   1
   1   8  -6 184.990 130.801  29
   1   8  -5 105.936 97.9097  29
   1   8  -4 443.456 187.271  29
   1   8  -3 81.7101 117.889  29
  -1  -8   3 5.97991 81.2545   4
   1   8  -2 805.584 233.336  29
  -1  -8   1 7954.78 648.847  15
   1   8  -1 8233.61 763.867  29
  -1  -8   0 2430.23 384.594  15
   1   8   0 2873.10 451.298  29
  -1  -8  -1 7817.40 716.449  15
   1   8   1 8004.01 750.963  29
   1   8   2 835.334 233.993  29
  -1  -8  -3 450.440 180.888  26
  -1  -8  -4 211.812 155.744  26
  -1  -8  -5 4114.78 308.235  17
  -1  -8  -5 3662.15 290.964   9
  -1  -8  -5 3817.13 291.484   5
  -1  -8  -5 4204.82 327.137   8
  -1  -8  -6 1977.21 225.583   9
  -1  -8  -6 1432.61 148.921  23
  -1  -8  -6 2081.05 229.864  17
  -1  -8  -6 2405.59 249.686   8
  -1  -8  -6 1953.05 225.900   5
  -1  -8  -7 386.843 90.3536  23
  -1  -8  -7 446.599 117.885   5
  -1  -8  -7 586.858 145.929   9
  -1  -8  -7 679.076 138.536  17
  -1  -8  -8 1650.10 210.987  17
  -1  -8  -8 1738.68 225.851   9
  -1  -8  -8 1319.32 147.643  23
  -1  -8  -8 1518.10 200.082   5
  -1  -8  -9 4876.41 324.981   7
  -1  -8  -9 5072.99 352.098  17
  -1  -8  -9 5566.89 392.067   9
  -1  -8  -9 3798.64 246.084  23
  -1  -8  -9 4430.79 333.592   5
  -1  -8 -10 292.356 97.5722   5
  -1  -8 -10 370.140 109.090  17
  -1  -8 -11 2232.57 187.025  23
  -1  -8 -11 242.791 95.4396  17
  -1  -8 -12 2633.71 180.136  23
  -1  -8 -13 4639.94 188.305  23
   1   9 -19-40.2032 29.7412  17
   1   9 -18 3670.66 228.641  17
   1   9 -17 13.0793 51.9259  17
  -1  -9  16 97.9120 75.0344  12
   1   9 -15 295.339 93.1221  13
  -1  -9  15 180.900 92.7287  12
   1   9 -15 173.227 78.7334  19
   1   9 -14 1142.26 169.944  13
  -1  -9  14 1050.11 172.271  12
   1   9 -14 928.011 144.921  19
   1   9 -13 1323.12 176.300  19
   1   9 -13 1235.47 188.419  13
  -1  -9  13 1365.93 198.083  12
  -1  -9  12 18774.5 732.473  12
  -1  -9  11 14417.5 632.026  12
  -1  -9  10 6008.81 401.061  12
  -1  -9  10 6699.82 402.594  27
  -1  -9   9 113.760 69.5387  27
  -1  -9   9 75.9860 78.5820  12
   1   9  -8 648.251 237.041  29
   1   9  -7 699.046 222.378  29
   1   9  -6 3383.78 530.807  29
   1   9  -5 2566.11 461.815  29
   1   9  -4 17017.2 1166.10  29
   1   9  -3 2996.61 492.839  29
   1   9  -2 5763.46 683.628  29
   1   9  -1 16711.6 1163.94  29
  -1  -9   0 2126.86 379.471  15
   1   9   0 1672.64 379.123  29
   1   9   1-94.6231 136.216  29
   1   9   2 229.538 201.932  29
  -1  -9  -2-10.9180 64.5236   9
  -1  -9  -3 473.942 108.239   9
  -1  -9  -4 42.4901 55.0658   9
  -1  -9  -4 217.018 89.9349   8
  -1  -9  -4 221.849 109.896  17
  -1  -9  -5 2772.92 276.709   9
  -1  -9  -5 2894.88 282.793   8
  -1  -9  -5 3398.87 295.857  17
  -1  -9  -5 2845.01 263.370   5
  -1  -9  -6 6493.19 419.711   8
  -1  -9  -6 6824.05 415.060  17
  -1  -9  -6 6056.45 385.948   5
  -1  -9  -6 6516.43 428.062   9
  -1  -9  -7 962.023 178.230  17
  -1  -9  -7 705.610 154.834   9
  -1  -9  -7 836.109 151.287   8
  -1  -9  -7 710.058 134.013   5
  -1  -9  -8 7132.48 418.475  17
  -1  -9  -8 5832.06 377.694   5
  -1  -9  -9 1233.85 162.260   7
  -1  -9  -9 1173.80 169.765   5
  -1  -9 -10 1365.77 219.711   9
  -1  -9 -10 8207.98 322.046  23
  -1  -9 -11 7839.71 285.028  23
  -1  -9 -12 8281.51 239.810  23
   1  10 -18 226.903 62.4897  17
   1  10 -17 77.1235 53.9945  17
   1  10 -16 852.212 122.592  13
  -1 -10  16 755.974 137.753  12
  -1 -10  15 2793.09 255.411  12
   1  10 -15 2831.76 243.980  13
   1  10 -14 1505.97 187.814  13
  -1 -10  14 1168.28 189.203  12
  -1 -10  13 773.223 148.181  12
  -1 -10  12 310.173 115.084  12
  -1 -10  11 48846.9 1202.51  12
  -1 -10  11 52216.3 1172.23  27
  -1 -10  10 23353.3 810.066  12
  -1 -10  10 25591.4 823.595  27
  -1 -10   9 2295.27 253.946  27
  -1 -10   9 2303.08 250.237  12
  -1 -10   8 11144.1 544.304  27
  -1 -10   8 11396.8 535.635  12
  -1 -10   7 20367.3 737.890  27
  -1 -10   6 10862.5 537.397  27
   1  10  -6 9268.43 910.362  29
  -1 -10   5 1280.80 187.561  27
   1  10  -5 849.285 287.514  29
   1  10  -4 995.011 298.509  29
   1  10  -3 5773.67 716.631  29
   1  10  -2 1492.38 361.082  29
  -1 -10   1 22082.5 792.938   9
  -1 -10   0 50823.4 1174.72  27
  -1 -10   0 54935.5 1237.55   9
  -1 -10  -1 5137.94 379.130   9
  -1 -10  -1 1903.27 152.524  23
  -1 -10  -2 4358.38 214.731  23
  -1 -10  -2 11970.2 586.077   9
  -1 -10  -3 70.8423 73.3099   8
  -1 -10  -3 31.2588 59.1379   9
  -1 -10  -4 315.820 117.452   9
  -1 -10  -4 280.141 104.702   8
  -1 -10  -5 4762.71 382.694   9
  -1 -10  -5 3955.47 334.767   8
  -1 -10  -6 983.455 171.884   8
  -1 -10  -6 2109.79 265.951   9
  -1 -10  -7 40.7716 64.3569   5
  -1 -10  -7 53.9890 54.4341   8
  -1 -10  -8 220.667 84.4383   7
  -1 -10  -8 10823.6 374.634  23
  -1 -10  -9 2781.34 286.166   9
  -1 -10  -9 31.6789 53.6135   7
  -1 -10 -10 3213.29 274.223   9
  -1 -10 -10 10943.2 298.774  23
  -1 -10 -11 9050.98 243.659  23
   1  11 -18 103.681 46.5353  17
   1  11 -17 288.707 72.0996  17
   1  11 -16-62.3882 50.4171  13
  -1 -11  15 1611.91 198.684  12
   1  11 -15 1669.78 179.385  13
   1  11 -14 2009.47 210.726  13
  -1 -11  14 2098.96 228.477  12
  -1 -11  13 3701.81 311.983  12
  -1 -11  12 5411.49 382.578  12
  -1 -11  11 145.354 56.7688  27
  -1 -11  11 129.247 88.9558  12
  -1 -11  10 474.143 132.257  27
  -1 -11  10 469.330 119.909  12
  -1 -11   9 148.605 98.2965  27
  -1 -11   9 40.3798 67.1925  12
  -1 -11   8 9632.24 502.231  12
  -1 -11   8 9280.19 511.422  27
  -1 -11   7 43500.5 1132.76  27
  -1 -11   6 16084.4 680.775  27
  -1 -11   5 497.138 130.483  27
  -1 -11   4 17494.5 689.953   9
  -1 -11   4 14782.9 658.656  27
  -1 -11   3 48615.9 1216.83   9
  -1 -11   3 40817.3 1110.83  27
  -1 -11   2 15948.7 686.789  27
  -1 -11   2 19684.2 780.121   9
  -1 -11   1 849.191 148.966   9
  -1 -11   1 910.532 174.247  27
  -1 -11   0 11192.3 565.259  27
  -1 -11   0 12396.9 633.529   9
  -1 -11  -1 2295.42 317.945   9
  -1 -11  -1 1440.07 162.286  23
  -1 -11  -2 8039.21 340.643  23
  -1 -11  -2 11868.4 594.527   8
  -1 -11  -3 2149.24 190.462  23
  -1 -11  -3 2763.79 333.338   9
  -1 -11  -4 2295.58 325.822   9
  -1 -11  -4 468.462 127.278   8
  -1 -11  -5 3675.47 382.513   9
  -1 -11  -5 960.506 171.279   8
  -1 -11  -6 17024.0 425.948  23
  -1 -11  -6 656.971 137.152   8
  -1 -11  -7 190.897 79.6695   8
  -1 -11  -7-209.401 162.731   9
  -1 -11  -8 3133.16 304.833   9
  -1 -11  -8 232.109 76.7722   7
  -1 -11  -9 5214.65 351.852   9
  -1 -11  -9 14829.9 334.824  23
   1  12 -17 28.0135 37.9576  17
   1  12 -16 325.865 67.7205  13
  -1 -12  15 60.2534 57.3812  12
   1  12 -15 223.952 71.3063  13
  -1 -12  14 1216.41 167.210  12
   1  12 -14 982.038 142.524  13
  -1 -12  13 3423.76 283.624  12
  -1 -12  12-6.64854 53.1773  27
  -1 -12  12 42.7696 67.5506  12
  -1 -12  11 5706.56 368.746  27
  -1 -12  11 5772.51 388.209  12
  -1 -12  10 1056.93 170.452  27
  -1 -12  10 1228.98 190.333  12
  -1 -12   9 5814.33 397.939  27
  -1 -12   9 5590.71 379.241  12
  -1 -12   8 416.039 125.138  27
  -1 -12   7 836.179 161.077  27
  -1 -12   6 966.824 174.056  27
  -1 -12   5 350.390 114.429  27
  -1 -12   4 921.147 169.379  27
  -1 -12   3 905.100 189.235   9
  -1 -12   3 319.187 103.670  27
  -1 -12   2 7585.34 470.104  27
  -1 -12   2 9722.10 551.600   9
  -1 -12   1 78.7950 82.7405  27
  -1 -12   1 75.5624 131.291   9
  -1 -12   0 30.4157 59.4661  27
  -1 -12   0-143.280 194.092   9
  -1 -12  -1 6951.43 444.601   9
  -1 -12  -1 6736.38 439.129   8
  -1 -12  -2 22.0595 67.8482   8
  -1 -12  -3 345.138 114.247   8
  -1 -12  -4 250.834 94.2190   8
  -1 -12  -5 2107.60 225.706   8
  -1 -12  -5 3393.83 300.644   9
  -1 -12  -6 7012.14 456.394   9
  -1 -12  -6 695.066 120.501   8
  -1 -12  -7 47.8885 50.9991   7
  -1 -12  -7 5915.23 380.422   9
  -1 -12  -8-69.3482 44.4561   7
  -1 -12  -8 5265.79 316.787   9
   1  13 -15 438.627 83.0261  13
   1  13 -14 690.683 116.320  13
  -1 -13  13 3339.87 257.213  12
  -1 -13  12 1076.67 143.138  27
  -1 -13  12 1000.93 148.530  12
  -1 -13  11 1254.80 172.182  27
  -1 -13  11 1343.55 175.067  12
  -1 -13  10 971.049 150.904  12
  -1 -13  10 1112.94 170.623  27
  -1 -13   9 840.427 158.031  27
  -1 -13   8 3738.91 318.009  27
  -1 -13   7 417.822 116.585  27
  -1 -13   6 12560.0 595.682  27
  -1 -13   5 1257.10 193.794  27
  -1 -13   4 1825.13 234.665  27
  -1 -13   3 702.351 151.506  27
  -1 -13   2-21.5408 91.3661   8
  -1 -13   2 56.9839 57.4622  27
  -1 -13   1 1814.91 265.124   9
  -1 -13   1 1390.06 198.638   8
  -1 -13   1 1190.52 183.000  27
  -1 -13   0-69.5910 99.2564   8
  -1 -13   0 122.020 136.155   9
  -1 -13  -1-104.294 196.257   9
  -1 -13  -1 30.4742 68.1580   8
  -1 -13  -2 1414.72 232.600   9
  -1 -13  -2 608.480 132.551   8
  -1 -13  -3 10026.7 546.981   9
  -1 -13  -3 3854.38 309.246   8
  -1 -13  -4 5428.74 416.096   9
  -1 -13  -4 1304.36 172.607   8
  -1 -13  -5 5372.99 431.145   9
  -1 -13  -5 230.414 73.9378   8
  -1 -13  -6 3253.99 213.895   7
  -1 -13  -6 3174.71 206.619   8
   1  14 -14-17.7530 43.1239  13
   1  14 -13 3129.50 219.341  13
  -1 -14  12 247.466 72.2321  27
  -1 -14  11 60.0701 49.3580  27
  -1 -14  10 313.175 88.8603  27
  -1 -14   9 814.579 142.533  27
  -1 -14   8 108.303 83.2081  27
  -1 -14   7 431.470 120.931  27
  -1 -14   6 924.239 168.429  27
  -1 -14   6 890.176 140.850   8
  -1 -14   5 402.434 97.0186   8
  -1 -14   5 744.962 157.230  27
  -1 -14   4 36.5491 60.2564   8
  -1 -14   4 180.954 97.6491  27
  -1 -14   3 289.963 103.124  27
  -1 -14   3 181.530 70.6358   8
  -1 -14   2-67.2218 81.1427   8
  -1 -14   2-48.9843 65.6863  27
  -1 -14   1-78.6245 86.5576   8
  -1 -14   1-4.39379 60.1797  27
  -1 -14   0 1048.07 238.839   9
  -1 -14   0 56.2941 67.3524   8
  -1 -14  -1-9.25347 77.6236   8
  -1 -14  -1 2311.59 287.169   9
  -1 -14  -2 4885.57 366.533   9
  -1 -14  -2 127.964 82.8026   8
  -1 -14  -3 15673.4 588.217   9
  -1 -14  -3 6626.13 354.567   8
  -1 -14  -4 488.975 98.9980   8
  -1 -14  -5 82.0976 49.3022   7
  -1 -14  -5 30.9119 33.9384   8
   1  15 -13 295.730 61.0356  13
  -1 -15  12 33.2579 37.2400  27
  -1 -15  11 99.8220 53.2500  27
  -1 -15  10-44.0287 57.0141  27
  -1 -15   9 136.373 76.7106  27
  -1 -15   8 234.971 82.0436  27
  -1 -15   7 67.8639 65.7382  27
  -1 -15   6 527.039 120.367  27
  -1 -15   6 498.724 102.645   8
  -1 -15   5 24.9220 61.7704   8
  -1 -15   5-17.8348 65.8584  27
  -1 -15   4 187.881 88.1102  27
  -1 -15   4 293.693 80.4983   8
  -1 -15   3 107.041 69.5501  27
  -1 -15   3 96.6697 71.9230   8
  -1 -15   2 61.8187 54.6989  27
  -1 -15   2 108.941 67.9702   8
  -1 -15   1 37.0147 63.4347   8
  -1 -15   0 859.964 134.663   8
  -1 -15  -1 11.6779 53.8026   8
  -1 -15  -2 164.978 59.8644   8
  -1 -15  -3 231.561 59.0071   8
   1  16 -11 670.575 84.1752  13
  -1 -16  10-33.4124 39.5840  27
  -1 -16   9-10.2613 39.5929  27
  -1 -16   8 88.0901 48.8615  27
  -1 -16   7 58.2764 49.9456  27
  -1 -16   6 781.434 118.970  27
  -1 -16   5-64.0857 51.0542   8
  -1 -16   5 12.3018 45.5249  27
  -1 -16   4 27.3302 42.5075   8
  -1 -16   4-36.5204 50.2334  27
  -1 -16   3 270.950 67.9102  27
  -1 -16   3 331.100 77.1359   8
  -1 -16   2 75.9578 57.6708   8
  -1 -16   1 260.693 72.3539   8
  -1 -16   0 46.7759 45.4623   8
   2 -17   2 1479.86 134.927   8
   2 -17   3 45.9383 43.4986   8
   2 -17   3 100.933 50.0098  27
   2 -17   4 2175.12 171.549  27
   2 -17   4 2113.66 164.018   8
   2 -17   5 442.472 78.2383   8
   2 -17   5 572.032 96.8317  27
   2 -17   6 32.8916 42.8099  27
   2 -17   7 1200.00 123.388  27
   2 -16  -1 363.482 80.4667   8
   2 -16   0 144.352 53.6995  27
   2 -16   0 161.202 66.9898   8
   2 -16   1 59.4675 52.6813  27
   2 -16   2 5705.51 324.042  27
   2 -16   3 614.115 116.667  27
   2 -16   4 1506.34 181.448  27
   2 -16   5 1246.86 168.104  27
   2 -16   6 589.948 118.540  27
   2 -16   7 399.280 101.056  27
   2 -16   8 66.3001 57.1361  27
   2 -16   9 717.362 109.472  27
   2 -16  10 1446.71 133.194  27
   2 -15  -4 3414.42 247.494   9
   2 -15  -4 475.253 80.4538   8
   2 -15  -3 2129.96 211.234   9
   2 -15  -3 92.6000 51.1326   8
   2 -15  -2 266.622 118.076   9
   2 -15  -2 191.631 80.0366   8
   2 -15  -1 853.481 170.628   9
   2 -15  -1 184.125 72.7515  27
   2 -15   0 5228.38 332.484  27
   2 -15   1 33.7876 66.3184  27
   2 -15   2 3692.67 300.110  27
   2 -15   3 1568.23 202.564  27
   2 -15   4 346.389 116.753  27
   2 -15   5 133.204 89.5264  27
   2 -15   6-31.2512 63.2004  27
   2 -15   7 2637.87 246.137  27
   2 -15   8 3384.17 277.086  27
   2 -15   9 1768.32 188.309  27
   2 -15  10 299.944 80.8446  27
   2 -15  10 352.936 88.5320  12
   2 -15  11 56.0198 44.3816  12
   2 -15  12 71.3768 51.5622  12
   2 -15  13 356.918 76.3028  12
   2 -14  -7 2708.83 211.484   9
   2 -14  -6 783.772 100.924   9
   2 -14  -5 2094.05 213.806   9
   2 -14  -4 91.2738 60.1388   8
   2 -14  -4 1073.43 179.300   9
   2 -14  -3 4024.84 296.424   8
   2 -14  -3 5845.42 375.284   9
   2 -14  -2 1499.00 227.057   9
   2 -14  -1 2686.68 265.936  27
   2 -14  -1 4124.50 344.151   9
   2 -14   0 1503.54 209.486  27
   2 -14   0 1940.54 230.111   9
   2 -14   1 587.785 139.544  27
   2 -14   1 513.113 116.970  22
   2 -14   2 5900.96 365.653  22
   2 -14   2 5777.84 405.352  27
   2 -14   3 566.992 122.670  22
   2 -14   3 387.598 110.590  27
   2 -14   4 399.987 121.637  27
   2 -14   4 267.309 93.1185  22
   2 -14   5 94.3021 72.3449  27
   2 -14   6 166.058 87.5921  27
   2 -14   7 1196.48 180.975  27
   2 -14   8 30.3993 70.0657  27
   2 -14   8 69.9170 59.3157  12
   2 -14   9 4864.52 336.214  27
   2 -14   9 5164.30 337.733  12
   2 -14  10 181.084 72.0730  27
   2 -14  10 109.178 64.9743  12
   2 -14  11-16.2080 64.0288  12
   2 -14  12 923.801 143.744  12
   2 -14  13 49.6358 51.7553  12
   2 -14  14 0.35703 41.7192  12
   2 -14  15 13.0861 39.2814  12
   2 -13  -8 3780.62 260.772   9
   2 -13  -7 3809.21 276.608   9
   2 -13  -6-2.32077 59.7399   9
   2 -13  -5 86.9108 70.5907   9
   2 -13  -5 122.730 75.5286   8
   2 -13  -4 43.1175 66.3057   9
   2 -13  -3 1280.08 177.727   9
   2 -13  -2 7571.33 453.002  27
   2 -13  -2 7787.77 434.586   9
   2 -13  -1 786.150 146.157   9
   2 -13  -1 560.067 140.525  27
   2 -13   0 3503.18 288.059  22
   2 -13   0 3892.86 317.068   9
   2 -13   0 3287.56 315.013  27
   2 -13   1 5146.08 354.265  22
   2 -13   2 502.835 122.127  22
   2 -13   3-50.2283 75.9092  22
   2 -13   4 4850.18 380.116  27
   2 -13   4 4672.75 350.252  22
   2 -13   5 133.527 79.1993  27
   2 -13   5 210.474 85.6056  22
   2 -13   6 8823.76 500.758  27
   2 -13   6 7762.43 451.592  22
   2 -13   7 391.784 119.150  27
   2 -13   7 517.858 122.762  12
   2 -13   8 4201.89 321.545  12
   2 -13   8 4251.07 341.687  27
   2 -13   9 970.497 157.531  12
   2 -13   9 1141.06 178.691  27
   2 -13  10 153.991 70.5244  27
   2 -13  10 58.3991 61.7783  12
   2 -13  11 1614.14 205.884  12
   2 -13  12 337.473 98.1826  12
   2 -13  13 283.574 95.5812  12
   2 -13  14 422.172 97.4847  12
   2 -13  15 234.724 72.2753  12
   2 -13  16 144.171 53.0724  12
   2 -12 -10 1144.98 137.830   9
   2 -12  -9 848.503 137.394   9
   2 -12  -9 8319.39 220.408  23
   2 -12  -8 315.431 96.5350   9
   2 -12  -8 8344.53 246.898  23
   2 -12  -7 8441.19 264.354  23
   2 -12  -7 534.161 119.473   9
   2 -12  -6 7010.66 255.750  23
   2 -12  -6 35.3215 62.3950   9
   2 -12  -5 7098.73 266.024  23
   2 -12  -5 912.587 155.652   9
   2 -12  -4 1469.40 190.608   9
   2 -12  -4 6838.76 263.651  23
   2 -12  -3 18.9919 64.0347   9
   2 -12  -2 4542.26 331.076   9
   2 -12  -1 1941.49 218.175   9
   2 -12  -1 2022.26 218.167  22
   2 -12   0 18461.3 671.400  22
   2 -12   0 19322.8 677.952   9
   2 -12   1 84.6805 58.7887  22
   2 -12   2 352.301 104.337  22
   2 -12   3 169.104 67.4761  22
   2 -12   4 19.4841 52.3604  22
   2 -12   5 173.629 81.9021  22
   2 -12   6 203.969 90.7118  22
   2 -12   6 321.182 94.9066  12
   2 -12   7 1059.95 164.643  12
   2 -12   7 921.489 163.173  27
   2 -12   8 391.799 122.809  27
   2 -12   8 419.793 107.525  12
   2 -12   9 1380.96 196.631  12
   2 -12   9 1764.72 219.957  27
   2 -12  10 154.780 86.2891  12
   2 -12  11 0.38522 81.0447  12
   2 -12  12 164.440 98.2788  12
   2 -12  13-41.6656 70.6519  12
  -2  12 -14 652.938 107.238  17
   2 -12  14 801.645 135.308  12
  -2  12 -15-9.85015 46.3871  19
  -2  12 -15 11.3238 36.9968  17
   2 -12  15 6.20819 51.6925  12
  -2  12 -16-2.92792 34.0710  17
   2 -12  16-23.7809 44.3667  12
  -2  12 -16-16.8996 32.2239  19
   2 -11 -11 5660.48 169.989  23
   2 -11 -11 587.226 107.513   9
   2 -11 -10 800.005 121.981   9
   2 -11 -10 5889.57 210.460  23
   2 -11  -9 181.991 78.8458   9
   2 -11  -9 5794.28 235.753  23
   2 -11  -8 1170.74 166.424   9
   2 -11  -8 5070.48 242.802  23
   2 -11  -7 4775.71 238.999  23
   2 -11  -7 45.4603 67.1755   9
   2 -11  -6 125.828 67.0837   9
   2 -11  -6 3037.69 202.634  23
   2 -11  -5 56.0697 60.7930   9
   2 -11  -5 501.846 98.2738  23
   2 -11  -4 824.262 83.4611  23
   2 -11  -4 2028.68 217.776   9
   2 -11  -3 4076.82 304.153  22
   2 -11  -3 3629.29 290.679   9
   2 -11  -2 28700.9 829.926  22
   2 -11  -2 27467.8 793.865   9
   2 -11  -1 5345.85 350.392  22
   2 -11  -1 5068.48 330.557   9
   2 -11   0 8594.40 445.442  22
   2 -11   0 8034.24 407.660   9
   2 -11   1 4318.44 312.599  22
   2 -11   2 368.561 109.688  22
   2 -11   3 2739.31 264.251  22
   2 -11   4 2371.90 233.051  22
   2 -11   5 78.9163 57.8822  12
   2 -11   5 145.406 60.0014  22
   2 -11   6 1322.82 182.167  12
   2 -11   6 1298.40 187.874  22
   2 -11   7 4055.69 323.264  22
   2 -11   7 4431.91 334.208  12
   2 -11   8 23175.3 781.782  12
   2 -11   8 25158.0 829.186  27
   2 -11   9 10197.3 516.402  27
   2 -11   9 9175.84 498.022  12
   2 -11  10 6193.98 410.396  12
   2 -11  11 32.6317 67.7815  12
   2 -11  12 4261.76 338.691  12
  -2  11 -13 725.395 127.872  19
   2 -11  13 808.542 155.249  12
  -2  11 -14 6.66257 67.2078  19
  -2  11 -14-40.7791 54.8558  17
   2 -11  14-3.80836 65.2270  12
  -2  11 -15 711.656 119.529  19
  -2  11 -15 777.178 119.814  17
   2 -11  15 722.411 125.319  12
  -2  11 -16 790.464 112.804  19
  -2  11 -16 709.893 104.374  17
   2 -11  16 730.757 121.077  12
  -2  11 -17 1114.92 110.902  17
   2 -11  17 1175.13 120.751  12
  -2  11 -17 1005.75 107.409  19
   2 -10 -12 647.163 104.798   9
   2 -10 -12 4405.78 170.161  23
   2 -10 -11-47.1884 56.5581   9
   2 -10 -11 3111.00 179.380  23
   2 -10 -10 2331.24 172.903  23
   2 -10 -10 646.682 116.163   9
   2 -10  -9 45.8149 58.9677   9
   2 -10  -9 1028.75 132.001  23
   2 -10  -8 793.208 140.887   9
   2 -10  -8 1464.00 133.068  23
   2 -10  -7 880.922 142.184   9
   2 -10  -7 1295.81 92.4783  23
   2 -10  -6 509.438 164.143  23
   2 -10  -4 4927.22 206.864  23
   2 -10  -4 13647.8 551.845  22
   2 -10  -3 19335.9 656.734  22
   2 -10  -2 3080.90 254.930  22
  -2  10   1 3506.67 545.217  29
   2 -10  -1 3249.07 506.746  26
  -2  10   0 1151.78 312.194  29
   2 -10   0 1783.05 360.842  26
  -2  10  -1 1138.26 325.811  29
  -2  10  -2 1710.20 375.839  29
  -2  10  -3 3246.35 531.765  29
  -2  10  -4 5464.01 685.150  29
  -2  10  -5 9403.32 900.909  29
  -2  10  -6 306.583 188.909  29
   2 -10   6 203.614 71.6397  22
  -2  10  -7 12131.8 975.003   1
   2 -10   7 12872.4 566.827  22
   2 -10   7 13812.2 569.665  12
   2 -10   8 187.946 79.9700  27
   2 -10   8 203.254 89.9953  12
   2 -10   9 511.009 117.365  12
   2 -10  10 27.8452 73.6395  12
   2 -10  11 745.765 155.277  12
   2 -10  12-134.012 97.5802  12
   2 -10  13 80.5495 67.6939  12
  -2  10 -14 2246.92 224.502  17
   2 -10  14 2711.11 265.943  12
  -2  10 -14 2699.72 249.400  19
  -2  10 -15 29.7309 59.8238  19
  -2  10 -15-0.19159 45.0050  17
   2 -10  15-4.19698 58.8546  12
   2 -10  16 926.592 135.922  12
  -2  10 -16 790.532 127.529  17
  -2  10 -16 989.097 137.343  19
  -2  10 -17 74.5105 49.3188  17
  -2  10 -17 65.2028 49.0633  19
   2 -10  17-46.6295 45.9386  12
  -2  10 -18 782.673 91.2078  19
   2  -9 -13 2179.73 140.520  23
   2  -9 -12 209.555 63.8886   9
   2  -9 -12 844.046 105.741  23
   2  -9 -11-65.8449 65.0855   9
   2  -9 -11 101.436 55.2771  23
   2  -9 -10 104.551 42.6854  23
   2  -9 -10 50.1634 52.9184   9
   2  -9  -9 590.964 104.844  23
   2  -9  -8 121.499 53.1217  23
   2  -9  -7 880.948 118.491  23
   2  -9  -6 946.104 128.743  23
   2  -9  -5 3106.47 257.110  22
   2  -9  -5 2541.10 206.993  23
   2  -9  -4 553.822 92.1172  23
   2  -9  -4 673.651 116.427  22
   2  -9  -3 14882.9 1100.59  26
  -2   9   3 14759.2 1041.66  29
   2  -9  -3 14536.3 1115.71  15
  -2   9   2 2498.64 428.186  29
   2  -9  -2 2599.17 441.711  26
   2  -9  -2 2905.28 493.942  15
  -2   9   1 2732.87 448.741  29
   2  -9  -1 2831.08 442.941  26
  -2   9   0 1103.66 282.167  29
   2  -9   0 944.701 238.642  26
  -2   9  -1 14380.4 1034.20  29
   2  -9   1 13238.1 865.019  26
  -2   9  -2 226.360 156.886  29
  -2   9  -3 146.668 118.296  29
  -2   9  -4 3855.19 532.037  29
  -2   9  -4 3436.72 453.415   1
  -2   9  -5 384.006 199.623  29
  -2   9  -5 201.822 126.342   1
  -2   9  -6 4578.37 564.675   1
  -2   9  -6 4715.54 594.008  29
  -2   9  -7 477.079 210.280  29
  -2   9  -7 613.588 220.490   1
  -2   9  -8 8204.17 816.192   1
   2  -9   9 24169.5 780.310  12
  -2   9 -10 28620.3 824.260  14
   2  -9  10 29658.3 891.381  12
  -2   9 -11 24995.9 788.511  14
   2  -9  11 25886.2 841.141  12
  -2   9 -12-133.066 76.9512  14
   2  -9  12-47.0413 89.4667  12
  -2   9 -12 26.0448 50.3238  20
   2  -9  13-17.1861 65.6039  12
  -2   9 -13 52.1282 51.2610  20
  -2   9 -14 5931.88 371.577  17
  -2   9 -14 6065.09 389.650  19
  -2   9 -15 33.5020 67.1522  19
  -2   9 -15 85.1207 61.3938  17
   2  -9  15 64.6782 67.4857  12
  -2   9 -16 2358.69 211.444  17
  -2   9 -16 2583.74 226.846  19
   2  -9  16 2833.91 242.342  12
  -2   9 -17 1814.24 169.231  17
   2  -9  17 1906.74 168.829  12
  -2   9 -17 1794.13 175.085  19
  -2   9 -18 466.490 76.9977  17
  -2   9 -18 508.394 80.8096  19
   2  -8 -14 589.611 79.9712  23
   2  -8 -13 60.5745 46.7802  23
   2  -8 -13-96.6018 63.4054   9
   2  -8 -12 4.93202 45.8601  23
   2  -8 -12-181.819 70.7681   9
   2  -8 -11 734.727 128.729   9
   2  -8 -11 929.924 129.306  23
   2  -8 -10 3455.84 248.780  23
   2  -8  -9 2430.22 213.284  23
   2  -8  -8 87.9579 49.9308  23
   2  -8  -7 2.26253 39.0047  23
   2  -8  -6 455.678 98.8684  22
   2  -8  -6 418.438 92.5860  23
   2  -8  -5 18.6894 131.183  26
   2  -8  -5 14.9289 90.4968  15
   2  -8  -4 3228.10 516.981  15
   2  -8  -4 2556.59 453.224  26
  -2   8   3 2115.65 379.405  29
   2  -8  -3 1570.17 360.548  15
   2  -8  -3 2049.07 392.249  26
   2  -8  -2 21328.3 1176.93  26
  -2   8   2 21245.4 1162.91  29
  -2   8   1 4233.81 525.340  29
   2  -8  -1 3902.98 472.176  26
  -2   8   0 13105.7 906.616  29
   2  -8   0 12679.4 822.177  26
  -2   8  -1 9702.40 779.471  29
   2  -8   1 10141.4 704.925  26
   2  -8   2 4351.93 427.288  26
  -2   8  -2 4616.78 470.286   1
  -2   8  -2 4248.02 524.295  29
  -2   8  -3 2035.03 328.610   1
  -2   8  -3 1933.11 358.610  29
  -2   8  -4 2161.28 377.024  29
  -2   8  -4 2095.47 345.591   1
  -2   8  -5 417.510 172.893   1
  -2   8  -5 573.563 210.011  29
  -2   8  -6 1424.42 311.244   1
  -2   8  -6 1067.15 264.094  29
  -2   8  -7 1172.21 288.319   1
  -2   8  -7 1013.21 257.465  29
  -2   8  -8 851.676 267.290   1
  -2   8  -9 136.532 115.150   1
  -2   8 -10 2646.50 248.431  14
   2  -8  10 2777.91 263.158  12
   2  -8  11 963.795 158.170  12
  -2   8 -11 1124.43 167.405  14
  -2   8 -11 1080.47 162.800  20
  -2   8 -12-36.7613 66.3882  14
   2  -8  12-7.01074 73.8996  12
  -2   8 -12 71.6627 59.9374  20
   2  -8  13 1819.59 218.415  12
  -2   8 -13 1489.87 188.715  20
  -2   8 -14-45.1913 67.3507  17
  -2   8 -14 53.3199 57.0166  20
   2  -8  14 27.5697 62.0704  12
  -2   8 -15 1388.66 178.286  17
  -2   8 -15 1739.98 209.028  19
  -2   8 -16 545.699 116.183  17
  -2   8 -16 710.658 139.096  19
   2  -8  16 761.563 126.802  12
  -2   8 -17 340.405 90.8897  19
  -2   8 -17 399.398 95.5604  17
  -2   8 -18 1341.63 132.901  17
  -2   8 -18 1248.64 136.286  19
   2  -7 -15 1174.85 102.952  23
   2  -7 -14 283.243 66.4375  23
   2  -7 -13 59.5854 53.0510  23
   2  -7 -13-7.75392 43.9178   9
   2  -7 -12 1080.84 143.898  23
   2  -7 -11 235.376 83.7512  23
   2  -7 -10-87.8582 72.5711  23
   2  -7  -9-41.0169 63.7447  23
   2  -7  -8 329.261 86.8789  23
   2  -7  -8 426.115 98.5094  22
   2  -7  -7 0.18832 55.6563  23
   2  -7  -6 563.774 205.637  26
   2  -7  -6 751.658 239.337  15
   2  -7  -5 1513.78 343.157  15
   2  -7  -5 1261.72 311.456  26
  -2   7   4 315.544 142.286  29
   2  -7  -4 191.072 152.776  15
   2  -7  -4 332.921 192.643  26
   2  -7  -3 8330.49 719.172  26
   2  -7  -3 9421.00 784.255  15
  -2   7   3 9464.56 712.358  29
   2  -7  -2 3828.12 457.881  26
  -2   7   2 3851.67 461.686  29
  -2   7   1 22663.9 1106.81  29
   2  -7  -1 21791.8 1041.80  26
  -2   7   0-99.4910 132.504  29
   2  -7   0 0.65178 66.4166  26
  -2   7   0 44.3558 62.4260   1
   2  -7   1 51135.3 1449.39  26
  -2   7  -1 50251.7 1435.33   1
  -2   7  -1 50512.1 1677.60  29
  -2   7  -2 257.610 127.261   1
  -2   7  -2 395.900 154.259  29
   2  -7   2 224.424 84.7932  26
  -2   7  -3 44018.2 1462.66   1
  -2   7  -3 41474.8 1513.53  29
  -2   7  -4 347.144 145.124  29
  -2   7  -4 315.513 145.682   1
  -2   7  -5 28730.7 1265.22  29
  -2   7  -5 31042.9 1308.70   1
  -2   7  -6 38125.3 1483.92  29
  -2   7  -6 37216.5 1499.39   1
  -2   7  -7 1270.55 298.410   1
  -2   7  -7 923.180 253.111  29
  -2   7  -8 7028.32 708.025   1
  -2   7  -9-64.1334 152.117   1
  -2   7 -10 5894.78 700.733   1
  -2   7 -11 153.829 64.4380  20
   2  -7  11 153.738 56.3381  12
  -2   7 -11 110.536 68.5815  14
  -2   7 -12 2316.21 247.572  14
   2  -7  12 2500.92 257.197  12
  -2   7 -12 2298.81 236.601  20
  -2   7 -13 4105.43 317.566  17
   2  -7  13 4687.60 350.476  12
  -2   7 -13 3694.79 303.549  20
  -2   7 -14 1918.70 218.799  17
  -2   7 -14 2176.46 238.808  20
   2  -7  14 2439.45 258.273  12
   2  -7  15 3470.10 286.142  12
  -2   7 -15 2554.70 245.266  17
  -2   7 -15 2948.83 276.424  19
  -2   7 -15 2859.32 268.713  20
  -2   7 -16 1869.51 201.821  17
  -2   7 -16 2069.13 220.774  19
  -2   7 -17 754.937 129.738  19
  -2   7 -17 500.529 103.167  17
  -2   7 -18 10.3407 49.0156  19
  -2   7 -18 0.69905 49.3113  17
   2  -6 -16 1442.82 110.692  23
   2  -6 -15 491.684 82.3910  23
   2  -6 -14 3659.71 240.321  23
   2  -6 -13-35.4520 66.9038  23
   2  -6 -12-9.52876 62.3552  23
   2  -6 -11 1751.91 190.098  23
   2  -6 -10 955.145 154.614  23
   2  -6 -10 1038.63 155.654  22
   2  -6  -9 120.177 57.1427  23
   2  -6  -9 53.1273 57.4060  22
   2  -6  -8 362.666 90.1201  23
   2  -6  -7 486.725 178.565  15
   2  -6  -6 2485.17 419.835  15
   2  -6  -5 5785.75 618.160  15
   2  -6  -4 23928.3 1175.25  28
  -2   6   4 26713.2 1100.22  29
   2  -6  -4 24931.3 1220.53  15
   2  -6  -3 21919.3 1058.08  28
  -2   6   3 25174.9 1071.94  29
   2  -6  -2 16570.5 868.924  28
  -2   6   2 17855.3 899.669  29
  -2   6   1 82794.4 1993.00  29
  -2   6   0 54024.0 1364.61   1
  -2   6   0 54592.0 1590.41  29
  -2   6  -1 406.945 144.726   1
  -2   6  -1 489.671 195.254  29
   2  -6   1 577.479 151.284  26
  -2   6  -2 7752.50 539.582   1
   2  -6   2 8665.25 484.229  26
  -2   6  -2 8053.47 608.655  29
  -2   6  -3 156935. 2867.16  29
  -2   6  -3 164891. 2798.96   1
  -2   6  -4 44204.3 1443.75  29
  -2   6  -4 49059.8 1531.62   1
  -2   6  -5 41033.3 1483.16   1
  -2   6  -5 45027.7 1465.21  29
  -2   6  -6 17616.6 995.190   1
  -2   6  -6 18199.1 950.266  29
  -2   6  -7 33044.9 1280.14  29
  -2   6  -7 30831.6 1378.58   1
  -2   6  -8 37588.1 1592.52   1
  -2   6  -9 108.896 138.978   1
  -2   6 -10 167.116 140.563  16
  -2   6 -10 265.528 175.130   1
  -2   6 -11 14415.1 594.305  14
  -2   6 -11 13881.2 565.526  20
  -2   6 -12 3361.51 304.604  14
   2  -6  12 3579.37 301.057  12
  -2   6 -12 2946.70 269.072  20
  -2   6 -13 5341.68 362.998  17
  -2   6 -13 5596.22 372.271  20
  -2   6 -14 4418.07 340.596  20
  -2   6 -14 4205.64 325.561  17
  -2   6 -15 180.577 96.4540  19
  -2   6 -15 194.499 94.4604  17
  -2   6 -15 172.465 86.5977  20
  -2   6 -16 1503.43 193.687  17
  -2   6 -16 1951.89 221.590  19
  -2   6 -17 17.9287 66.6037  19
  -2   6 -17-29.2716 71.4145  17
  -2   6 -18-20.5920 45.6813  17
  -2   6 -18-60.9351 58.5497  19
  -2   6 -19 656.358 87.5781  17
   2  -5 -16 187.729 54.4608  23
   2  -5 -15 271.999 77.4796  23
   2  -5 -14 2.71013 70.7540  23
   2  -5 -13 4496.55 309.290  23
   2  -5 -12 261.044 83.9292  23
   2  -5 -12 274.575 86.4105  22
   2  -5 -11 334.843 100.698  23
   2  -5 -11 348.178 101.372  22
   2  -5 -10 1624.41 190.560  23
   2  -5  -9 98.7646 53.7481  23
   2  -5  -8 766.681 256.405  28
   2  -5  -7 4269.71 557.291  28
   2  -5  -7 4066.83 524.203  15
   2  -5  -6-0.31573 90.2824  28
   2  -5  -6-117.648 143.287  15
   2  -5  -5 92.6413 139.446  28
   2  -5  -5 152.934 142.008  15
  -2   5   4 364.316 155.078  29
   2  -5  -4 167.198 85.7179  15
   2  -5  -4 306.649 181.140  28
  -2   5   3 4234.63 407.079  29
   2  -5  -3 3749.14 402.688  28
  -2   5   2 27136.0 1003.48  29
   2  -5  -2 26816.5 755.031  25
   2  -5  -2 25336.1 996.181  28
   2  -5  -1 1882.87 255.870  28
  -2   5   1 2247.67 293.605  29
   2  -5   0 32558.4 978.428  28
  -2   5   0 33777.4 1132.40  29
  -2   5  -1 13981.9 660.657   1
  -2   5  -1 14174.4 732.090  29
   2  -5   2 11583.8 480.267  26
  -2   5  -2 10955.8 645.164  29
  -2   5  -2 11262.8 614.017   1
  -2   5  -3 5579.30 462.102  29
  -2   5  -3 4786.62 424.020   1
  -2   5  -4 7929.21 575.225   1
  -2   5  -4 8225.44 564.634  29
  -2   5  -5 9161.50 602.312  29
  -2   5  -5 9655.75 668.203   1
  -2   5  -6 8606.76 662.767   1
  -2   5  -6 9322.56 622.926  29
  -2   5  -7 15939.0 948.568   1
  -2   5  -7 16324.8 804.877  29
  -2   5  -8 14847.7 968.467   1
  -2   5  -9 3814.10 527.779   1
  -2   5  -9 4361.11 545.154  16
  -2   5 -10 2062.83 398.734  16
  -2   5 -10 2113.54 410.617   1
  -2   5 -11 311.568 91.1735  14
  -2   5 -11 304.524 189.641  16
  -2   5 -11 115.720 116.908   1
  -2   5 -11 419.691 104.922  20
  -2   5 -12 1409.14 185.742  17
  -2   5 -12 1204.52 177.157  14
  -2   5 -12 1543.48 195.403  20
  -2   5 -13 180.195 77.0174  17
  -2   5 -13 287.297 102.869  20
  -2   5 -14 7014.77 416.781  17
  -2   5 -14 7396.35 440.224  20
  -2   5 -15 9546.75 480.063  17
  -2   5 -15 9945.81 506.404  19
  -2   5 -15 10259.8 510.222  20
  -2   5 -16 42.0898 69.9521  19
  -2   5 -16 29.3832 60.3109  17
  -2   5 -17-83.5244 83.1313  17
  -2   5 -17-7.07752 60.1706  19
  -2   5 -18 212.901 68.1019  17
  -2   5 -18 220.081 68.4274  19
  -2   5 -19 502.730 78.5408  17
   2  -4 -17 2750.07 171.078  23
   2  -4 -16 814.715 140.720  23
   2  -4 -15 976.258 148.405  23
   2  -4 -14 43.8977 65.6880  23
   2  -4 -14 86.3999 65.3554  22
   2  -4 -13 1097.46 164.420  23
   2  -4 -12 11504.6 514.211  23
   2  -4 -11 712.817 130.470  23
   2  -4 -10 52.6933 56.6864  23
   2  -4  -9 1578.99 356.374  28
   2  -4  -8-20.9649 93.4980  28
   2  -4  -7 23363.4 1152.36  15
   2  -4  -7 23284.8 1218.36  28
   2  -4  -6 25160.5 1198.02  28
   2  -4  -6 24485.6 1124.25  15
  -2   4   5 9911.68 533.699  29
   2  -4  -5 10629.4 735.412  28
   2  -4  -5 10461.3 694.696  15
  -2   4   4 3662.99 331.304  29
   2  -4  -4 3807.01 416.730  28
   2  -4  -3 233.464 122.758  28
   2  -4  -3 111.394 57.1226  25
  -2   4   3 106.013 82.1086  29
   2  -4  -2 93662.3 1837.25  28
  -2   4   2 89938.9 1730.36  29
   2  -4  -2 90236.2 1443.81  25
  -2   4   1 192381. 2707.23  29
   2  -4  -1 193075. 2604.97  28
   2  -4   0 5717.47 365.714  28
  -2   4   0 4679.32 386.947  29
   2  -4   1 38315.2 871.931  28
  -2   4  -1 37237.7 1099.82  29
  -2   4  -2 39047.0 1097.60   1
  -2   4  -2 37490.7 1113.62  29
  -2   4  -3 3341.89 336.199  29
  -2   4  -3 3661.63 178.382   2
   2  -4   3 3600.78 174.096  26
  -2   4  -3 3897.99 366.860   1
  -2   4  -4 119.147 92.0523   1
  -2   4  -4 165.819 49.0381   2
  -2   4  -4 54.6893 73.1171  29
  -2   4  -5 6030.89 443.425  29
  -2   4  -5 5677.63 502.353   1
  -2   4  -6 100416. 1899.74  29
  -2   4  -6 101183. 2267.15   1
  -2   4  -7 27471.0 1211.09   1
  -2   4  -8 8639.66 723.154   1
  -2   4  -8 9232.15 724.630  16
  -2   4  -9 979.434 256.286   1
  -2   4  -9 780.436 209.537  16
  -2   4 -10 10838.6 896.424  16
  -2   4 -10 11314.1 905.076   1
  -2   4 -11 484.921 229.238  16
  -2   4 -11 459.371 212.436   1
  -2   4 -12 523.467 117.603  20
  -2   4 -12 380.592 101.119  17
  -2   4 -13 2658.40 255.399  17
  -2   4 -13 2793.15 266.384  20
  -2   4 -14 2526.89 262.712  20
  -2   4 -14 2519.96 255.314  17
  -2   4 -14 2713.26 268.972  19
  -2   4 -15 128.523 84.7256  19
  -2   4 -15 207.679 81.0944  17
  -2   4 -15 44.2324 76.7491  20
  -2   4 -16 2134.51 219.817  17
  -2   4 -16 2135.22 225.467  19
  -2   4 -17 10.0347 55.5117  19
  -2   4 -17 59.9672 56.7563  17
  -2   4 -18 385.882 82.3376  17
  -2   4 -19 3410.89 194.650  17
   2  -3 -18 1227.28 106.693  23
   2  -3 -17 2556.57 200.029  23
   2  -3 -16 446.412 108.315  23
[truncated: 341,763 more chars]
