# Supplementary material for: The crystal structures of two chalcones: (2E)-1-(5-chloro­thio­phen-2-yl)-3-(2-methyl­phen­yl)prop-2-en-1-one and (2E)-1-(anthracen-9-yl)-3-[4-(propan-2-yl)phen­yl]prop-2-en-1-one
Source: Acta Crystallogr E Crystallogr Commun. 2016 Jul 19;72(Pt 8):1153–8. doi: 10.1107/S2056989016011592 (PMC4971861; doi:10.1107/S2056989016011592)
Supplement: Supplementary file 2 [file e-72-01153-Isup2.hkl]

data_I                                                                          
_shelx_title 'g6cg'                                                             
_shelx_refln_list_code          4                                               
_shelx_F_calc_maximum      165.64                                               
_exptl_crystal_F_000       544.00                                               
_reflns_d_resolution_high  0.7684                                               
                                                                                
loop_                                                                           
 _space_group_symop_operation_xyz                                               
 'x, y, z'                                                                      
 '-x, y+1/2, -z+1/2'                                                            
 '-x, -y, -z'                                                                   
 'x, -y-1/2, z-1/2'                                                             
                                                                                
_cell_length_a    14.7179                                                       
_cell_length_b     7.5783                                                       
_cell_length_c    11.5451                                                       
_cell_angle_alpha  90.000                                                       
_cell_angle_beta  102.999                                                       
_cell_angle_gamma  90.000                                                       
                                                                                
_shelx_F_squared_multiplier     1.000                                           
                                                                                
loop_                                                                           
 _refln_index_h                                                                 
 _refln_index_k                                                                 
 _refln_index_l                                                                 
 _refln_F_squared_calc                                                          
 _refln_F_squared_meas                                                          
 _refln_F_squared_sigma                                                         
 _refln_observed_status                                                         
   3   0   0       1091.58       1151.15        15.96 o                         
   4   0   0       3800.90       3820.14        45.98 o                         
   5   0   0       6518.37       6480.06        62.49 o                         
   6   0   0        724.00        705.82        11.44 o                         
   7   0   0        555.59        589.66        10.74 o                         
   8   0   0        255.31        263.24         7.10 o                         
   9   0   0         79.62         90.01         3.98 o                         
  10   0   0        944.41        938.26        16.95 o                         
  11   0   0        267.56        259.03         8.38 o                         
  12   0   0       2009.17       2031.98        41.28 o                         
  13   0   0        186.17        185.01        18.07 o                         
  14   0   0         79.34         55.86        10.42 o                         
  15   0   0        416.24        432.90        30.41 o                         
  16   0   0         23.57         19.18         8.08 o                         
  17   0   0         60.51         69.65        13.68 o                         
  18   0   0          5.16         -5.43         5.43 o                         
   1   1   0        616.66        583.98        12.30 o                         
   2   1   0        399.44        372.49         6.82 o                         
   3   1   0       1619.85       1593.31        20.32 o                         
   4   1   0        107.41        126.99         3.16 o                         
   5   1   0        135.61        135.17         4.00 o                         
   6   1   0        284.41        251.93         6.67 o                         
   7   1   0         62.77         80.05         3.48 o                         
   8   1   0        171.18        190.25         6.60 o                         
   9   1   0         76.96         80.51         4.41 o                         
  10   1   0        199.33        190.09         6.50 o                         
  11   1   0        607.76        572.50        14.53 o                         
  12   1   0        463.72        426.39        13.99 o                         
  13   1   0        100.99        107.49         7.57 o                         
  14   1   0          0.14         -0.15         2.04 o                         
  15   1   0        174.21        179.47        13.78 o                         
  16   1   0         78.82         95.37        17.43 o                         
  17   1   0         42.14         59.14         8.87 o                         
  18   1   0          1.90          2.20         6.40 o                         
   0   2   0        414.82        389.20        46.67 o                         
   1   2   0      26698.79      25158.91       276.85 o                         
   2   2   0       5823.62       5916.58        57.73 o                         
   3   2   0       1662.77       1614.42        25.06 o                         
   4   2   0        784.40        742.02        15.33 o                         
   5   2   0        235.88        224.97         7.42 o                         
   6   2   0        464.20        462.38        10.82 o                         
   7   2   0        982.47       1080.37        23.03 o                         
   8   2   0        223.93        215.48         7.18 o                         
   9   2   0        357.66        354.42        11.84 o                         
  10   2   0         58.32         55.57         4.32 o                         
  11   2   0        121.77        113.03         6.33 o                         
  12   2   0        539.27        555.77        21.02 o                         
  13   2   0        270.34        283.95        15.52 o                         
  14   2   0        140.18        146.79        11.64 o                         
  15   2   0        118.46        100.65         9.88 o                         
  16   2   0          3.99         -0.54         2.14 o                         
  17   2   0          1.36          3.87         2.92 o                         
  18   2   0          1.14         -2.97         4.47 o                         
   1   3   0        239.83        262.17        12.45 o                         
   2   3   0        189.21        185.82         7.31 o                         
   3   3   0        224.95        234.15         6.97 o                         
   4   3   0        171.50        196.49         6.27 o                         
   5   3   0          0.02          0.59         1.82 o                         
   6   3   0        428.22        395.26         9.77 o                         
   7   3   0         97.16         59.96         8.05 o                         
   8   3   0         74.74         72.53         8.34 o                         
   9   3   0        290.98        273.37         8.99 o                         
  10   3   0        439.57        456.52        12.38 o                         
  11   3   0         28.76         26.22         4.69 o                         
  12   3   0         33.14         30.20         6.76 o                         
  13   3   0         36.77         36.95         9.50 o                         
  14   3   0         30.15         43.35         6.95 o                         
  15   3   0         15.21         11.50         3.98 o                         
  16   3   0         19.66         23.34         7.15 o                         
  17   3   0          4.08          2.93         8.16 o                         
   0   4   0         38.62         40.17         3.91 o                         
   1   4   0         19.52         23.16         2.81 o                         
   2   4   0       1084.85       1068.85        39.04 o                         
   3   4   0        952.18        933.25        16.32 o                         
   4   4   0         71.50         68.27         4.98 o                         
   5   4   0         22.95         18.51         3.51 o                         
   6   4   0        128.03        136.04         6.49 o                         
   7   4   0          0.09         -1.46         1.46 o                         
   8   4   0          4.67          3.63         6.57 o                         
   9   4   0          3.43          1.48         2.39 o                         
  10   4   0         11.17         13.29         3.78 o                         
  11   4   0         31.05         30.73         5.35 o                         
  12   4   0          5.14         -1.52         3.97 o                         
  13   4   0          0.01          2.15         3.09 o                         
  14   4   0          0.08         -1.27         2.88 o                         
  15   4   0          3.77         -0.50         6.22 o                         
  16   4   0          0.60         -3.26         3.67 o                         
  17   4   0          1.45          0.25         3.78 o                         
   1   5   0         82.15         85.76         6.15 o                         
   2   5   0        586.16        609.47        19.76 o                         
   3   5   0         54.09         42.90         2.84 o                         
   4   5   0         34.05         35.55         5.12 o                         
   5   5   0        226.96        216.48        17.17 o                         
   6   5   0         87.26         78.50         5.73 o                         
   7   5   0         89.45         83.26         8.26 o                         
   8   5   0        181.88        164.24        16.01 o                         
   9   5   0          0.27         -5.12         5.12 o                         
  10   5   0          0.19          3.38         4.23 o                         
  11   5   0         63.32         79.98        12.17 o                         
  12   5   0          9.74         15.15         6.26 o                         
  13   5   0         74.12         77.97        12.88 o                         
  14   5   0         50.85         52.44        11.03 o                         
  15   5   0          5.96         12.23         6.24 o                         
   0   6   0          4.11          4.16         2.68 o                         
   1   6   0        232.63        230.58        16.37 o                         
   2   6   0        125.67        125.32         8.19 o                         
   3   6   0        357.02        360.42         9.71 o                         
   4   6   0        399.53        383.64        15.31 o                         
   5   6   0         53.25         43.10         7.33 o                         
   6   6   0         52.20         50.08         7.08 o                         
   7   6   0          6.42          5.54         1.77 o                         
   8   6   0         94.91         83.44        12.30 o                         
   9   6   0         46.50         67.10        11.89 o                         
  10   6   0         25.90         35.37         8.85 o                         
  11   6   0          0.24         -0.24         3.31 o                         
  12   6   0         20.60         22.60         7.93 o                         
  13   6   0         31.28         35.63         9.58 o                         
   1   7   0        163.11        158.84        11.37 o                         
   2   7   0         10.27          7.03         1.66 o                         
   3   7   0          1.01         -1.29         2.67 o                         
   4   7   0         59.69         65.17         6.35 o                         
   5   7   0         28.20         25.95         8.33 o                         
   6   7   0        109.28        106.60        14.45 o                         
   7   7   0         48.94         47.35         9.66 o                         
   8   7   0         14.95         14.18         5.56 o                         
   9   7   0         20.70         14.13         6.81 o                         
  10   7   0          0.02         -5.64         5.98 o                         
  11   7   0         59.65         82.64        14.46 o                         
  12   7   0          3.70         -6.11         6.11 o                         
   0   8   0        172.82        204.51        17.54 o                         
   1   8   0          1.56          4.98         2.89 o                         
   2   8   0          0.04         -2.09         2.09 o                         
   3   8   0         32.39         26.80         5.96 o                         
   4   8   0         21.68         22.94         7.24 o                         
   5   8   0        244.36        269.34        22.84 o                         
   6   8   0         38.61         53.83        11.39 o                         
   7   8   0         12.74         17.02         7.37 o                         
   8   8   0          1.77          7.95         6.01 o                         
   9   8   0          0.18          2.57         3.90 o                         
   1   9   0         12.23         14.42         5.56 o                         
   2   9   0          7.49         15.08         6.17 o                         
   3   9   0          6.60          5.10         3.92 o                         
   4   9   0          1.68          5.50         4.75 o                         
   5   9   0          0.01          7.96         5.37 o                         
   6   9   0          3.90          2.00         4.06 o                         
   7   9   0          5.45         15.61         6.48 o                         
 -18   1   1          4.25         -1.08         3.96 o                         
 -17   1   1         23.72         13.29        11.50 o                         
 -16   1   1         86.21         93.26        10.33 o                         
 -15   1   1          0.43         -4.29         4.29 o                         
 -14   1   1         33.04         17.92         6.72 o                         
 -13   1   1          0.19         -0.67         3.64 o                         
 -12   1   1          0.06         -0.48         1.05 o                         
 -11   1   1        423.73        432.36        12.48 o                         
 -10   1   1         15.40         15.56         1.98 o                         
  -9   1   1        813.88        801.01        16.90 o                         
  -8   1   1        106.72        107.19         4.20 o                         
  -7   1   1        286.72        289.99         5.16 o                         
  -6   1   1          5.90         11.78         1.46 o                         
  -5   1   1       1376.29       1293.15        14.18 o                         
  -4   1   1       3721.65       3746.23        50.06 o                         
  -3   1   1       1647.85       1665.44        20.36 o                         
  -2   1   1       3095.87       3058.13        44.58 o                         
  -1   1   1        234.02        237.21         5.52 o                         
   0   1   1        114.09        124.92         5.34 o                         
   1   1   1        485.29        482.99        11.41 o                         
   2   1   1       4476.05       4571.55        53.73 o                         
   3   1   1        477.76        460.02         7.35 o                         
   4   1   1       1280.59       1289.40        11.84 o                         
   5   1   1        446.36        461.76         5.58 o                         
   6   1   1       1196.15       1256.70        11.68 o                         
   7   1   1       1133.40       1186.77        13.99 o                         
   8   1   1        624.84        639.79        14.29 o                         
   9   1   1        377.27        345.16         7.15 o                         
  10   1   1         20.84         17.70         1.31 o                         
  11   1   1         60.62         53.41         2.33 o                         
  12   1   1          4.85          6.44         3.75 o                         
  13   1   1        212.76        194.87        10.04 o                         
  14   1   1         26.72         32.52         5.25 o                         
  15   1   1         93.78        110.12         8.32 o                         
  16   1   1         49.90         52.54         7.79 o                         
  17   1   1         36.74         48.92         7.84 o                         
  18   1   1         20.55         20.47         5.82 o                         
 -18   2   1         20.89         21.09         7.66 o                         
 -17   2   1        103.38        113.84        12.84 o                         
 -16   2   1          6.58          7.49         4.99 o                         
 -15   2   1        273.88        264.47        20.11 o                         
 -14   2   1          0.36          0.55         2.20 o                         
 -13   2   1          0.27          1.86         2.45 o                         
 -12   2   1        163.26        152.79        10.97 o                         
 -11   2   1         15.82         11.16         2.57 o                         
 -10   2   1        571.60        562.19        17.18 o                         
  -9   2   1        235.24        227.00         8.04 o                         
  -8   2   1          0.61         -0.66         0.92 o                         
  -7   2   1        153.76        147.88         6.18 o                         
  -6   2   1       1078.81       1086.52        23.85 o                         
  -5   2   1       2325.47       2423.40        57.00 o                         
  -4   2   1        604.44        555.74        11.78 o                         
  -3   2   1        779.19        767.56        10.50 o                         
  -2   2   1      27435.00      26537.86       599.84 o                         
  -1   2   1       4369.92       4386.11        57.68 o                         
   0   2   1       4852.59       4848.74        97.14 o                         
   1   2   1       7826.84       7712.62        87.83 o                         
   2   2   1        548.63        541.87         8.22 o                         
   3   2   1        426.66        447.10         7.74 o                         
   4   2   1          2.80          3.69         0.60 o                         
   5   2   1       1067.86       1043.86        18.67 o                         
   6   2   1        292.11        296.07         6.99 o                         
   7   2   1       1325.57       1344.66        20.65 o                         
   8   2   1        129.62        136.64        15.84 o                         
   9   2   1        107.80        103.83         5.24 o                         
  10   2   1       1406.56       1345.93        23.21 o                         
  11   2   1         42.31         37.73         3.57 o                         
  12   2   1        466.75        445.75        18.68 o                         
  13   2   1        144.17        150.15        11.09 o                         
  14   2   1          3.70         -1.51         4.89 o                         
  15   2   1         67.08         56.05         6.22 o                         
  16   2   1         26.32         29.32         4.86 o                         
  17   2   1         97.40         88.83         8.21 o                         
 -17   3   1          1.31         -0.01         2.60 o                         
 -16   3   1          0.73          4.02         3.15 o                         
 -15   3   1        190.19        190.27        14.14 o                         
 -14   3   1         82.67         84.11         9.02 o                         
 -13   3   1          1.06          5.53         3.33 o                         
 -12   3   1        223.71        216.48        13.51 o                         
 -11   3   1         33.67         31.26         4.61 o                         
 -10   3   1         14.88         17.81         2.71 o                         
  -9   3   1          1.03          0.07         1.92 o                         
  -8   3   1        438.19        427.90        12.97 o                         
  -7   3   1        536.94        513.27        15.90 o                         
  -6   3   1         30.07         30.99         1.85 o                         
  -5   3   1        178.40        192.94         4.75 o                         
  -4   3   1        456.89        441.55        12.44 o                         
  -3   3   1       3356.09       3404.02        54.91 o                         
  -2   3   1       1015.01        982.81        11.88 o                         
  -1   3   1        918.96        961.21        13.39 o                         
   0   3   1         40.95         48.50         3.55 o                         
   1   3   1          1.09          0.37         0.73 o                         
   2   3   1        334.04        322.65         6.34 o                         
   3   3   1       3868.11       3863.42        70.31 o                         
   4   3   1         87.61         87.17         3.61 o                         
   5   3   1        159.90        169.30         6.31 o                         
   6   3   1         78.01         84.39         5.57 o                         
   7   3   1        219.84        202.13         6.23 o                         
   8   3   1       1381.84       1353.42        23.40 o                         
   9   3   1          0.02          0.30         1.33 o                         
  10   3   1          0.22          1.28         0.46 o                         
  11   3   1          0.01         -0.52         4.54 o                         
  12   3   1        211.33        198.40        19.68 o                         
  13   3   1        200.42        208.19        14.17 o                         
  14   3   1        169.89        170.65        12.98 o                         
  15   3   1         40.38         41.86        16.60 o                         
  16   3   1          1.93          1.69         4.89 o                         
  17   3   1          2.90          2.69         2.40 o                         
 -17   4   1         37.00         42.38        10.04 o                         
 -16   4   1          7.28         10.19         4.39 o                         
 -15   4   1         77.31         83.42         9.60 o                         
 -14   4   1        137.33        150.65        17.68 o                         
 -13   4   1        210.54        236.55        15.29 o                         
 -12   4   1          7.61          1.61         2.55 o                         
 -11   4   1         70.31         64.70         7.43 o                         
 -10   4   1         45.00         45.76         6.08 o                         
  -9   4   1        223.41        214.47         7.00 o                         
  -8   4   1        989.83        959.32        13.86 o                         
  -7   4   1        162.24        157.79         6.29 o                         
  -6   4   1        695.16        713.26        14.85 o                         
  -5   4   1        379.83        416.52        11.35 o                         
  -4   4   1        899.97        950.98        17.73 o                         
  -3   4   1      10694.33      10435.67        88.89 o                         
  -2   4   1          6.71          9.95         2.45 o                         
  -1   4   1          0.21          0.30         1.01 o                         
   0   4   1        138.67        146.60         5.36 o                         
   1   4   1        256.34        246.06         8.68 o                         
   2   4   1       4066.46       3933.18        38.64 o                         
   3   4   1        161.79        176.55         5.13 o                         
   4   4   1        350.52        343.41         8.12 o                         
   5   4   1         46.53         47.47         2.66 o                         
   6   4   1         71.58         68.26         5.23 o                         
   7   4   1        378.77        332.21        10.90 o                         
   8   4   1        238.85        230.45        18.05 o                         
   9   4   1       1910.29       1870.30        57.97 o                         
  10   4   1        113.91        113.70        13.25 o                         
  11   4   1          3.41          0.24         2.40 o                         
  12   4   1         27.74         22.49         6.91 o                         
  13   4   1         99.21        104.06        10.38 o                         
  14   4   1        371.68        413.08        27.48 o                         
  15   4   1          8.36          4.26         3.60 o                         
  16   4   1         30.74         25.74         9.77 o                         
 -15   5   1          1.91          0.03         4.35 o                         
 -14   5   1          6.67          5.36         4.43 o                         
 -13   5   1          5.43          4.82         4.40 o                         
 -12   5   1          0.31         11.42         6.13 o                         
 -11   5   1         17.23         11.17         4.95 o                         
 -10   5   1         23.61         24.49         6.72 o                         
  -9   5   1         15.62         20.02         5.71 o                         
  -8   5   1          8.58         15.94         5.96 o                         
  -7   5   1        130.97        133.96         7.48 o                         
  -6   5   1        451.22        436.77        14.47 o                         
  -5   5   1          8.16          7.46         2.11 o                         
  -4   5   1        677.62        694.96        21.63 o                         
  -3   5   1        171.36        185.96         6.99 o                         
  -2   5   1        436.36        443.29        11.40 o                         
  -1   5   1        270.27        271.35        11.56 o                         
   0   5   1         42.62         34.81         3.79 o                         
   1   5   1        178.46        177.91         8.73 o                         
   2   5   1        146.05        141.37         7.57 o                         
   3   5   1         68.03         68.68         3.18 o                         
   4   5   1         41.48         42.30         3.19 o                         
   5   5   1          0.29         -0.77         0.77 o                         
   6   5   1         25.62         26.80         3.20 o                         
   7   5   1        175.04        170.16         5.05 o                         
   8   5   1        112.19        120.38        14.36 o                         
   9   5   1        157.80        156.04        16.42 o                         
  10   5   1          1.57          1.19         2.99 o                         
  11   5   1        106.23        102.18        13.96 o                         
  12   5   1        102.18        129.92        16.24 o                         
  13   5   1         21.04         19.01         6.83 o                         
  14   5   1         13.63         26.17         8.18 o                         
  15   5   1         23.48          8.89         5.16 o                         
 -14   6   1          0.22         -1.72         5.90 o                         
 -13   6   1          0.11         -7.51         7.51 o                         
 -12   6   1         21.23         21.26         8.25 o                         
 -11   6   1         31.66         41.02         9.68 o                         
 -10   6   1         88.53         67.45        11.69 o                         
  -9   6   1         40.31         45.49         9.44 o                         
  -8   6   1          2.01         -2.07         4.47 o                         
  -7   6   1         65.95         75.46        11.26 o                         
  -6   6   1        153.90        147.73        15.09 o                         
  -5   6   1        838.35        798.11        35.63 o                         
  -4   6   1        702.97        678.86        16.89 o                         
  -3   6   1          0.10          0.75         1.29 o                         
  -2   6   1        193.06        185.56         7.55 o                         
  -1   6   1          3.04          1.90         1.83 o                         
   0   6   1         33.18         31.74         4.18 o                         
   1   6   1         48.03         53.66         5.37 o                         
   2   6   1         79.40         75.35         6.12 o                         
   3   6   1        193.96        177.29         5.98 o                         
   4   6   1        531.20        538.44        16.43 o                         
   5   6   1          3.32          6.58         2.19 o                         
   6   6   1         53.55         51.32         9.71 o                         
   7   6   1        178.53        202.73        18.80 o                         
   8   6   1         82.28         76.14        12.08 o                         
   9   6   1         31.76         43.23         9.51 o                         
  10   6   1        100.93         76.32        12.49 o                         
  11   6   1          1.33          3.39         4.07 o                         
  12   6   1         28.01         22.53         8.14 o                         
  13   6   1         23.17         28.95         8.48 o                         
 -12   7   1         17.96         23.28         8.51 o                         
 -11   7   1          0.09          3.19         5.38 o                         
 -10   7   1          3.09         -1.03         4.65 o                         
  -9   7   1          0.03         -3.54         4.94 o                         
  -8   7   1         19.92         16.30         5.70 o                         
  -7   7   1          1.16         -3.54         4.70 o                         
  -6   7   1          1.73          7.05         2.29 o                         
  -5   7   1          2.83          6.43         2.52 o                         
  -4   7   1         57.16         65.55         6.54 o                         
  -3   7   1         70.70         58.15         4.44 o                         
  -2   7   1         18.90         17.00         2.63 o                         
  -1   7   1         19.03         17.45         3.83 o                         
   0   7   1          0.01         -1.04         2.16 o                         
   1   7   1          7.80          3.56         1.98 o                         
   2   7   1          1.48          3.89         2.34 o                         
   3   7   1         29.81         29.49         4.24 o                         
   4   7   1         17.66         20.34         4.66 o                         
   5   7   1          1.36          2.07         3.22 o                         
   6   7   1         27.58         36.99         8.32 o                         
   7   7   1          9.06          5.46         3.85 o                         
   8   7   1          5.72          9.28         5.10 o                         
   9   7   1          9.39         14.39         6.66 o                         
  10   7   1          0.47          0.54         4.19 o                         
  11   7   1         14.03         24.55         8.37 o                         
 -10   8   1          1.22         -3.13         5.96 o                         
  -9   8   1          0.23         -1.95         4.73 o                         
  -8   8   1          9.23         10.53         6.24 o                         
  -7   8   1          3.93          3.35         4.74 o                         
  -6   8   1         53.57         55.21        11.05 o                         
  -5   8   1          0.89          0.98         3.79 o                         
  -4   8   1          3.55          2.97         3.57 o                         
  -3   8   1          1.58         -4.21         4.21 o                         
  -2   8   1          0.51          1.11         2.02 o                         
  -1   8   1         10.01         10.42         3.20 o                         
   0   8   1          0.02          0.69         1.83 o                         
   1   8   1         14.30         11.98         3.21 o                         
   2   8   1          4.17         -1.35         2.41 o                         
   3   8   1          4.72          3.88         3.75 o                         
   4   8   1          3.26          2.32         3.81 o                         
   5   8   1         83.17         83.71        13.66 o                         
   6   8   1         97.24         99.24        14.66 o                         
   7   8   1          0.38          9.85         6.45 o                         
   8   8   1          1.17          0.80         4.47 o                         
   9   8   1          0.61          4.02         5.14 o                         
  -7   9   1         23.15         16.59         7.37 o                         
  -6   9   1         39.77         29.77         8.50 o                         
  -5   9   1          5.70         10.56         6.53 o                         
  -4   9   1         11.74         31.04         8.60 o                         
  -3   9   1          0.38         -0.05         2.71 o                         
  -2   9   1          4.85          8.13         3.50 o                         
  -1   9   1          1.65          4.88         2.90 o                         
   0   9   1          0.00          2.13         2.99 o                         
   1   9   1         14.18          7.20         4.34 o                         
   2   9   1          3.01          2.56         4.09 o                         
   3   9   1          9.13         10.58         5.73 o                         
   4   9   1         11.93          6.86         3.85 o                         
   5   9   1          3.71          4.79         5.02 o                         
   6   9   1          0.14          3.64         4.25 o                         
 -18   0   2          7.50         22.05         8.93 o                         
 -17   0   2        112.47        124.11        17.69 o                         
 -16   0   2        221.99        262.39        24.81 o                         
 -15   0   2         90.64         84.39        13.87 o                         
 -14   0   2        156.70        139.51        16.64 o                         
 -13   0   2          2.58          2.98         3.22 o                         
 -12   0   2        442.87        433.92        14.13 o                         
 -11   0   2        981.99        988.71        38.22 o                         
 -10   0   2        136.03        158.10         6.55 o                         
  -9   0   2       1682.21       1704.36        40.37 o                         
  -8   0   2       1535.73       1595.22        17.91 o                         
  -7   0   2       1544.71       1663.25        18.15 o                         
  -6   0   2       1892.50       1836.81        21.38 o                         
  -5   0   2       3302.29       3300.80        44.39 o                         
  -4   0   2         13.33         12.09         1.80 o                         
  -3   0   2       5445.67       5464.51        84.88 o                         
  -2   0   2        174.95        178.38         7.19 o                         
  -1   0   2      25823.09      26312.86       404.59 o                         
   0   0   2        198.00        198.62         7.68 o                         
   1   0   2       1153.47       1131.83        15.74 o                         
   2   0   2         97.90        112.72         5.32 o                         
   3   0   2       1788.42       1764.97        35.82 o                         
   4   0   2        979.40       1019.75        17.80 o                         
   5   0   2      10533.59      11001.70       128.01 o                         
   6   0   2       7505.30       7813.04       115.40 o                         
   7   0   2        487.79        526.10         9.96 o                         
   8   0   2         86.49         97.53         3.38 o                         
   9   0   2         24.45         23.84         1.65 o                         
  10   0   2       1453.63       1423.83        22.87 o                         
  11   0   2       5241.46       5318.54        60.73 o                         
  12   0   2         15.41         14.44         3.51 o                         
  13   0   2         58.12         67.57         9.29 o                         
  14   0   2          9.74         10.22         3.69 o                         
  15   0   2        257.08        253.71        23.18 o                         
  16   0   2        251.17        267.92        24.58 o                         
  17   0   2         13.10         20.83         7.69 o                         
 -18   1   2          1.90          3.31         3.24 o                         
 -17   1   2          0.01         -2.72         3.31 o                         
 -16   1   2          6.83          5.00         9.83 o                         
 -15   1   2        164.03        173.46        19.31 o                         
 -14   1   2        165.86        139.07        16.66 o                         
 -13   1   2         78.72         68.35        11.11 o                         
 -12   1   2          6.64          9.71         2.15 o                         
 -11   1   2        655.76        658.68         9.92 o                         
 -10   1   2       1409.67       1380.22        15.82 o                         
  -9   1   2         45.78         35.25         2.08 o                         
  -8   1   2        657.41        711.30        10.10 o                         
  -7   1   2       1498.10       1637.80        15.06 o                         
  -6   1   2       3318.69       3477.71        29.00 o                         
  -5   1   2       1899.47       1889.33        28.75 o                         
  -4   1   2       1956.83       1987.41        30.05 o                         
  -3   1   2        142.63        116.34         6.95 o                         
  -2   1   2       1789.91       1782.12        17.72 o                         
  -1   1   2       1607.37       1596.97        15.42 o                         
   0   1   2       7078.83       7196.06       117.45 o                         
   1   1   2       1464.62       1547.33        55.63 o                         
   2   1   2         33.04         22.46         1.32 o                         
   3   1   2          8.18         11.94         0.84 o                         
   4   1   2        311.10        294.08         8.29 o                         
   5   1   2        875.82        819.42        11.65 o                         
   6   1   2         26.10         38.48         2.42 o                         
   7   1   2        138.33        150.63         5.21 o                         
   8   1   2        483.70        506.53         8.11 o                         
   9   1   2        165.00        145.39         5.47 o                         
  10   1   2        135.56        119.08         3.73 o                         
  11   1   2        122.95        114.42         4.46 o                         
  12   1   2         32.43         27.56         3.86 o                         
  13   1   2          6.73          6.63         2.19 o                         
  14   1   2         20.28         15.34         3.08 o                         
  15   1   2         14.56         14.86         3.40 o                         
  16   1   2         15.11         14.19         3.57 o                         
  17   1   2         38.68         30.23         6.37 o                         
 -18   2   2         44.06         57.78        16.68 o                         
 -17   2   2          5.79          6.99         5.81 o                         
 -16   2   2         13.15          7.21         4.49 o                         
 -15   2   2         43.49         47.68        10.87 o                         
 -14   2   2          0.68          8.25         4.94 o                         
 -13   2   2        395.58        368.21        39.21 o                         
 -12   2   2         91.53         92.95         6.49 o                         
 -11   2   2         23.18         18.64         2.81 o                         
 -10   2   2        130.46        134.52         4.46 o                         
  -9   2   2        266.82        261.51         4.89 o                         
  -8   2   2       2014.27       2081.02        32.18 o                         
  -7   2   2         18.59         31.53         3.24 o                         
  -6   2   2        177.41        146.98         6.14 o                         
  -5   2   2        730.06        746.91        14.59 o                         
  -4   2   2        414.83        399.05         8.11 o                         
  -3   2   2       2685.27       2672.89        28.77 o                         
  -2   2   2       1822.70       1819.30        16.12 o                         
  -1   2   2       1550.06       1557.76        19.30 o                         
   0   2   2       1589.81       1672.12        24.10 o                         
   1   2   2       1114.83       1172.40        19.17 o                         
   2   2   2        119.41        105.33         4.30 o                         
   3   2   2         60.48         55.31         3.53 o                         
   4   2   2       5786.98       6030.41        51.90 o                         
   5   2   2        281.77        294.11         5.67 o                         
   6   2   2         64.19         55.29         2.30 o                         
   7   2   2       1265.96       1236.75        17.65 o                         
   8   2   2         10.48         13.23         2.80 o                         
   9   2   2       1310.77       1239.96        35.19 o                         
  10   2   2       1259.25       1195.17        30.05 o                         
  11   2   2          0.01          1.33         2.48 o                         
  12   2   2        633.75        647.47        22.87 o                         
  13   2   2         79.14         81.02         8.25 o                         
  14   2   2        216.28        207.22        11.27 o                         
  15   2   2         40.82         52.24         5.95 o                         
  16   2   2          1.60         -0.71         3.72 o                         
  17   2   2         12.30          4.60         4.04 o                         
 -17   3   2          2.16          3.82         3.87 o                         
 -16   3   2         34.35         33.57         9.62 o                         
 -15   3   2          0.05         -3.85         3.85 o                         
 -14   3   2         51.77         54.36         9.08 o                         
 -13   3   2          0.50          1.00         3.32 o                         
 -12   3   2         60.63         77.02        10.17 o                         
 -11   3   2         22.79         20.52         2.01 o                         
 -10   3   2        187.81        184.15         7.30 o                         
  -9   3   2        223.06        207.98        11.60 o                         
  -8   3   2        140.34        110.58         8.01 o                         
  -7   3   2        556.66        524.11        11.15 o                         
  -6   3   2        232.02        254.14         6.94 o                         
  -5   3   2       1263.43       1408.56        20.56 o                         
  -4   3   2          0.51          1.80         0.77 o                         
  -3   3   2        185.45        167.25         5.47 o                         
  -2   3   2        647.69        625.61        10.45 o                         
  -1   3   2       1590.69       1574.64        32.60 o                         
   0   3   2        133.67        118.32         3.88 o                         
   1   3   2        946.32        913.66        22.33 o                         
   2   3   2        569.19        553.39         9.50 o                         
   3   3   2        808.77        755.29        11.64 o                         
   4   3   2         11.13          8.57         1.29 o                         
   5   3   2        594.79        609.98        38.30 o                         
   6   3   2        171.10        166.69         8.39 o                         
   7   3   2         30.46         25.82         2.63 o                         
   8   3   2         11.08          8.77         1.24 o                         
   9   3   2        226.86        233.83         9.87 o                         
  10   3   2         30.24         29.92         4.65 o                         
  11   3   2         24.80          9.79         4.18 o                         
  12   3   2        133.02        128.67        10.55 o                         
  13   3   2         26.15         21.90         4.79 o                         
  14   3   2          0.98          5.12         3.33 o                         
  15   3   2         38.56         36.30         6.45 o                         
  16   3   2          3.96         -2.84         2.84 o                         
  17   3   2         26.95         40.25         6.90 o                         
 -17   4   2          7.50         -3.27         3.63 o                         
 -16   4   2          0.26          0.86         2.92 o                         
 -15   4   2          3.46          2.31         2.44 o                         
 -14   4   2          1.68          2.07         3.74 o                         
 -13   4   2         23.74         31.32         6.18 o                         
 -12   4   2          1.14          3.37         2.91 o                         
 -11   4   2         47.47         35.98         5.73 o                         
 -10   4   2          4.67          3.51         1.31 o                         
  -9   4   2         20.20         18.48         2.35 o                         
  -8   4   2         73.01         72.35         3.26 o                         
  -7   4   2         17.97         20.09         1.88 o                         
  -6   4   2          7.43          4.23         2.35 o                         
  -5   4   2        305.87        292.44         9.27 o                         
  -4   4   2        636.60        632.65        14.18 o                         
  -3   4   2        298.21        301.91         8.80 o                         
  -2   4   2         27.27         22.76         1.93 o                         
  -1   4   2         12.01         11.95         1.54 o                         
   0   4   2        113.15        105.71         4.99 o                         
   1   4   2         40.20         42.08         2.99 o                         
   2   4   2        883.98        888.36        14.84 o                         
   3   4   2        842.27        873.58        17.19 o                         
   4   4   2          3.55          4.72         1.18 o                         
   5   4   2          5.02          3.98         1.10 o                         
   6   4   2          0.65         -0.20         0.76 o                         
   7   4   2          6.13         10.97         4.37 o                         
   8   4   2        159.01        159.88        15.43 o                         
   9   4   2         97.02        100.92        12.64 o                         
  10   4   2         29.14         32.87         7.59 o                         
  11   4   2         32.79         37.40         8.52 o                         
  12   4   2          2.37          1.81         3.70 o                         
  13   4   2          1.14         -4.65         4.65 o                         
  14   4   2         30.96         26.75         8.16 o                         
  15   4   2         28.14         23.82         7.59 o                         
  16   4   2          1.21         -1.96         4.40 o                         
 -15   5   2          4.38          8.87         5.24 o                         
 -14   5   2         84.23        101.42        15.01 o                         
 -13   5   2          2.01         -2.25         5.04 o                         
 -12   5   2        120.26        110.87        14.92 o                         
 -11   5   2         47.93         29.79         8.27 o                         
 -10   5   2         51.63         50.33         9.49 o                         
  -9   5   2        276.29        273.12        14.90 o                         
  -8   5   2         16.69         16.84         4.49 o                         
  -7   5   2        363.38        359.19        11.48 o                         
  -6   5   2         28.84         31.26         3.42 o                         
  -5   5   2         27.34         25.07         3.08 o                         
  -4   5   2          4.50          0.88         1.21 o                         
  -3   5   2        108.84        110.70         5.68 o                         
  -2   5   2        257.63        250.03         8.54 o                         
  -1   5   2         10.48         11.37         1.96 o                         
   0   5   2        283.83        280.41        30.41 o                         
   1   5   2        187.03        172.19         7.17 o                         
   2   5   2          0.20          2.49         1.81 o                         
   3   5   2        689.82        702.12        14.28 o                         
   4   5   2         40.07         45.11         2.74 o                         
   5   5   2         73.32         71.94         3.26 o                         
   6   5   2        181.64        177.01         8.91 o                         
   7   5   2          9.49         15.97         5.88 o                         
   8   5   2          7.73          3.73         4.81 o                         
   9   5   2         13.59          5.73         3.83 o                         
  10   5   2         26.20         23.26         7.54 o                         
  11   5   2         12.68          3.66         2.99 o                         
  12   5   2         32.33         30.59         9.19 o                         
  13   5   2        132.72        151.46        18.14 o                         
  14   5   2         23.67         22.79         7.46 o                         
  15   5   2          4.33          5.39         4.62 o                         
 -14   6   2          1.53         -2.35         5.70 o                         
 -13   6   2         33.69         44.08         9.94 o                         
 -12   6   2          8.90          6.03         5.33 o                         
 -11   6   2          0.06          1.44         3.65 o                         
 -10   6   2         19.09         12.98         5.63 o                         
  -9   6   2          1.71         -3.70         4.68 o                         
  -8   6   2        183.26        198.28        18.60 o                         
  -7   6   2         41.09         35.04         8.42 o                         
  -6   6   2         57.83         49.92         6.48 o                         
  -5   6   2        376.10        350.22        16.39 o                         
  -4   6   2          0.20          3.36         1.88 o                         
  -3   6   2        167.89        164.32         7.54 o                         
  -2   6   2         14.72         14.64         2.42 o                         
  -1   6   2         35.48         40.44         3.82 o                         
   0   6   2          2.81          1.04         1.46 o                         
   1   6   2         31.67         25.53         3.05 o                         
   2   6   2        203.86        201.81         8.33 o                         
   3   6   2        109.54         97.59         3.83 o                         
   4   6   2         11.51          9.56         5.67 o                         
   5   6   2         33.47         44.52         8.59 o                         
   6   6   2         12.42          6.20         4.38 o                         
   7   6   2        473.51        495.53        30.12 o                         
   8   6   2          0.69         -0.04         3.63 o                         
   9   6   2        153.98        174.32        18.58 o                         
  10   6   2         13.68         13.21         6.07 o                         
  11   6   2          8.27          9.17         6.29 o                         
  12   6   2         30.16         27.69         8.60 o                         
  13   6   2          0.35          1.79         4.10 o                         
 -12   7   2          0.01         -4.40         4.40 o                         
 -11   7   2         66.19         99.88        15.76 o                         
 -10   7   2         47.62         70.52        12.36 o                         
  -9   7   2          1.87         -2.16         3.47 o                         
  -8   7   2         84.82         95.55        14.08 o                         
  -7   7   2          0.26          9.75         5.74 o                         
  -6   7   2        326.14        298.42        23.01 o                         
  -5   7   2        139.06        168.90        16.86 o                         
  -4   7   2          8.33          7.74         4.87 o                         
  -3   7   2         70.35         67.31         4.97 o                         
  -2   7   2          1.29         -1.28         1.75 o                         
  -1   7   2         82.50         96.05         6.19 o                         
   0   7   2        121.96        134.90         9.31 o                         
   1   7   2         57.31         51.38         5.70 o                         
   2   7   2         53.84         50.06         5.54 o                         
   3   7   2          5.07          2.57         2.09 o                         
   4   7   2         81.64         80.89        12.25 o                         
   5   7   2         42.98         55.79        10.28 o                         
   6   7   2         17.78         26.55         7.62 o                         
   7   7   2          0.39          0.14         4.75 o                         
   8   7   2          1.98         -5.59         5.59 o                         
   9   7   2          1.13          3.34         4.44 o                         
  10   7   2         31.30         37.22        10.37 o                         
  11   7   2          5.91         18.32         8.26 o                         
 -10   8   2          0.71         -0.82         3.30 o                         
  -9   8   2         52.87         59.49        12.27 o                         
  -8   8   2          2.47          7.49         4.96 o                         
  -7   8   2         22.02         23.49         7.57 o                         
  -6   8   2        276.52        286.20        23.99 o                         
  -5   8   2          1.96         -0.59         3.64 o                         
  -4   8   2         40.68         42.32         5.99 o                         
  -3   8   2          1.12         -2.05         2.15 o                         
  -2   8   2          1.41         -0.37         2.20 o                         
  -1   8   2         24.80         25.26         3.62 o                         
   0   8   2         61.25         65.06         5.53 o                         
   1   8   2         59.62         76.89         7.56 o                         
   2   8   2          7.80          6.86         5.03 o                         
   3   8   2         12.34          7.20         4.26 o                         
   4   8   2         26.59         24.29         7.49 o                         
   5   8   2          3.46          2.92         3.40 o                         
   6   8   2        196.53        251.72        24.19 o                         
   7   8   2          1.20          9.19         6.06 o                         
   8   8   2          6.01         20.84         8.42 o                         
  -7   9   2          0.03         -2.23         3.12 o                         
  -6   9   2          7.54          8.45         5.20 o                         
  -5   9   2         23.82         25.51         7.67 o                         
  -4   9   2         12.23         12.54         5.62 o                         
  -3   9   2          2.79         -3.37         3.37 o                         
  -2   9   2         37.40         35.24         5.75 o                         
  -1   9   2         11.81          3.18         3.68 o                         
   0   9   2          0.23         -2.16         3.72 o                         
   1   9   2          0.03         -3.38         3.38 o                         
   2   9   2          1.75          2.03         3.92 o                         
   3   9   2         15.54         15.51         6.75 o                         
   4   9   2          2.23         -5.19         5.19 o                         
   5   9   2          4.29          8.71         5.17 o                         
   6   9   2          0.56          4.11         6.19 o                         
 -18   1   3          8.08         13.28         5.34 o                         
 -17   1   3         46.73         47.40         8.22 o                         
 -16   1   3          0.00         -1.53         3.32 o                         
 -15   1   3         49.80         44.16        10.20 o                         
 -14   1   3          3.46          3.89         2.56 o                         
 -13   1   3          9.63          8.59         1.83 o                         
 -12   1   3        719.49        736.04        16.45 o                         
 -11   1   3         19.50         23.96         2.13 o                         
 -10   1   3        667.58        625.10        10.10 o                         
  -9   1   3        433.90        472.92         8.41 o                         
  -8   1   3          2.07          0.87         0.56 o                         
  -7   1   3         27.97         48.79         2.11 o                         
  -6   1   3        102.06        103.02         3.03 o                         
  -5   1   3       1929.97       1925.17        26.00 o                         
  -4   1   3         26.46         21.27         2.45 o                         
  -3   1   3       1205.44       1163.14        20.01 o                         
  -2   1   3        689.78        698.41        11.04 o                         
  -1   1   3        503.06        497.13         8.16 o                         
   0   1   3       6380.79       6276.87        76.05 o                         
   1   1   3        565.66        561.15        11.68 o                         
   2   1   3       1711.98       1723.59        18.07 o                         
   3   1   3         43.19         34.77         2.24 o                         
   4   1   3          7.83         11.28         1.24 o                         
   5   1   3          3.11         -0.68         0.68 o                         
   6   1   3        556.84        618.86        12.99 o                         
   7   1   3       1035.26       1089.54        15.72 o                         
   8   1   3         12.76         12.93         1.69 o                         
   9   1   3         96.39         96.80         4.88 o                         
  10   1   3        244.95        236.45         6.20 o                         
  11   1   3         25.95         18.57         2.39 o                         
  12   1   3        133.78        132.63         6.33 o                         
  13   1   3          0.48          5.74         2.09 o                         
  14   1   3         17.63         15.46         3.17 o                         
  15   1   3        123.71        119.84         8.67 o                         
  16   1   3          0.73          0.96         1.85 o                         
  17   1   3         34.75         28.67         6.82 o                         
 -18   2   3          3.31         -2.50         5.53 o                         
 -17   2   3         11.03          2.75         4.60 o                         
 -16   2   3         94.73        109.55        16.89 o                         
 -15   2   3         29.52         16.45         6.22 o                         
 -14   2   3          7.79          4.13         2.57 o                         
 -13   2   3          8.40          6.47         2.62 o                         
 -12   2   3         57.42         57.83         3.31 o                         
 -11   2   3        851.72        868.91        15.93 o                         
 -10   2   3         15.91         19.28         1.71 o                         
  -9   2   3        350.51        335.80         8.95 o                         
  -8   2   3         17.88         14.00         1.63 o                         
  -7   2   3        237.80        226.46         8.42 o                         
  -6   2   3        724.86        713.30        12.85 o                         
  -5   2   3        590.08        655.45        11.83 o                         
  -4   2   3       2588.66       2613.47        24.76 o                         
  -3   2   3         70.48         83.69         3.03 o                         
  -2   2   3        256.40        286.12         6.21 o                         
  -1   2   3        222.75        216.01         7.22 o                         
   0   2   3        129.26        146.03         5.62 o                         
   1   2   3       1697.16       1697.16        20.64 o                         
   2   2   3         78.34         76.74         2.68 o                         
   3   2   3        859.41        888.63        30.21 o                         
   4   2   3       1627.43       1720.78        18.85 o                         
   5   2   3        178.82        190.24         4.46 o                         
   6   2   3       2241.75       2371.50        24.31 o                         
   7   2   3        257.17        260.11         7.05 o                         
   8   2   3          2.19          3.26         0.96 o                         
   9   2   3       1205.72       1185.80        28.28 o                         
  10   2   3         21.13         14.18         1.02 o                         
  11   2   3        397.37        414.81        17.42 o                         
  12   2   3        163.35        159.67         9.08 o                         
  13   2   3         40.69         34.77         4.47 o                         
  14   2   3         34.42         25.33         4.15 o                         
  15   2   3         12.57         13.17         4.18 o                         
  16   2   3        112.56        111.99         8.90 o                         
  17   2   3          0.55         -2.86         2.86 o                         
 -17   3   3          1.77          3.56         4.56 o                         
 -16   3   3         14.80          7.78         5.25 o                         
 -15   3   3          0.10         -3.19         5.04 o                         
 -14   3   3        238.20        255.63        23.12 o                         
 -13   3   3        238.17        232.50        15.28 o                         
 -12   3   3         59.57         47.78         3.42 o                         
 -11   3   3         10.66          9.58         1.61 o                         
 -10   3   3        430.59        439.27        12.76 o                         
  -9   3   3        980.32        968.21        15.85 o                         
  -8   3   3        726.70        733.17        17.72 o                         
  -7   3   3         94.82         97.12         4.66 o                         
  -6   3   3        538.26        570.33        11.45 o                         
  -5   3   3         42.55         46.03         2.71 o                         
  -4   3   3       1184.46       1218.28        17.13 o                         
  -3   3   3        163.25        153.35         4.64 o                         
  -2   3   3        272.87        258.95         5.87 o                         
  -1   3   3        387.08        350.41         6.63 o                         
   0   3   3          1.11          1.07         0.62 o                         
   1   3   3        277.78        278.43         8.24 o                         
   2   3   3        187.84        203.87         4.45 o                         
   3   3   3        693.12        695.60        14.93 o                         
   4   3   3        564.39        556.14        18.14 o                         
   5   3   3         15.02         17.72         2.71 o                         
   6   3   3         77.83         77.66         4.77 o                         
   7   3   3         17.19         15.87         1.35 o                         
   8   3   3        528.99        552.72        12.09 o                         
   9   3   3        245.10        264.07         7.19 o                         
  10   3   3          0.55         -1.41         1.51 o                         
  11   3   3          0.54         -2.80         2.80 o                         
  12   3   3          5.08          3.11         2.37 o                         
  13   3   3         31.20         40.94         6.25 o                         
  14   3   3         91.08         86.59         8.57 o                         
  15   3   3          2.65         -2.56         2.69 o                         
  16   3   3          3.11          3.31         2.22 o                         
 -16   4   3          1.24         -0.42         4.47 o                         
 -15   4   3         35.46         38.29        17.48 o                         
 -14   4   3         34.92         35.72         6.15 o                         
 -13   4   3        106.50        119.17         8.67 o                         
 -12   4   3        360.39        348.94        14.43 o                         
 -11   4   3         28.67         34.40         4.61 o                         
 -10   4   3         89.01         93.80         5.19 o                         
  -9   4   3         79.15         67.95         4.96 o                         
  -8   4   3        571.22        571.54        12.61 o                         
  -7   4   3        555.36        556.34        13.62 o                         
  -6   4   3        423.83        438.17        11.73 o                         
  -5   4   3          0.33         13.87         6.88 o                         
  -4   4   3        383.09        374.84        14.11 o                         
  -3   4   3       1207.95       1216.96        21.67 o                         
  -2   4   3        757.53        726.07        11.53 o                         
  -1   4   3        158.56        156.98         5.39 o                         
   0   4   3        396.13        408.87         9.82 o                         
   1   4   3         40.99         42.89         3.08 o                         
   2   4   3       1356.38       1303.63        25.61 o                         
   3   4   3       1601.01       1529.69        19.72 o                         
   4   4   3        103.49         97.32         5.59 o                         
   5   4   3        255.55        284.73        10.92 o                         
   6   4   3          0.44          1.47         1.46 o                         
   7   4   3       1172.98       1223.88        62.11 o                         
   8   4   3       2225.44       2212.73        44.52 o                         
   9   4   3         74.48         77.55        11.02 o                         
  10   4   3         26.14         30.78         7.46 o                         
  11   4   3          0.48         -5.37         5.37 o                         
  12   4   3        160.60        164.47        17.76 o                         
  13   4   3        215.57        192.84        19.36 o                         
  14   4   3          4.34          7.69         6.27 o                         
  15   4   3         38.22         38.48         8.89 o                         
 -15   5   3         26.80         34.40         6.64 o                         
 -14   5   3         21.26         28.73         6.33 o                         
 -13   5   3         92.11        111.55        15.56 o                         
 -12   5   3          2.50          0.57         5.77 o                         
 -11   5   3         31.33         27.59         5.68 o                         
 -10   5   3          2.97          3.78         3.76 o                         
  -9   5   3        114.08        102.63         9.20 o                         
  -8   5   3         65.01         70.08        15.19 o                         
  -7   5   3        278.25        283.44        10.37 o                         
  -6   5   3         87.85         98.97         8.31 o                         
  -5   5   3        534.06        522.91        18.74 o                         
  -4   5   3        104.09        105.66         5.81 o                         
  -3   5   3        226.35        220.85         8.37 o                         
  -2   5   3         13.37          9.94         1.92 o                         
  -1   5   3        149.31        160.82         7.04 o                         
   0   5   3         14.87         16.93         6.83 o                         
   1   5   3          1.61          4.45         1.63 o                         
   2   5   3         38.28         42.37         3.74 o                         
   3   5   3        344.14        325.94         8.63 o                         
   4   5   3         70.38         73.09         6.29 o                         
   5   5   3        132.34        134.78         6.36 o                         
   6   5   3          0.97         -0.97         1.04 o                         
   7   5   3        149.27        144.50         8.05 o                         
   8   5   3          6.02          6.98         5.56 o                         
   9   5   3        164.66        174.77        17.69 o                         
  10   5   3         21.17         11.68         6.00 o                         
  11   5   3          0.09         -5.13         5.89 o                         
  12   5   3          9.74         12.71         5.55 o                         
  13   5   3         28.89         35.05         8.98 o                         
  14   5   3          3.66          7.11         5.05 o                         
 -14   6   3         20.70         21.24         8.45 o                         
 -13   6   3          1.34         -2.05         4.68 o                         
 -12   6   3          6.57          6.88         4.20 o                         
 -11   6   3         76.14        109.81        15.45 o                         
 -10   6   3         13.04         22.17         5.25 o                         
  -9   6   3         49.85         56.87         7.47 o                         
  -8   6   3         12.79          5.15         7.06 o                         
  -7   6   3        140.15        119.89        10.27 o                         
  -6   6   3        371.63        395.37        17.80 o                         
  -5   6   3         62.63         50.58        13.79 o                         
  -4   6   3        209.29        210.89         8.96 o                         
  -3   6   3          2.64          0.75         1.60 o                         
  -2   6   3          7.41         11.22         2.25 o                         
  -1   6   3        140.85        135.20         7.01 o                         
   0   6   3          9.10          7.31         2.03 o                         
   1   6   3        738.50        763.81        17.65 o                         
   2   6   3         68.75         60.79         4.56 o                         
   3   6   3        128.92        131.70         8.08 o                         
   4   6   3         30.08         30.52         4.63 o                         
   5   6   3         34.65         40.42         5.07 o                         
   6   6   3        682.66        734.48        37.07 o                         
   7   6   3        278.32        285.26        23.03 o                         
   8   6   3          0.62          4.38         5.43 o                         
   9   6   3        157.18        151.13        17.87 o                         
  10   6   3          0.69         -1.23         4.42 o                         
  11   6   3         84.99         91.81        14.36 o                         
  12   6   3          8.63         18.73         8.61 o                         
 -12   7   3          0.83          3.57         4.57 o                         
 -11   7   3          0.15          8.29         6.64 o                         
 -10   7   3          3.69          7.53         5.20 o                         
  -9   7   3         43.70         42.18         9.83 o                         
  -8   7   3         12.37         12.82         5.66 o                         
  -7   7   3          0.59          1.26         4.96 o                         
  -6   7   3          9.74         12.74         4.07 o                         
  -5   7   3         16.18         16.00         4.03 o                         
  -4   7   3         47.38         45.04         7.80 o                         
  -3   7   3          4.59          3.48         1.86 o                         
  -2   7   3         46.83         44.19         4.45 o                         
  -1   7   3          5.56          4.97         2.11 o                         
   0   7   3         23.90         34.97         3.54 o                         
   1   7   3          0.72         -0.07         1.46 o                         
   2   7   3         37.98         39.74         4.10 o                         
   3   7   3         67.84         57.04        10.09 o                         
   4   7   3         22.33         23.86         6.68 o                         
   5   7   3          0.73          6.59         5.33 o                         
   6   7   3          0.39          4.83         5.12 o                         
   7   7   3          0.01         -3.14         4.10 o                         
   8   7   3         16.51         37.02         9.36 o                         
   9   7   3          0.13          4.20         5.49 o                         
  10   7   3         19.68         30.44         9.01 o                         
 -10   8   3          1.05          9.86         4.44 o                         
  -9   8   3         21.46          6.32         4.74 o                         
  -8   8   3         16.29         19.92         6.84 o                         
  -7   8   3         30.51         22.75         7.00 o                         
  -6   8   3          9.03          9.24         5.04 o                         
  -5   8   3          0.00         -4.99         4.99 o                         
  -4   8   3         12.57         13.71         7.38 o                         
  -3   8   3          4.40          6.33         3.75 o                         
  -2   8   3          0.04         -1.17         2.44 o                         
  -1   8   3         16.26         22.59         3.45 o                         
   0   8   3          1.48         -1.19         1.64 o                         
   1   8   3          1.46          2.22         3.46 o                         
   2   8   3          1.15         -0.30         3.85 o                         
   3   8   3          6.39         -5.14         5.14 o                         
   4   8   3          9.49         19.37         7.43 o                         
   5   8   3        139.39        159.28        18.98 o                         
   6   8   3          0.29          1.24         4.78 o                         
   7   8   3          0.29          4.87         6.29 o                         
   8   8   3         14.02         20.46         7.95 o                         
  -7   9   3         13.13         12.70         7.21 o                         
  -6   9   3          0.24         10.72         5.81 o                         
  -5   9   3         16.59         22.60         7.67 o                         
  -4   9   3          0.00          2.93         3.44 o                         
  -3   9   3          6.99          5.90         2.98 o                         
  -2   9   3          4.84          5.27         3.32 o                         
  -1   9   3         22.51          7.98         4.15 o                         
   0   9   3         17.01         16.28         6.34 o                         
   1   9   3          0.01         -3.38         5.38 o                         
   2   9   3          8.13         12.83         9.91 o                         
   3   9   3          1.74         -6.54         6.54 o                         
   4   9   3         22.77         22.93         8.34 o                         
   5   9   3          6.58          1.53         3.34 o                         
 -18   0   4          0.01         -7.58         7.58 o                         
 -17   0   4          0.09          7.76         6.57 o                         
 -16   0   4        130.43        110.54        16.17 o                         
 -15   0   4        408.35        386.28        29.26 o                         
 -14   0   4          9.71          7.81         3.28 o                         
 -13   0   4        126.30        131.51        10.60 o                         
 -12   0   4         85.04         89.20         8.61 o                         
 -11   0   4       1141.65       1177.90        34.41 o                         
 -10   0   4        578.55        563.94        21.68 o                         
  -9   0   4        541.89        617.23        22.44 o                         
  -8   0   4          8.04         10.94         2.99 o                         
  -7   0   4        230.60        277.35        20.83 o                         
  -6   0   4       3575.51       3666.06        50.63 o                         
  -5   0   4       1553.23       1476.75        29.32 o                         
  -4   0   4       1876.41       1897.63        29.93 o                         
  -3   0   4       2394.16       2458.66        51.20 o                         
  -2   0   4         32.04         39.38         4.58 o                         
  -1   0   4       1095.86       1027.65        19.42 o                         
   0   0   4       1939.40       1957.07        42.66 o                         
   1   0   4       1165.88       1174.79        13.98 o                         
   2   0   4        889.32        836.67        12.92 o                         
   3   0   4        116.88        127.66         4.64 o                         
   4   0   4       4510.84       4674.51        77.06 o                         
   5   0   4       1319.38       1333.57        23.61 o                         
   6   0   4       1773.28       1872.05        25.09 o                         
   7   0   4        163.07        137.46         5.51 o                         
   8   0   4        131.85        126.42         5.41 o                         
   9   0   4        151.46        140.54         7.66 o                         
  10   0   4        699.89        683.93        25.57 o                         
  11   0   4          0.16          1.50         2.34 o                         
  12   0   4         43.33         43.47         5.45 o                         
  13   0   4         27.84         22.46         4.48 o                         
  14   0   4          5.58          2.23         2.82 o                         
  15   0   4         12.74          5.32         4.24 o                         
  16   0   4        287.09        316.90        26.69 o                         
 -18   1   4          6.63          9.14         4.18 o                         
 -17   1   4         18.80         20.47         9.65 o                         
 -16   1   4         27.76         33.06         9.61 o                         
 -15   1   4          3.21          1.59         5.08 o                         
 -14   1   4         11.26          9.59         2.97 o                         
 -13   1   4          0.27          1.62         1.30 o                         
 -12   1   4        187.41        183.29         6.82 o                         
 -11   1   4        200.37        200.44         6.58 o                         
 -10   1   4         17.45         18.55         2.03 o                         
  -9   1   4        708.73        709.39        10.98 o                         
  -8   1   4        260.22        276.45         5.81 o                         
  -7   1   4         45.97         41.21         2.17 o                         
  -6   1   4         72.62         80.63         3.28 o                         
  -5   1   4       2693.21       2802.57        27.98 o                         
  -4   1   4       2066.89       2077.10        32.65 o                         
  -3   1   4          2.29          2.68         1.18 o                         
  -2   1   4        232.04        263.23         7.57 o                         
  -1   1   4        323.75        318.60         6.92 o                         
   0   1   4       5325.20       5519.01        57.04 o                         
   1   1   4       1811.99       1800.13        49.93 o                         
   2   1   4          0.08          1.17         0.48 o                         
   3   1   4       2460.61       2740.85        26.84 o                         
   4   1   4       1824.18       1918.73        28.25 o                         
   5   1   4       2619.66       2716.63        45.37 o                         
   6   1   4       1286.65       1251.57        15.59 o                         
   7   1   4          0.70          2.74         1.19 o                         
   8   1   4        143.26        139.26         5.30 o                         
   9   1   4         66.73         69.61         3.97 o                         
  10   1   4        252.19        237.96         8.12 o                         
  11   1   4         92.31         82.18         3.92 o                         
  12   1   4         26.12         25.26         2.82 o                         
  13   1   4          6.04          6.73         1.83 o                         
  14   1   4          8.93          7.86         4.08 o                         
  15   1   4         48.01         48.10         5.55 o                         
  16   1   4         38.04         41.85        11.50 o                         
 -18   2   4          0.12         -5.36         5.79 o                         
 -17   2   4         39.06         38.28        10.40 o                         
 -16   2   4         35.66         29.70         5.39 o                         
 -15   2   4         25.19         19.69         8.54 o                         
 -14   2   4        316.15        313.78        15.85 o                         
 -13   2   4         20.96         14.39         3.47 o                         
 -12   2   4        244.53        257.10         8.82 o                         
 -11   2   4         47.92         45.62         2.92 o                         
 -10   2   4          0.17         -0.26         0.91 o                         
  -9   2   4        453.52        458.81         9.76 o                         
  -8   2   4        386.72        418.32        11.18 o                         
  -7   2   4       1029.94       1047.11        24.14 o                         
  -6   2   4         34.24         30.29         4.64 o                         
  -5   2   4          1.58          1.08         1.24 o                         
  -4   2   4        405.50        378.60         8.34 o                         
  -3   2   4         19.47         17.02         1.62 o                         
  -2   2   4       2263.63       2279.30        24.47 o                         
  -1   2   4        323.64        331.21         6.62 o                         
   0   2   4        718.33        801.50        18.95 o                         
   1   2   4        717.78        754.58        13.19 o                         
   2   2   4          5.62          3.11         0.96 o                         
   3   2   4       3854.81       4135.40        45.90 o                         
   4   2   4          0.04         -0.62         0.70 o                         
   5   2   4         33.12         31.83         1.66 o                         
   6   2   4        482.82        508.40         7.61 o                         
   7   2   4         10.95         13.29         1.22 o                         
   8   2   4        733.48        728.51        10.91 o                         
   9   2   4        118.44        104.48         4.08 o                         
  10   2   4         34.17         32.63         2.56 o                         
  11   2   4         65.02         64.75         4.44 o                         
  12   2   4         60.25         60.22         5.63 o                         
  13   2   4         31.08         31.38         4.24 o                         
  14   2   4          1.76          0.15         2.84 o                         
  15   2   4        236.90        244.09        12.68 o                         
  16   2   4          3.00         -1.46         1.96 o                         
 -17   3   4          3.59          9.84         5.52 o                         
 -16   3   4          0.02         -1.46         4.60 o                         
 -15   3   4         68.33         79.47        13.79 o                         
 -14   3   4         59.12         50.34         7.10 o                         
 -13   3   4        102.99         99.13         9.16 o                         
 -12   3   4         61.79         48.73        10.10 o                         
 -11   3   4        132.54        133.29         5.13 o                         
 -10   3   4          0.21          1.19         1.39 o                         
  -9   3   4         94.44        105.00         8.07 o                         
  -8   3   4        122.32        122.73         5.70 o                         
  -7   3   4          0.50          0.94         1.22 o                         
  -6   3   4        214.26        204.42         6.86 o                         
  -5   3   4        107.34         96.12         4.44 o                         
  -4   3   4         35.70         41.52         3.35 o                         
  -3   3   4       1863.72       1920.16        20.79 o                         
  -2   3   4        314.75        319.88         8.48 o                         
  -1   3   4        684.45        659.54        12.32 o                         
   0   3   4        529.05        559.02        13.93 o                         
   1   3   4          9.91         11.55         1.58 o                         
   2   3   4          9.92          5.44         0.93 o                         
   3   3   4          6.34          5.36         0.82 o                         
   4   3   4       1165.70       1191.84        31.69 o                         
   5   3   4        135.29        132.92         5.74 o                         
   6   3   4          9.32          6.99         1.78 o                         
   7   3   4        377.09        379.72        16.91 o                         
   8   3   4          3.86          1.40         0.78 o                         
   9   3   4        360.51        352.01        17.77 o                         
  10   3   4          0.37         -0.10         1.05 o                         
  11   3   4         11.26          8.77         3.52 o                         
  12   3   4         90.37         81.72        11.65 o                         
  13   3   4         35.67         38.85         5.88 o                         
  14   3   4         86.94         99.38         9.76 o                         
  15   3   4          0.06          1.75         3.01 o                         
 -16   4   4         10.29          8.92         6.66 o                         
 -15   4   4         16.77          7.87         3.92 o                         
 -14   4   4          0.48          0.92         2.92 o                         
 -13   4   4          7.34          6.37         3.79 o                         
 -12   4   4        172.93        151.70         7.28 o                         
 -11   4   4          0.47          1.77         2.19 o                         
 -10   4   4         14.72          8.13         2.20 o                         
  -9   4   4        157.33        156.84        12.70 o                         
  -8   4   4          9.56          6.77         1.72 o                         
  -7   4   4         43.96         48.90         4.72 o                         
  -6   4   4          6.95         13.22         2.39 o                         
  -5   4   4         41.65         43.04         7.05 o                         
  -4   4   4         22.77         25.84         3.87 o                         
  -3   4   4         57.59         59.28         3.68 o                         
  -2   4   4         27.93         27.94         2.19 o                         
  -1   4   4          3.09         -0.14         1.19 o                         
   0   4   4        546.32        533.94        17.02 o                         
   1   4   4        339.26        356.43         9.43 o                         
   2   4   4        175.00        189.97         6.27 o                         
   3   4   4        323.18        325.67         7.93 o                         
   4   4   4         16.09         26.45         4.75 o                         
   5   4   4         40.85         34.31         4.07 o                         
   6   4   4         54.06         55.13         4.83 o                         
   7   4   4         35.93         36.01         3.89 o                         
   8   4   4         13.90         11.51         2.08 o                         
   9   4   4         10.16          9.02         5.20 o                         
  10   4   4         39.54         29.43         7.03 o                         
  11   4   4          1.24         -3.29         5.99 o                         
  12   4   4          3.20         -5.76         6.70 o                         
  13   4   4        105.30        122.91        15.92 o                         
  14   4   4        103.35         90.44        14.09 o                         
  15   4   4          3.62          6.47         4.46 o                         
 -15   5   4         23.71         22.36         8.60 o                         
 -14   5   4          0.79         -0.76         2.24 o                         
 -13   5   4         26.47         32.10         4.78 o                         
 -12   5   4          4.08          3.20         5.27 o                         
 -11   5   4         37.86         37.81         8.50 o                         
 -10   5   4         57.40         63.57         7.39 o                         
  -9   5   4         31.16         31.17         5.32 o                         
  -8   5   4        299.59        294.33        15.45 o                         
  -7   5   4          0.07         -2.51         2.51 o                         
  -6   5   4         53.80         59.20         6.46 o                         
  -5   5   4          0.34          0.08         2.52 o                         
  -4   5   4         20.45         18.45         2.67 o                         
  -3   5   4        302.38        303.12        10.41 o                         
  -2   5   4         83.97         90.90         5.64 o                         
  -1   5   4        426.80        429.31        15.03 o                         
   0   5   4         37.62         37.08         2.97 o                         
   1   5   4        297.90        292.33        12.72 o                         
   2   5   4        320.17        318.97        18.25 o                         
   3   5   4          5.48          6.41         1.58 o                         
   4   5   4        245.63        264.14        12.45 o                         
   5   5   4          0.82         -0.68         1.69 o                         
   6   5   4          6.60          4.83         5.20 o                         
   7   5   4          7.32          6.72         2.96 o                         
   8   5   4         11.63          8.52         4.58 o                         
   9   5   4        118.77        122.05        15.10 o                         
  10   5   4          3.40         -1.61         4.89 o                         
  11   5   4         29.98         37.49         9.39 o                         
  12   5   4         47.26         63.82        12.03 o                         
  13   5   4          0.32          8.60         5.79 o                         
 -14   6   4         17.33         19.60         8.73 o                         
 -13   6   4         27.64         36.48         9.45 o                         
 -12   6   4         13.63          9.62         8.54 o                         
 -11   6   4         62.34         77.04         9.12 o                         
 -10   6   4         23.16         18.17         6.85 o                         
  -9   6   4         26.61         21.97         5.53 o                         
  -8   6   4          6.80          1.54         2.68 o                         
  -7   6   4        130.06        130.48        10.72 o                         
  -6   6   4          0.56         -2.97         3.08 o                         
  -5   6   4          8.84          7.67         3.02 o                         
  -4   6   4          0.47          2.79         1.92 o                         
  -3   6   4         26.33         23.77         3.65 o                         
  -2   6   4        321.53        323.48        11.68 o                         
  -1   6   4          0.27         -1.13         1.63 o                         
   0   6   4         32.10         27.90         3.42 o                         
   1   6   4          1.77          0.76         2.59 o                         
   2   6   4         44.39         43.29         7.35 o                         
   3   6   4         59.61         61.49         6.49 o                         
   4   6   4         26.53         18.32         4.32 o                         
   5   6   4         18.52          9.98         6.91 o                         
   6   6   4        121.06        130.07         9.08 o                         
   7   6   4         17.87         26.01         7.32 o                         
   8   6   4         73.10         68.55        11.71 o                         
   9   6   4          0.87         -2.22         5.11 o                         
  10   6   4          7.62         24.80         8.07 o                         
  11   6   4          0.88         -2.74         6.05 o                         
  12   6   4         32.34         42.05         9.99 o                         
 -12   7   4         15.75          3.05         4.80 o                         
 -11   7   4          0.50          4.65         5.37 o                         
 -10   7   4         24.74         27.41        11.69 o                         
  -9   7   4         10.02          7.65         3.90 o                         
  -8   7   4          0.07         -3.17         3.17 o                         
  -7   7   4         90.33         87.78         9.48 o                         
  -6   7   4          1.28         -0.33         5.74 o                         
  -5   7   4         35.16         43.41         6.43 o                         
  -4   7   4         89.47         89.60         6.42 o                         
  -3   7   4         25.53         28.70         3.74 o                         
  -2   7   4          8.71         10.25         2.50 o                         
  -1   7   4         55.77         47.95         4.73 o                         
   0   7   4        216.68        217.09         9.71 o                         
   1   7   4        162.22        180.85         7.75 o                         
   2   7   4          0.41         -1.02         2.05 o                         
   3   7   4         21.52         19.39         4.70 o                         
   4   7   4          9.32          6.30         3.23 o                         
   5   7   4        132.26        142.20        10.47 o                         
   6   7   4         14.25          8.09         5.11 o                         
   7   7   4          0.06         -1.76         4.28 o                         
   8   7   4         20.22         21.58         7.93 o                         
   9   7   4          8.35          2.24         4.12 o                         
 -10   8   4         27.54         14.62         6.05 o                         
  -9   8   4         26.19         28.73         8.87 o                         
  -8   8   4          0.82          3.61         4.17 o                         
  -7   8   4         33.49         37.55         6.47 o                         
  -6   8   4         13.12         12.90         4.42 o                         
  -5   8   4         10.77          5.58         8.42 o                         
  -4   8   4         31.33         37.08         6.38 o                         
  -3   8   4         52.87         64.88         7.67 o                         
  -2   8   4          4.03          5.52         3.33 o                         
  -1   8   4        122.29        117.81         8.24 o                         
   0   8   4         40.23         35.55         4.77 o                         
   1   8   4         64.07         55.10         7.21 o                         
   2   8   4         60.16         66.65        13.73 o                         
   3   8   4          4.80          1.22         2.65 o                         
   4   8   4         16.58         20.35         7.52 o                         
   5   8   4        131.21        134.77        17.60 o                         
   6   8   4         18.53         32.27         9.52 o                         
   7   8   4          5.33         10.10         5.72 o                         
  -6   9   4          1.86          7.96         5.52 o                         
  -5   9   4          0.08          0.82         3.34 o                         
  -4   9   4          2.32         -0.06         4.33 o                         
  -3   9   4          0.11         -2.86         3.14 o                         
  -2   9   4          3.25         12.91         5.67 o                         
  -1   9   4         15.28         15.22         6.05 o                         
   0   9   4         25.72         32.49         9.43 o                         
   1   9   4          0.11          0.23         3.87 o                         
   2   9   4         31.22         45.74         7.93 o                         
   3   9   4          1.84          1.50         3.55 o                         
   4   9   4          1.98          6.61         5.44 o                         
 -18   1   5         18.91         12.68         4.78 o                         
 -17   1   5         48.39         43.80        10.69 o                         
 -16   1   5         13.12          9.29         5.94 o                         
 -15   1   5        165.57        172.79        11.73 o                         
 -14   1   5          0.58         -2.51         2.51 o                         
 -13   1   5         64.24         66.32         4.99 o                         
 -12   1   5          3.47          3.68         1.45 o                         
 -11   1   5        215.97        213.07         8.65 o                         
 -10   1   5          4.21          5.57         1.77 o                         
  -9   1   5        343.32        327.31         8.55 o                         
  -8   1   5         12.46          9.15         1.48 o                         
  -7   1   5        159.60        159.72         5.51 o                         
  -6   1   5       1474.21       1429.03        22.23 o                         
  -5   1   5       1123.45       1139.22        19.07 o                         
  -4   1   5       1410.72       1389.14        26.43 o                         
  -3   1   5       1177.15       1253.47        18.89 o                         
  -2   1   5       1437.84       1646.78        21.76 o                         
  -1   1   5       1013.83        958.94        15.35 o                         
   0   1   5         64.38         67.47         3.95 o                         
   1   1   5       2049.18       2057.67        39.33 o                         
   2   1   5        405.60        475.06         9.10 o                         
   3   1   5         59.15         45.33         2.11 o                         
   4   1   5        293.53        269.34         5.88 o                         
   5   1   5        166.01        180.76         6.28 o                         
   6   1   5       1553.20       1593.75        23.79 o                         
   7   1   5        132.80        139.41         4.65 o                         
   8   1   5        223.41        219.14         6.18 o                         
   9   1   5        177.18        157.74         4.88 o                         
  10   1   5         66.62         57.05         3.03 o                         
  11   1   5        160.61        167.40         6.89 o                         
  12   1   5        103.89        106.78         7.22 o                         
  13   1   5         42.46         44.12         4.84 o                         
  14   1   5         17.79         16.20         3.30 o                         
  15   1   5          1.74          0.25         2.69 o                         
  16   1   5         42.71         48.04        10.75 o                         
 -17   2   5         11.72         33.61         9.35 o                         
 -16   2   5          2.21          0.30         2.34 o                         
 -15   2   5          6.39          6.47         3.58 o                         
 -14   2   5          2.64         -1.52         5.08 o                         
 -13   2   5          0.99         -0.35         2.17 o                         
 -12   2   5         58.87         48.85         5.17 o                         
 -11   2   5         63.37         72.44         4.11 o                         
 -10   2   5        268.40        264.52         7.83 o                         
  -9   2   5          0.24         -0.16         0.96 o                         
  -8   2   5         85.23         75.04         4.83 o                         
  -7   2   5         17.76         18.37         3.37 o                         
  -6   2   5        376.33        454.45        14.70 o                         
  -5   2   5       1411.63       1445.95        44.06 o                         
  -4   2   5          1.67          3.43         1.38 o                         
  -3   2   5        506.86        504.78        11.96 o                         
  -2   2   5        518.45        552.19        12.44 o                         
  -1   2   5         60.85         49.35         6.14 o                         
   0   2   5        663.04        597.73        22.34 o                         
   1   2   5         13.39          9.34         1.59 o                         
   2   2   5        407.77        400.38         9.83 o                         
   3   2   5          6.28          7.86         1.49 o                         
   4   2   5        700.15        753.19        14.79 o                         
   5   2   5        515.06        507.99         9.43 o                         
   6   2   5        153.35        155.86         4.23 o                         
   7   2   5        662.89        662.61         9.82 o                         
   8   2   5         12.18         12.23         1.29 o                         
   9   2   5         26.35         22.02         1.72 o                         
  10   2   5          0.64          1.40         1.06 o                         
  11   2   5          3.17          2.78         2.43 o                         
  12   2   5         67.22         64.29         7.09 o                         
  13   2   5          1.45         -0.32         2.06 o                         
  14   2   5          4.66          4.95         2.31 o                         
  15   2   5         75.47         67.91        11.79 o                         
 -17   3   5          7.33         23.34         8.43 o                         
 -16   3   5          6.46         -2.67         3.05 o                         
 -15   3   5         11.61          6.26         2.94 o                         
 -14   3   5         24.92         19.27         6.67 o                         
 -13   3   5          8.89          7.93         3.05 o                         
 -12   3   5          0.07         -0.13         1.39 o                         
 -11   3   5         24.35         22.44         2.40 o                         
 -10   3   5          8.33          5.61         1.84 o                         
  -9   3   5         29.11         23.48         4.13 o                         
  -8   3   5        663.21        620.87        21.99 o                         
  -7   3   5        805.63        818.47        22.60 o                         
  -6   3   5          0.76          4.17         2.24 o                         
  -5   3   5         59.50         50.97         4.73 o                         
  -4   3   5         92.12         77.00         5.69 o                         
  -3   3   5       2528.66       2617.95        29.75 o                         
  -2   3   5        613.11        620.52        11.38 o                         
  -1   3   5         46.95         70.45         3.37 o                         
   0   3   5          7.98          4.29         1.31 o                         
   1   3   5       1690.63       1776.56        23.94 o                         
   2   3   5       1197.70       1215.34        17.76 o                         
   3   3   5        696.55        708.18        11.79 o                         
   4   3   5        180.04        178.95        11.46 o                         
   5   3   5        728.45        751.32        25.04 o                         
   6   3   5        178.27        183.63         9.01 o                         
   7   3   5        194.96        197.38         9.26 o                         
   8   3   5         19.25         16.43         3.28 o                         
   9   3   5        293.98        312.93         8.90 o                         
  10   3   5         99.58        104.57         8.52 o                         
  11   3   5          4.66          0.48         3.89 o                         
  12   3   5          2.03          0.67         2.15 o                         
  13   3   5         18.78         18.33         6.89 o                         
  14   3   5         18.23         18.76         6.25 o                         
  15   3   5         30.52         35.12         8.42 o                         
 -16   4   5          2.64          0.59         3.94 o                         
 -15   4   5          0.87         -1.84         2.92 o                         
 -14   4   5         67.06         75.59        10.00 o                         
 -13   4   5         27.51         24.31         5.47 o                         
 -12   4   5        149.13        166.52        10.56 o                         
 -11   4   5         13.85         16.17         4.17 o                         
 -10   4   5          1.52          1.91         4.75 o                         
  -9   4   5        109.76        120.53         9.41 o                         
  -8   4   5          1.50         -1.23         2.33 o                         
  -7   4   5        921.95        953.36        29.31 o                         
  -6   4   5        667.34        686.27        31.11 o                         
  -5   4   5         18.60         13.00         4.53 o                         
  -4   4   5        221.41        202.50        10.19 o                         
  -3   4   5         17.24         15.62         2.37 o                         
  -2   4   5       1164.28       1174.30        20.91 o                         
  -1   4   5        752.71        774.77        13.61 o                         
   0   4   5        103.63         96.80         4.31 o                         
   1   4   5        126.87        119.70         5.55 o                         
   2   4   5         41.13         43.30         3.97 o                         
   3   4   5       1398.56       1384.35        32.82 o                         
   4   4   5        188.95        181.62        12.38 o                         
   5   4   5        120.73        116.61         9.70 o                         
   6   4   5         12.68          9.37         2.26 o                         
   7   4   5         73.98         64.84         5.54 o                         
   8   4   5        256.17        253.71        10.87 o                         
   9   4   5         95.68         92.71        12.62 o                         
  10   4   5         84.97         90.33        12.62 o                         
  11   4   5         36.78         36.19         8.54 o                         
  12   4   5          0.39         -1.15         4.09 o                         
  13   4   5        124.57        155.01        17.99 o                         
  14   4   5         60.65         71.01        12.64 o                         
 -15   5   5          2.38          2.53        10.49 o                         
 -14   5   5          0.66          6.65         3.44 o                         
 -13   5   5         44.12         37.79         6.49 o                         
 -12   5   5         95.47        118.34        11.01 o                         
 -11   5   5         19.53         12.94         5.24 o                         
 -10   5   5         26.95         15.26         5.49 o                         
  -9   5   5         36.52         28.10         5.39 o                         
  -8   5   5        126.89        125.15        10.18 o                         
  -7   5   5         45.50         38.33         5.25 o                         
  -6   5   5          6.96          4.44         2.72 o                         
  -5   5   5         91.63        104.33        12.56 o                         
  -4   5   5        345.22        338.74        22.07 o                         
  -3   5   5        393.19        375.13        15.12 o                         
  -2   5   5        185.41        173.22        20.80 o                         
  -1   5   5          0.12          0.65         2.21 o                         
   0   5   5        354.26        335.72         9.01 o                         
   1   5   5         10.08         12.78         2.20 o                         
   2   5   5        362.75        355.29        10.14 o                         
   3   5   5         32.58         37.15         6.62 o                         
   4   5   5         14.76         16.03         4.29 o                         
   5   5   5         18.75         21.01         3.51 o                         
   6   5   5        109.91        101.43         7.68 o                         
   7   5   5        218.28        233.35        11.52 o                         
   8   5   5          0.63         -1.36         4.63 o                         
   9   5   5         21.50         23.74         6.93 o                         
  10   5   5          2.15          5.55         3.59 o                         
  11   5   5         34.67         33.35         9.54 o                         
  12   5   5          1.75          4.81         3.75 o                         
  13   5   5          0.29          9.84         6.48 o                         
 -14   6   5         12.54          5.97         5.29 o                         
 -13   6   5          6.85         -5.58         5.58 o                         
 -12   6   5         11.53          1.88         4.29 o                         
 -11   6   5         26.50         29.77         6.01 o                         
 -10   6   5         41.27         44.64         7.05 o                         
  -9   6   5         36.04         34.71         5.91 o                         
  -8   6   5        119.33        130.68        10.85 o                         
  -7   6   5          0.08         -0.50         2.83 o                         
  -6   6   5         25.84         29.48         5.52 o                         
  -5   6   5        394.56        407.87        18.14 o                         
  -4   6   5         19.16         27.36         3.64 o                         
  -3   6   5        104.39        109.50         6.95 o                         
  -2   6   5        101.05         96.03         8.17 o                         
  -1   6   5         59.17         58.25         6.51 o                         
   0   6   5        463.27        460.80        18.14 o                         
   1   6   5         27.04         31.19         5.17 o                         
   2   6   5        215.22        203.87        11.88 o                         
   3   6   5         23.64         32.17         5.36 o                         
   4   6   5         10.39         10.18         5.06 o                         
   5   6   5        158.99        149.85        11.34 o                         
   6   6   5         10.29          8.99         2.56 o                         
   7   6   5         36.29         44.67        10.09 o                         
   8   6   5         51.67         50.45        10.34 o                         
   9   6   5          0.99         -5.06         5.06 o                         
  10   6   5         87.50         79.06        13.67 o                         
  11   6   5         19.36         26.57         8.75 o                         
 -12   7   5          0.75         -3.30         3.30 o                         
 -11   7   5          3.69          2.61         4.75 o                         
 -10   7   5         19.10         12.40         4.38 o                         
  -9   7   5         17.58         20.70         4.70 o                         
  -8   7   5          0.10         -8.48         8.48 o                         
  -7   7   5          0.38          2.49         2.64 o                         
  -6   7   5         29.77         39.41         6.23 o                         
  -5   7   5         39.52         55.57        11.37 o                         
  -4   7   5          4.30          4.22         2.66 o                         
  -3   7   5          3.09          3.81         2.14 o                         
  -2   7   5          0.95         -0.36         2.69 o                         
  -1   7   5          8.78          1.16         4.74 o                         
   0   7   5          0.10          1.49         2.26 o                         
   1   7   5         31.08         28.59         5.06 o                         
   2   7   5         34.67         36.58         4.69 o                         
   3   7   5          0.47         -1.12         2.66 o                         
   4   7   5          5.86          7.36         4.66 o                         
   5   7   5          0.61          2.05         4.47 o                         
   6   7   5         13.71         13.04         5.70 o                         
   7   7   5          0.47         -5.21         6.50 o                         
   8   7   5         20.99         10.98         6.31 o                         
 -10   8   5          5.70         10.25         6.63 o                         
  -9   8   5          4.83          4.37         4.46 o                         
  -8   8   5          0.00          1.80         4.49 o                         
  -7   8   5          3.61         -1.14         3.28 o                         
  -6   8   5          4.21          2.30         2.71 o                         
  -5   8   5          5.87          6.79         3.22 o                         
  -4   8   5         20.62         26.30         5.65 o                         
  -3   8   5         30.67         28.93         5.32 o                         
  -2   8   5         30.06         31.24         5.23 o                         
  -1   8   5          6.83         10.32         3.55 o                         
   0   8   5          9.71         18.22         4.26 o                         
   1   8   5          3.25          2.65         2.41 o                         
   2   8   5         11.56         17.61         5.09 o                         
   3   8   5          1.08         -1.45         2.43 o                         
   4   8   5         25.30         17.08         4.35 o                         
   5   8   5          0.53         -1.25         7.69 o                         
   6   8   5          0.41         -2.19         3.67 o                         
  -4   9   5          3.68          6.09         4.73 o                         
  -3   9   5         17.50         14.83         4.37 o                         
  -2   9   5         28.42         16.51         9.22 o                         
  -1   9   5          0.05          1.92         2.62 o                         
   0   9   5          3.75         13.01         7.31 o                         
   1   9   5          8.58          6.69         3.03 o                         
   2   9   5          0.02         -3.05         3.05 o                         
   3   9   5          6.20         14.09         6.12 o                         
 -18   0   6          3.27         -3.78         4.55 o                         
 -17   0   6          2.35         -5.26         6.25 o                         
 -16   0   6          3.29          8.61         6.40 o                         
 -15   0   6        158.08        226.00        22.38 o                         
 -14   0   6          2.70          2.90         2.98 o                         
 -13   0   6        155.16        159.47        13.25 o                         
 -12   0   6          3.39          5.24         2.95 o                         
 -11   0   6        236.40        260.98        16.57 o                         
 -10   0   6       2606.89       2596.32        62.90 o                         
  -9   0   6       1062.93       1054.55        34.78 o                         
  -8   0   6         37.87         32.55         5.41 o                         
  -7   0   6         62.28         69.99         5.82 o                         
  -6   0   6        589.56        586.05        21.36 o                         
  -5   0   6       2536.83       2443.72        61.15 o                         
  -4   0   6       4326.80       4428.91        88.76 o                         
  -3   0   6        401.91        337.47        17.08 o                         
  -2   0   6        209.08        251.40        14.57 o                         
  -1   0   6        135.08        189.36        12.40 o                         
   0   0   6       4910.99       4675.41        92.60 o                         
   1   0   6        284.76        317.18         7.64 o                         
   2   0   6        477.30        446.21         9.71 o                         
   3   0   6          3.12          0.23         1.72 o                         
   4   0   6         68.33         72.89         5.67 o                         
   5   0   6       2394.72       2373.93        40.62 o                         
   6   0   6        513.87        518.11        21.98 o                         
   7   0   6        637.08        659.90        12.77 o                         
   8   0   6        684.77        653.89        13.03 o                         
   9   0   6          0.14          1.36         1.10 o                         
  10   0   6         23.76         30.45         2.89 o                         
  11   0   6         26.43         21.34         3.32 o                         
  12   0   6        592.18        591.74        25.45 o                         
  13   0   6         38.16         28.01         5.98 o                         
  14   0   6          0.14          1.62         2.69 o                         
 -18   1   6          0.41          4.70         5.04 o                         
 -17   1   6         37.02         46.53        11.58 o                         
 -16   1   6         51.62         49.85        12.10 o                         
 -15   1   6          0.36          4.17         2.82 o                         
 -14   1   6         59.84         61.64         5.21 o                         
 -13   1   6          9.58          9.57         2.36 o                         
 -12   1   6          3.36          5.39         4.01 o                         
 -11   1   6        105.40        100.62         6.30 o                         
 -10   1   6          9.41          6.52         1.86 o                         
  -9   1   6         31.20         27.86         2.71 o                         
  -8   1   6          0.04         -1.20         1.20 o                         
  -7   1   6        603.27        606.56        14.90 o                         
  -6   1   6        928.99        925.80        22.10 o                         
  -5   1   6         44.60         46.70         4.51 o                         
  -4   1   6          1.13          6.81         2.89 o                         
  -3   1   6          8.59         19.20         2.20 o                         
  -2   1   6         79.57         96.56         4.12 o                         
  -1   1   6        475.76        506.30        12.28 o                         
   0   1   6         19.34         17.13         4.09 o                         
   1   1   6        592.34        562.42        15.80 o                         
   2   1   6        629.93        651.68        11.85 o                         
   3   1   6        487.85        556.38        14.01 o                         
   4   1   6        531.89        567.48        11.44 o                         
   5   1   6        167.85        157.37         5.37 o                         
   6   1   6       1099.82       1055.23        19.33 o                         
   7   1   6        229.68        223.58         5.77 o                         
   8   1   6          1.37         -0.33         0.95 o                         
   9   1   6         32.53         39.80         2.79 o                         
  10   1   6        252.44        244.22         7.06 o                         
  11   1   6        420.17        431.67        12.13 o                         
  12   1   6         21.75         27.04         3.19 o                         
  13   1   6         32.98         30.97         4.08 o                         
  14   1   6         28.23         22.03         6.66 o                         
 -17   2   6          0.12         11.55         6.95 o                         
 -16   2   6         17.25         20.16         4.80 o                         
 -15   2   6         12.44          6.74         3.29 o                         
 -14   2   6          8.79         14.16         3.67 o                         
 -13   2   6         37.60         42.94         4.31 o                         
 -12   2   6        257.81        278.42         8.80 o                         
 -11   2   6        554.65        573.05        12.94 o                         
 -10   2   6         95.02        105.72         5.27 o                         
  -9   2   6        521.88        495.88        11.65 o                         
  -8   2   6        919.28        914.31        19.06 o                         
  -7   2   6        367.06        376.00        11.36 o                         
  -6   2   6        465.75        461.57        15.16 o                         
  -5   2   6        399.68        409.93        13.55 o                         
  -4   2   6        189.96        202.77         8.65 o                         
  -3   2   6       1033.08       1046.24        20.80 o                         
  -2   2   6         63.38         43.59         6.62 o                         
  -1   2   6       1921.97       1907.91        49.62 o                         
   0   2   6        104.16         97.02         7.44 o                         
   1   2   6        134.87        140.05         7.39 o                         
   2   2   6        421.75        446.67        13.68 o                         
   3   2   6        477.27        466.48        12.22 o                         
   4   2   6       1076.18       1027.63        16.46 o                         
   5   2   6          8.03          8.05         2.19 o                         
   6   2   6          0.44          1.22         0.77 o                         
   7   2   6         87.34         94.31         3.62 o                         
   8   2   6         46.16         55.52         2.83 o                         
   9   2   6        278.69        279.49         8.26 o                         
  10   2   6          0.00         -1.25         1.44 o                         
  11   2   6        154.53        155.18         9.54 o                         
  12   2   6         18.16         14.64         5.41 o                         
  13   2   6         90.64         85.75        11.88 o                         
  14   2   6        224.49        230.16        20.19 o                         
 -17   3   6          7.62          3.15         4.13 o                         
 -16   3   6          4.32          0.10         2.00 o                         
 -15   3   6         15.46          6.55         3.12 o                         
 -14   3   6         92.65         97.51         9.76 o                         
 -13   3   6         18.02         18.24         3.05 o                         
 -12   3   6        109.05        108.34         5.55 o                         
 -11   3   6         22.18         14.98         2.60 o                         
 -10   3   6          2.63          0.75         2.47 o                         
  -9   3   6         63.81         47.20         8.50 o                         
  -8   3   6        614.96        606.85        20.09 o                         
  -7   3   6          0.36         -0.66         2.19 o                         
  -6   3   6         87.59         81.67         6.47 o                         
  -5   3   6        394.94        442.35        14.85 o                         
  -4   3   6        196.30        206.77        15.44 o                         
  -3   3   6         31.58         25.13         5.41 o                         
  -2   3   6        472.96        433.22        11.99 o                         
  -1   3   6        532.76        544.42        10.20 o                         
   0   3   6        322.40        340.67         7.89 o                         
   1   3   6          2.83          0.60         0.49 o                         
   2   3   6        177.63        167.28         4.18 o                         
   3   3   6        240.03        246.03         6.54 o                         
   4   3   6        366.93        336.46         8.39 o                         
   5   3   6          1.95          1.88         0.42 o                         
   6   3   6        264.68        273.61        15.22 o                         
   7   3   6         78.57         65.73         4.41 o                         
   8   3   6         48.13         47.22         3.92 o                         
   9   3   6         56.70         67.03         6.45 o                         
  10   3   6         28.87         29.53         7.13 o                         
  11   3   6         47.98         40.21         8.46 o                         
  12   3   6         15.58         17.51         5.70 o                         
  13   3   6         37.24         30.41         8.05 o                         
  14   3   6         28.75         30.33         7.89 o                         
 -17   4   6          6.62          0.58         3.63 o                         
 -16   4   6          3.62          3.18         2.74 o                         
 -15   4   6          0.09          2.08         2.70 o                         
 -14   4   6          1.05         -3.87         3.99 o                         
 -13   4   6         25.51         25.92         7.98 o                         
 -12   4   6          6.53          1.87         1.85 o                         
 -11   4   6         18.37          9.79         5.48 o                         
 -10   4   6         76.97         74.47         7.82 o                         
  -9   4   6          9.06          5.22         7.07 o                         
  -8   4   6          6.49          3.67         2.37 o                         
  -7   4   6        208.20        213.56        17.95 o                         
  -6   4   6          5.50         12.88         4.93 o                         
  -5   4   6         22.52         25.23         6.21 o                         
  -4   4   6         30.45         23.68         3.95 o                         
  -3   4   6          8.15          8.98         1.97 o                         
  -2   4   6         17.24         21.00         2.91 o                         
  -1   4   6        139.03        142.24         5.84 o                         
   0   4   6         66.78         63.46         3.48 o                         
   1   4   6          6.13          5.46         1.42 o                         
   2   4   6        192.31        195.35         6.06 o                         
   3   4   6          5.63          3.12         1.14 o                         
   4   4   6         53.19         60.50         6.06 o                         
   5   4   6          1.80          0.60         1.93 o                         
   6   4   6         10.90         11.14         3.26 o                         
   7   4   6          0.31          3.31         7.91 o                         
   8   4   6        175.03        176.68        17.47 o                         
   9   4   6         13.61         18.17         6.45 o                         
  10   4   6          1.14         -0.79         4.25 o                         
  11   4   6         29.10         32.76         7.82 o                         
  12   4   6         31.23         42.16        10.20 o                         
  13   4   6         47.86         45.47        10.12 o                         
 -15   5   6          1.86         -0.67         3.22 o                         
 -14   5   6          3.00          4.55         3.16 o                         
 -13   5   6         21.73         28.18         6.01 o                         
 -12   5   6         16.84         18.83         4.46 o                         
 -11   5   6         26.90         47.42         9.79 o                         
 -10   5   6          0.02         -0.40         3.80 o                         
  -9   5   6        133.32        134.65        15.66 o                         
  -8   5   6        140.63        150.78        16.43 o                         
  -7   5   6          7.73         16.20         6.51 o                         
  -6   5   6         41.53         53.56         8.81 o                         
  -5   5   6         28.57         31.58         7.03 o                         
  -4   5   6          0.30         -2.69         2.82 o                         
  -3   5   6         28.71         24.21         4.22 o                         
  -2   5   6        198.85        197.27         8.60 o                         
  -1   5   6         18.70         16.04         2.59 o                         
   0   5   6         33.84         27.19         2.63 o                         
   1   5   6        180.12        170.68         8.88 o                         
   2   5   6         26.28         27.35         6.13 o                         
   3   5   6        363.24        351.92        17.17 o                         
   4   5   6         46.24         39.25         7.40 o                         
   5   5   6         66.27         69.71         6.75 o                         
   6   5   6          4.39          2.41         2.08 o                         
   7   5   6        212.74        240.42        21.53 o                         
   8   5   6         41.42         59.03        10.96 o                         
   9   5   6         40.43         29.63         8.67 o                         
  10   5   6        105.76        110.26        15.61 o                         
  11   5   6          3.80         -3.64         4.52 o                         
  12   5   6          2.76         17.45         7.65 o                         
 -14   6   6         28.47         32.23         9.28 o                         
 -13   6   6         19.97         33.31         9.71 o                         
 -12   6   6          0.00         17.48         7.46 o                         
 -11   6   6         11.67          1.87         3.82 o                         
 -10   6   6          2.53          0.54         3.32 o                         
  -9   6   6         21.23         10.33         4.35 o                         
  -8   6   6          9.36         14.02         7.05 o                         
  -7   6   6          4.78         -0.28         4.74 o                         
  -6   6   6        237.69        270.71        22.51 o                         
  -5   6   6        100.86        117.37        14.65 o                         
  -4   6   6          0.75          2.60         2.84 o                         
  -3   6   6        113.72        113.10         9.07 o                         
  -2   6   6        108.65        105.96         8.87 o                         
  -1   6   6         74.19         60.60         6.71 o                         
   0   6   6         18.99         12.91         3.01 o                         
   1   6   6         74.00         63.22         7.00 o                         
   2   6   6          5.13          0.93         5.35 o                         
   3   6   6         56.58         55.50         8.26 o                         
   4   6   6         47.28         50.08         5.16 o                         
   5   6   6          0.22         -1.96         1.96 o                         
   6   6   6         13.33         14.16         5.63 o                         
   7   6   6         10.75         19.70         7.90 o                         
   8   6   6          1.90         -2.94         5.24 o                         
   9   6   6        104.80        130.12        17.29 o                         
  10   6   6          0.00         -0.93         5.18 o                         
 -11   7   6         22.58         31.63         9.65 o                         
 -10   7   6          1.41         -3.83         5.03 o                         
  -9   7   6         58.32         53.57        11.59 o                         
  -8   7   6          0.17          5.45         4.89 o                         
  -7   7   6          0.05          1.02         3.23 o                         
  -6   7   6         29.48         18.77         7.69 o                         
  -5   7   6          0.36          0.73         2.94 o                         
  -4   7   6          0.45          2.94         4.15 o                         
  -3   7   6         68.71         83.00         8.24 o                         
  -2   7   6        104.19         85.25        11.54 o                         
  -1   7   6         40.33         39.52         6.71 o                         
   0   7   6         12.08          8.91         7.64 o                         
   1   7   6         51.76         54.99         6.93 o                         
   2   7   6         23.55         24.72         4.91 o                         
   3   7   6         11.71         11.52         3.10 o                         
   4   7   6          2.28          4.82         2.65 o                         
   5   7   6          0.58         -1.24         2.67 o                         
   6   7   6         75.72         93.77        31.04 o                         
   7   7   6         28.40         25.67         8.80 o                         
  -7   8   6          0.01          9.45         6.43 o                         
  -6   8   6          4.56          4.30         4.53 o                         
  -5   8   6        116.46        148.76        18.61 o                         
  -4   8   6         62.72         67.02        12.54 o                         
  -3   8   6         27.59         26.08         5.14 o                         
  -2   8   6         17.80         18.74         5.68 o                         
  -1   8   6          2.08          0.19         2.74 o                         
   0   8   6        121.17        138.19        11.32 o                         
   1   8   6          6.67          5.20         2.43 o                         
   2   8   6         42.63         37.01         6.21 o                         
   3   8   6          0.77          0.66         3.51 o                         
   4   8   6          3.74          2.60        11.31 o                         
   5   8   6          4.06          6.51         5.06 o                         
   6   8   6          4.93         -2.84         4.62 o                         
  -3   9   6          7.26          7.09         6.54 o                         
  -2   9   6         11.27         10.55        15.62 o                         
  -1   9   6          9.79          1.66         2.88 o                         
 -17   1   7          2.06          8.25         6.52 o                         
 -16   1   7         94.34         93.34        15.54 o                         
 -15   1   7         20.01         28.36         5.37 o                         
 -14   1   7        120.82        110.88         7.29 o                         
 -13   1   7          1.19          1.29         2.11 o                         
 -12   1   7          3.02          2.74         1.74 o                         
 -11   1   7        375.71        394.93        13.17 o                         
 -10   1   7        126.07        119.14         6.15 o                         
  -9   1   7         14.56         15.38         2.20 o                         
  -8   1   7          0.15          1.45         1.70 o                         
  -7   1   7          2.79          5.11         2.28 o                         
  -6   1   7        237.16        232.34        11.04 o                         
  -5   1   7        255.25        224.91        10.88 o                         
  -4   1   7       1749.43       1787.22        34.89 o                         
  -3   1   7          3.11          0.69         0.98 o                         
  -2   1   7        209.10        201.52         6.31 o                         
  -1   1   7         47.67         53.65         4.20 o                         
   0   1   7        226.40        208.69        14.39 o                         
   1   1   7        499.67        483.24        13.26 o                         
   2   1   7         16.73         19.44         2.18 o                         
   3   1   7          5.59          7.18         1.44 o                         
   4   1   7        686.27        687.69        12.12 o                         
   5   1   7        183.59        175.66         6.65 o                         
   6   1   7        209.09        214.03         8.92 o                         
   7   1   7        448.89        459.24         9.51 o                         
   8   1   7         52.97         55.72         3.07 o                         
   9   1   7        165.52        163.20         5.42 o                         
  10   1   7         25.82         26.70         3.00 o                         
  11   1   7        168.68        174.69         9.18 o                         
  12   1   7         89.40        115.25         7.62 o                         
  13   1   7          3.93          9.40         5.11 o                         
  14   1   7          2.09          2.83         3.35 o                         
 -17   2   7         14.55         17.76         8.76 o                         
 -16   2   7          3.25          3.19         6.86 o                         
 -15   2   7         89.89        113.90        10.55 o                         
 -14   2   7        133.42        132.79        11.90 o                         
 -13   2   7         18.84         16.06         2.96 o                         
 -12   2   7        135.59        121.50         6.18 o                         
 -11   2   7         61.68         62.13         4.35 o                         
 -10   2   7         82.19         77.82         4.86 o                         
  -9   2   7        976.57        975.87        17.89 o                         
  -8   2   7        294.52        280.62        10.34 o                         
  -7   2   7          1.71         -0.33         1.73 o                         
  -6   2   7        635.91        684.83        15.97 o                         
  -5   2   7        366.23        344.48        12.55 o                         
  -4   2   7        750.56        801.97        18.97 o                         
  -3   2   7         68.38         62.13         4.65 o                         
  -2   2   7          1.98          8.67         3.43 o                         
  -1   2   7          3.76          3.34         2.23 o                         
   0   2   7        243.52        236.83        15.49 o                         
   1   2   7        149.65        131.17         8.39 o                         
   2   2   7         48.65         43.68         4.77 o                         
   3   2   7        108.19        103.18        10.90 o                         
   4   2   7          8.97         10.41         2.35 o                         
   5   2   7         35.56         35.85         2.61 o                         
   6   2   7       1061.30       1035.17        18.46 o                         
   7   2   7         22.93         21.87         1.81 o                         
   8   2   7        316.50        293.25         9.33 o                         
   9   2   7         33.43         39.78         3.47 o                         
  10   2   7        190.35        206.34         8.32 o                         
  11   2   7         23.84         23.26        10.21 o                         
  12   2   7         56.70         53.58         6.95 o                         
  13   2   7         34.10         22.45         4.80 o                         
  14   2   7          3.53          6.79         4.06 o                         
 -17   3   7         22.72         23.19         5.49 o                         
 -16   3   7         12.78          3.87         2.82 o                         
 -15   3   7          5.19          3.52         5.55 o                         
 -14   3   7          0.95          1.67         2.65 o                         
 -13   3   7         95.39        110.00         7.36 o                         
 -12   3   7        267.01        296.46        11.76 o                         
 -11   3   7          0.55          2.45         1.50 o                         
 -10   3   7         37.31         30.37         3.82 o                         
  -9   3   7          8.14          5.83         2.05 o                         
  -8   3   7         51.74         55.37         6.10 o                         
  -7   3   7        276.45        289.07        18.42 o                         
  -6   3   7        156.39        144.30         8.76 o                         
  -5   3   7        115.33        120.97         7.61 o                         
  -4   3   7          5.06         12.20         5.28 o                         
  -3   3   7        221.76        197.94        15.41 o                         
  -2   3   7        313.10        270.11        18.33 o                         
  -1   3   7         17.91         18.67         3.73 o                         
   0   3   7         84.95         86.68         5.30 o                         
   1   3   7         29.35         38.59         3.56 o                         
   2   3   7        124.39        118.16         5.91 o                         
   3   3   7        789.39        771.63        15.88 o                         
   4   3   7        400.91        388.91        10.28 o                         
   5   3   7         27.26         23.92         3.87 o                         
   6   3   7        142.33        155.48         9.60 o                         
   7   3   7        111.82        121.14         7.18 o                         
   8   3   7        683.59        690.03        18.05 o                         
   9   3   7         84.80         76.30         8.19 o                         
  10   3   7         63.07         63.63        10.78 o                         
  11   3   7         83.96         91.43        12.93 o                         
  12   3   7         79.60         93.21        13.44 o                         
  13   3   7         58.57         40.05         9.13 o                         
 -16   4   7         13.24          6.66         7.98 o                         
 -15   4   7          0.21         -2.81         2.91 o                         
 -14   4   7         57.34         69.80         8.75 o                         
 -13   4   7        419.62        437.94        26.89 o                         
 -12   4   7         42.45         57.36         5.54 o                         
 -11   4   7          5.07          5.93         1.93 o                         
 -10   4   7         28.80         32.33         5.30 o                         
  -9   4   7        101.58         99.53         8.86 o                         
  -8   4   7        732.38        761.36        24.16 o                         
  -7   4   7        810.00        780.38        36.30 o                         
  -6   4   7        335.89        331.53        22.36 o                         
  -5   4   7         22.29         26.33         6.70 o                         
  -4   4   7          0.20         -2.67         3.81 o                         
  -3   4   7        748.53        738.10        32.88 o                         
  -2   4   7          6.72          4.89         1.58 o                         
  -1   4   7        460.12        439.90        12.38 o                         
   0   4   7          5.68          5.27         1.19 o                         
   1   4   7          3.61          3.19         0.87 o                         
   2   4   7        144.40        136.83         5.42 o                         
   3   4   7         19.52         20.00         3.78 o                         
   4   4   7        672.95        702.47        28.09 o                         
   5   4   7        368.47        365.97        15.57 o                         
   6   4   7        142.37        142.36         9.63 o                         
   7   4   7         63.68         72.24         5.85 o                         
   8   4   7          1.88          5.03         3.98 o                         
   9   4   7        571.03        555.38        33.17 o                         
  10   4   7         15.51         10.89         5.98 o                         
  11   4   7          1.90         -1.19         3.56 o                         
  12   4   7         19.57         27.03         7.32 o                         
 -15   5   7          0.22         -0.01         2.83 o                         
 -14   5   7          0.12          1.77         4.11 o                         
 -13   5   7         14.35         31.08        10.61 o                         
 -12   5   7         23.81         28.45         5.73 o                         
 -11   5   7         60.55         65.19        12.08 o                         
 -10   5   7         51.05         53.88        10.00 o                         
  -9   5   7          0.81          2.87         5.01 o                         
  -8   5   7        131.80        127.01        15.57 o                         
  -7   5   7         63.18         97.75        13.78 o                         
  -6   5   7          8.94         11.85         6.08 o                         
  -5   5   7         40.85         36.41         7.64 o                         
  -4   5   7          5.13          6.88         4.68 o                         
  -3   5   7         77.24         63.31         6.94 o                         
  -2   5   7        177.48        182.80        11.45 o                         
  -1   5   7        103.17        107.14         8.87 o                         
   0   5   7         13.59         13.40         3.36 o                         
   1   5   7         78.52         81.01         7.70 o                         
   2   5   7        386.01        396.52        17.08 o                         
   3   5   7        178.90        181.16        11.35 o                         
   4   5   7          3.44          3.64         2.12 o                         
   5   5   7          1.21         -1.50         2.81 o                         
   6   5   7         10.25          8.58         3.40 o                         
   7   5   7        178.16        175.79        13.30 o                         
   8   5   7         66.01         64.42        11.36 o                         
   9   5   7          2.29          8.71         5.57 o                         
  10   5   7          0.20         -5.88         5.88 o                         
  11   5   7         12.02          7.64         4.36 o                         
 -13   6   7          2.74         -0.53         4.45 o                         
 -12   6   7         58.52         65.89        12.95 o                         
 -11   6   7          7.73         12.54         5.73 o                         
 -10   6   7         36.08         46.69        10.52 o                         
  -9   6   7         32.95         36.11         9.54 o                         
  -8   6   7         27.55         16.24         6.15 o                         
  -7   6   7         38.28         34.17         8.59 o                         
  -6   6   7        301.99        361.70        26.50 o                         
  -5   6   7         19.66         22.74         7.50 o                         
  -4   6   7         50.48         44.20         9.24 o                         
  -3   6   7         84.43         79.68         7.96 o                         
  -2   6   7          6.75          2.78         3.69 o                         
  -1   6   7         44.61         49.44         6.65 o                         
   0   6   7        149.81        145.67        10.80 o                         
   1   6   7         87.42         89.11         8.53 o                         
   2   6   7         56.16         58.10         7.00 o                         
   3   6   7         50.48         45.54         6.52 o                         
   4   6   7         26.44         26.55         4.85 o                         
   5   6   7         23.17         20.49         3.84 o                         
   6   6   7         47.54         56.30         7.89 o                         
   7   6   7         92.03        100.45        10.72 o                         
   8   6   7         38.90         36.37         6.56 o                         
   9   6   7         51.00         47.97        11.37 o                         
 -10   7   7          0.46          1.06         4.88 o                         
  -9   7   7          0.18         11.31         5.74 o                         
  -8   7   7          1.59         -6.91         6.91 o                         
  -7   7   7          0.00          2.94         5.85 o                         
  -6   7   7         30.98         41.23        10.31 o                         
  -5   7   7          1.00          0.83         3.62 o                         
  -4   7   7          0.86         -3.83         4.09 o                         
  -3   7   7          1.96          2.05         5.54 o                         
  -2   7   7         10.31          4.88         2.69 o                         
  -1   7   7         27.20         31.49         5.53 o                         
   0   7   7          5.04          6.61         3.35 o                         
   1   7   7         69.98         80.27        11.24 o                         
   2   7   7         22.41         25.30        10.47 o                         
   3   7   7          0.80          0.26         3.08 o                         
   4   7   7          4.26          7.97         2.55 o                         
   5   7   7          0.08          0.47         3.09 o                         
   6   7   7         24.46         26.63         6.06 o                         
  -6   8   7          5.10         10.55         6.98 o                         
  -5   8   7         39.26         40.26         9.79 o                         
  -4   8   7         44.06         54.61        11.50 o                         
  -3   8   7          1.83          0.19         2.35 o                         
  -2   8   7          0.94          0.22         3.73 o                         
  -1   8   7          7.57          9.43         3.62 o                         
   0   8   7          5.18          6.62         4.33 o                         
   1   8   7          5.68          5.24         2.42 o                         
   2   8   7          0.09          0.09         3.97 o                         
   3   8   7          1.54          6.32         4.53 o                         
   4   8   7          0.20          0.79         3.31 o                         
 -17   0   8         40.01         33.39        10.24 o                         
 -16   0   8        135.92        167.77        20.69 o                         
 -15   0   8          0.41          7.05         3.19 o                         
 -14   0   8         17.87         19.38         5.41 o                         
 -13   0   8         77.92         76.92        10.38 o                         
 -12   0   8          4.94          9.67         4.63 o                         
 -11   0   8       1213.69       1206.63        42.90 o                         
 -10   0   8        551.86        563.27        27.78 o                         
  -9   0   8        795.83        822.90        33.80 o                         
  -8   0   8        205.42        206.68        16.10 o                         
  -7   0   8          3.39          0.72         1.80 o                         
  -6   0   8        224.21        234.43        28.28 o                         
  -5   0   8        319.80        232.59        11.70 o                         
  -4   0   8       1391.69       1290.25        41.91 o                         
  -3   0   8         23.50         36.47         6.71 o                         
  -2   0   8        425.54        412.52        21.88 o                         
  -1   0   8        484.94        456.19        23.10 o                         
   0   0   8        881.98        833.73        16.93 o                         
   1   0   8       3684.27       3437.88        47.83 o                         
   2   0   8        618.94        578.37        20.02 o                         
   3   0   8       1654.02       1670.68        63.41 o                         
   4   0   8        340.41        340.28        14.34 o                         
   5   0   8        213.91        221.92        11.54 o                         
   6   0   8       1742.21       1675.79        35.89 o                         
   7   0   8        135.63        117.62         8.54 o                         
   8   0   8         64.83         61.87         4.95 o                         
   9   0   8         31.77         27.84         3.44 o                         
  10   0   8        125.05        125.58        14.06 o                         
  11   0   8        529.98        513.31        29.53 o                         
  12   0   8          0.69          2.76         3.04 o                         
  13   0   8         85.73         88.35        12.50 o                         
 -17   1   8          7.42         10.99         6.12 o                         
 -16   1   8        115.99        144.56        12.26 o                         
 -15   1   8        121.27        159.07        12.28 o                         
 -14   1   8         44.54         44.83         5.00 o                         
 -13   1   8          0.03          2.03         2.04 o                         
 -12   1   8        214.12        227.26        10.59 o                         
 -11   1   8        558.64        571.77        16.90 o                         
 -10   1   8        605.37        613.25        14.56 o                         
  -9   1   8         70.11         58.35         4.37 o                         
  -8   1   8         26.06         18.72         2.42 o                         
  -7   1   8         60.58         57.48         7.19 o                         
  -6   1   8        905.54        915.16        26.44 o                         
  -5   1   8        452.92        424.44        16.11 o                         
  -4   1   8          5.27          6.32         1.69 o                         
  -3   1   8        403.64        388.40        10.18 o                         
  -2   1   8        533.40        527.85        11.20 o                         
  -1   1   8        582.98        573.44        15.79 o                         
   0   1   8        166.38        148.37        17.33 o                         
   1   1   8          8.56          9.18         1.96 o                         
   2   1   8          0.12          0.40         1.25 o                         
   3   1   8          8.40          7.20         2.21 o                         
   4   1   8        367.87        343.53        11.02 o                         
   5   1   8        404.74        404.71        15.11 o                         
   6   1   8          0.17          0.97         1.77 o                         
   7   1   8          4.69          8.04         1.97 o                         
   8   1   8         59.90         69.94         4.09 o                         
   9   1   8         75.46         75.02         5.11 o                         
  10   1   8         34.42         34.68         4.48 o                         
  11   1   8         24.57         26.89         3.83 o                         
  12   1   8        107.83         96.45        13.33 o                         
  13   1   8         42.13         44.89         9.77 o                         
 -17   2   8          8.34         31.12         9.97 o                         
 -16   2   8          0.04          1.08         9.93 o                         
 -15   2   8         27.29         38.27         6.67 o                         
 -14   2   8          0.23          1.11         2.71 o                         
 -13   2   8         19.13         14.10         2.87 o                         
 -12   2   8        348.01        361.49        11.38 o                         
 -11   2   8          0.45          1.12         1.90 o                         
 -10   2   8         16.59         16.16         2.55 o                         
  -9   2   8        590.21        584.86        16.34 o                         
  -8   2   8        243.27        242.35        12.16 o                         
  -7   2   8          6.85          9.59         2.27 o                         
  -6   2   8        192.49        186.95         8.20 o                         
  -5   2   8         30.12         32.79         3.35 o                         
  -4   2   8         20.64         29.32         4.00 o                         
  -3   2   8        169.95        142.02         6.27 o                         
  -2   2   8         10.41         20.90         5.88 o                         
  -1   2   8        725.83        705.93        30.27 o                         
   0   2   8       1143.11       1136.32        28.45 o                         
   1   2   8        147.27        149.87         9.63 o                         
   2   2   8        161.73        156.09         9.86 o                         
   3   2   8        854.31        844.48        25.87 o                         
   4   2   8        929.67        927.10        25.60 o                         
   5   2   8        289.14        266.65        13.10 o                         
   6   2   8          0.78         -2.52         2.52 o                         
   7   2   8        137.89        143.30         9.67 o                         
   8   2   8         25.91         29.76         2.91 o                         
   9   2   8        151.26        161.13         7.62 o                         
  10   2   8        183.13        177.89         9.72 o                         
  11   2   8          1.21         -1.02         2.99 o                         
  12   2   8         18.34         16.25         3.96 o                         
  13   2   8         14.30         14.92         6.18 o                         
 -17   3   8         34.47         36.14         6.71 o                         
 -16   3   8          0.02          0.60         3.13 o                         
 -15   3   8          5.64          4.20         2.96 o                         
 -14   3   8         15.36          9.85         3.38 o                         
 -13   3   8         19.14         11.07         3.16 o                         
 -12   3   8         11.51         12.05         2.28 o                         
 -11   3   8         43.64         48.78         4.18 o                         
 -10   3   8         27.57         23.39         3.55 o                         
  -9   3   8        403.63        404.67        13.78 o                         
  -8   3   8          1.98         -0.04         2.22 o                         
  -7   3   8        136.40        143.62         9.22 o                         
  -6   3   8         70.29         61.57         6.31 o                         
  -5   3   8         12.45         15.04         2.78 o                         
  -4   3   8         78.22         69.90         9.91 o                         
  -3   3   8         58.71         55.09         8.86 o                         
  -2   3   8        187.31        198.09        16.21 o                         
  -1   3   8         97.25         90.45         7.73 o                         
   0   3   8        113.09        108.52         8.48 o                         
   1   3   8        167.53        162.98        10.36 o                         
   2   3   8          8.88          8.02         2.64 o                         
   3   3   8        549.49        543.59        19.53 o                         
   4   3   8          1.81          3.14         2.68 o                         
   5   3   8        108.60        118.62         9.03 o                         
   6   3   8        108.54        111.32        12.53 o                         
   7   3   8          6.34          7.93         2.30 o                         
   8   3   8         16.85         19.98         3.34 o                         
   9   3   8          3.08          7.30         3.22 o                         
  10   3   8         50.47         54.01        10.49 o                         
  11   3   8          2.12         -1.88         2.40 o                         
  12   3   8          1.55         -0.55         2.49 o                         
 -16   4   8          0.61         -3.33         3.33 o                         
 -15   4   8          0.52         -2.54         2.54 o                         
 -14   4   8          2.12          6.38         4.08 o                         
 -13   4   8          7.13         13.17         4.38 o                         
 -12   4   8          4.14          2.80         2.53 o                         
 -11   4   8          0.02          3.09         2.22 o                         
 -10   4   8          0.67          1.01         1.71 o                         
  -9   4   8         14.83         17.73         4.28 o                         
  -8   4   8        207.00        178.41        14.51 o                         
  -7   4   8         23.43         24.14         6.40 o                         
  -6   4   8          1.67          1.36         3.99 o                         
  -5   4   8          8.81          9.75         4.47 o                         
  -4   4   8         16.80         18.82         5.82 o                         
  -3   4   8         84.48         87.32        11.79 o                         
  -2   4   8          7.19         10.14         3.45 o                         
  -1   4   8          1.11          2.38         3.84 o                         
   0   4   8          9.20          9.80         6.50 o                         
   1   4   8         17.86         15.52         3.58 o                         
   2   4   8         85.75         95.44         8.30 o                         
   3   4   8          2.53          1.22         2.49 o                         
   4   4   8         20.14         26.95         5.00 o                         
   5   4   8         22.66         20.20         3.87 o                         
   6   4   8          1.03          3.99         2.78 o                         
   7   4   8         50.20         44.72         4.93 o                         
   8   4   8         15.91         19.07         4.79 o                         
   9   4   8          1.43          2.15         8.75 o                         
  10   4   8         16.55         17.55         4.87 o                         
  11   4   8          1.79         -0.37         3.68 o                         
 -14   5   8         33.28         39.36         7.04 o                         
 -13   5   8          0.35          2.61         3.35 o                         
 -12   5   8          8.08         14.05         3.74 o                         
 -11   5   8         12.37          5.52         4.89 o                         
 -10   5   8         21.86         29.18         8.27 o                         
  -9   5   8         31.22         21.08         6.82 o                         
  -8   5   8         16.62         16.95         6.61 o                         
  -7   5   8        214.88        218.52        20.24 o                         
  -6   5   8         34.87         41.35         9.32 o                         
  -5   5   8          2.65          4.38         3.51 o                         
  -4   5   8          2.97          5.28         3.98 o                         
  -3   5   8          1.15         -1.54         4.34 o                         
  -2   5   8        181.14        190.10        12.25 o                         
  -1   5   8          1.65          2.63         4.08 o                         
   0   5   8        120.68        120.66         9.74 o                         
   1   5   8          5.06          2.79         2.49 o                         
   2   5   8         59.21         55.36         7.34 o                         
   3   5   8         92.81         84.73         8.19 o                         
   4   5   8         19.08         23.74         4.47 o                         
   5   5   8         10.57          8.52         7.13 o                         
   6   5   8         91.61         96.43         7.41 o                         
   7   5   8          0.12          4.80         3.88 o                         
   8   5   8         36.04         53.20         7.82 o                         
   9   5   8         76.15         83.88         9.98 o                         
  10   5   8          0.05          3.33         4.36 o                         
 -12   6   8         32.11         33.72        10.48 o                         
 -11   6   8          0.24          2.38         4.15 o                         
 -10   6   8          3.77         -3.15         6.54 o                         
  -9   6   8          5.71         -2.07         3.14 o                         
  -8   6   8         48.53         38.69        10.06 o                         
  -7   6   8         92.67         89.49        13.85 o                         
  -6   6   8          1.27          0.87         4.18 o                         
  -5   6   8          9.18          9.89         4.46 o                         
  -4   6   8         21.08         27.14         7.51 o                         
  -3   6   8         94.47        102.18         9.57 o                         
  -2   6   8         25.30         24.42         4.62 o                         
  -1   6   8         24.88         30.13        10.87 o                         
   0   6   8         55.16         64.99        10.50 o                         
   1   6   8          1.43          1.60         3.47 o                         
   2   6   8         27.03         19.52         7.27 o                         
   3   6   8         14.53         16.37         4.15 o                         
   4   6   8         92.09         90.97         8.98 o                         
   5   6   8        129.97        140.79        12.47 o                         
   6   6   8         22.17         23.37         5.34 o                         
   7   6   8         22.01         17.20         4.74 o                         
  -9   7   8          0.40          9.30         7.28 o                         
  -8   7   8         34.78         37.76         9.97 o                         
  -7   7   8         14.15         15.03         6.50 o                         
  -6   7   8         22.68         28.07         8.70 o                         
  -5   7   8         13.31         20.43         7.35 o                         
  -4   7   8          0.34         -5.32         6.65 o                         
  -3   7   8          3.08          0.96         2.60 o                         
  -2   7   8          1.93          4.82         3.19 o                         
  -1   7   8         13.94         17.59         6.48 o                         
   0   7   8         61.65         63.49         7.85 o                         
   1   7   8          2.76          6.15         4.11 o                         
   2   7   8        109.89        111.41        15.22 o                         
   3   7   8         20.70         17.03         4.57 o                         
   4   7   8          1.23         -1.19         2.85 o                         
   5   7   8         36.76         46.27        10.85 o                         
  -4   8   8         27.92         37.47        10.56 o                         
  -3   8   8          0.00          3.54         3.75 o                         
  -2   8   8          0.97          4.16         3.60 o                         
  -1   8   8          3.94          2.60         4.04 o                         
   0   8   8         12.00         14.79         4.32 o                         
   1   8   8         80.06         94.18        10.08 o                         
   2   8   8         16.13         13.34         4.24 o                         
 -17   1   9          2.34         -7.93         7.93 o                         
 -16   1   9          0.94          0.32         7.64 o                         
 -15   1   9         44.13         44.00         6.78 o                         
 -14   1   9          5.86          7.26         2.91 o                         
 -13   1   9          2.77         -0.53         2.45 o                         
 -12   1   9        193.94        189.74        10.03 o                         
 -11   1   9        150.69        150.67         8.79 o                         
 -10   1   9         22.84         22.42         4.07 o                         
  -9   1   9          1.60          0.55         1.83 o                         
  -8   1   9          4.87          0.54         1.60 o                         
  -7   1   9         52.14         35.68         3.82 o                         
  -6   1   9          0.47          3.53         1.81 o                         
  -5   1   9        387.41        374.36        11.70 o                         
  -4   1   9        143.29        140.15         6.54 o                         
  -3   1   9        190.95        181.61         6.77 o                         
  -2   1   9         75.24         57.72         6.29 o                         
  -1   1   9          0.74          0.39         2.22 o                         
   0   1   9        727.86        699.31        31.74 o                         
   1   1   9        543.67        518.47        13.45 o                         
   2   1   9         45.78         42.75         3.87 o                         
   3   1   9         60.05         59.10         6.74 o                         
   4   1   9          8.55          8.31         2.84 o                         
   5   1   9          5.86         13.20         3.31 o                         
   6   1   9         57.87         59.86         5.38 o                         
   7   1   9        141.99        145.26         8.35 o                         
   8   1   9          1.62          2.76         1.58 o                         
   9   1   9          5.18          2.51         1.61 o                         
  10   1   9         29.64         22.52         3.59 o                         
  11   1   9         20.60          9.84         5.08 o                         
  12   1   9         92.09        105.92        14.82 o                         
 -17   2   9          0.00          1.58         5.98 o                         
 -16   2   9          8.04         11.24         4.18 o                         
 -15   2   9         25.82         22.77         5.41 o                         
 -14   2   9        119.42        123.36        11.13 o                         
 -13   2   9          1.32          1.57         1.77 o                         
 -12   2   9        116.44        111.17         6.56 o                         
 -11   2   9         62.99         71.20         5.10 o                         
 -10   2   9         32.91         19.91         2.94 o                         
  -9   2   9         49.27         59.20         5.25 o                         
  -8   2   9         63.23         56.43         5.02 o                         
  -7   2   9         43.86         40.72         4.10 o                         
  -6   2   9        233.16        220.29         9.20 o                         
  -5   2   9          3.13          3.28         1.56 o                         
  -4   2   9        851.67        796.54        16.51 o                         
  -3   2   9       1197.45       1113.83        29.71 o                         
  -2   2   9         48.29         48.76         6.06 o                         
  -1   2   9        245.11        214.79        12.23 o                         
   0   2   9         29.00         33.26         4.24 o                         
   1   2   9       1595.82       1607.24        36.01 o                         
   2   2   9        479.49        500.22        15.69 o                         
   3   2   9          2.34          3.03         1.96 o                         
   4   2   9         23.80         18.64         3.09 o                         
   5   2   9         72.12         58.36         5.36 o                         
   6   2   9        190.16        189.21         9.64 o                         
   7   2   9        107.20         94.57         6.86 o                         
   8   2   9          1.47         -1.65         1.65 o                         
   9   2   9          7.55          1.93         1.76 o                         
  10   2   9          0.60          3.26         2.57 o                         
  11   2   9        112.13        115.91        10.56 o                         
 -16   3   9          8.71         12.61         4.32 o                         
 -15   3   9          6.22          8.52        11.45 o                         
 -14   3   9        136.41        122.76        16.49 o                         
 -13   3   9        185.93        188.60        12.01 o                         
 -12   3   9          1.33          0.12         1.60 o                         
 -11   3   9          0.14          0.43         1.52 o                         
 -10   3   9         65.18         65.83         5.82 o                         
  -9   3   9         98.22         93.50         9.14 o                         
  -8   3   9        148.61        163.41         8.69 o                         
  -7   3   9          4.68          6.69         2.45 o                         
  -6   3   9        192.31        197.33        12.79 o                         
  -5   3   9        115.49        125.94        14.00 o                         
  -4   3   9         78.66         76.11        11.04 o                         
  -3   3   9         15.24         14.21         4.89 o                         
  -2   3   9        410.05        428.17        25.35 o                         
  -1   3   9        838.96        831.82        25.95 o                         
   0   3   9         21.72         16.62         5.31 o                         
   1   3   9          1.32          4.73         2.45 o                         
   2   3   9         14.05         14.54         3.73 o                         
   3   3   9         58.58         56.05         6.61 o                         
   4   3   9         55.80         59.97         6.79 o                         
   5   3   9          9.79          7.89         2.83 o                         
   6   3   9         33.15         25.84         4.59 o                         
   7   3   9          4.16          4.87         4.31 o                         
   8   3   9         48.02         51.05        12.96 o                         
   9   3   9        110.68        128.81         8.94 o                         
  10   3   9         10.80          6.97         4.56 o                         
  11   3   9         19.80         23.20         4.99 o                         
 -15   4   9         17.55         10.94         4.42 o                         
 -14   4   9         68.49         64.50         8.56 o                         
 -13   4   9          6.97         11.39         3.11 o                         
 -12   4   9        100.67        125.64         8.66 o                         
 -11   4   9         37.47         36.69         4.59 o                         
 -10   4   9         12.32          7.56         1.99 o                         
  -9   4   9          3.69          3.89         2.94 o                         
  -8   4   9         65.70         64.14        11.33 o                         
  -7   4   9        264.94        291.78        23.04 o                         
  -6   4   9         12.59          6.11         4.24 o                         
  -5   4   9        108.85        115.32        14.20 o                         
  -4   4   9        150.82        173.08        16.96 o                         
  -3   4   9        403.58        385.77        25.38 o                         
  -2   4   9       1440.35       1427.38        51.46 o                         
  -1   4   9         20.72         26.24         5.74 o                         
   0   4   9        334.60        344.68        16.70 o                         
   1   4   9          0.34         -1.26         3.03 o                         
   2   4   9        477.52        463.02        21.76 o                         
   3   4   9        757.28        755.50        45.29 o                         
   4   4   9         42.08         29.11         4.88 o                         
   5   4   9        149.94        148.52        11.45 o                         
   6   4   9          0.14         -0.27         2.37 o                         
   7   4   9         33.54         43.41         6.78 o                         
   8   4   9        128.03        124.87        11.61 o                         
   9   4   9         18.52         30.34         7.27 o                         
  10   4   9         95.53         94.74        14.83 o                         
 -14   5   9         35.22         35.06         6.78 o                         
 -13   5   9         18.58         31.10         6.21 o                         
 -12   5   9         21.26         24.84         5.29 o                         
 -11   5   9          2.82          4.31         3.20 o                         
 -10   5   9         25.01         27.73         8.47 o                         
  -9   5   9         98.54         82.04        12.97 o                         
  -8   5   9          0.50          3.22         4.83 o                         
  -7   5   9         16.66         12.36         5.46 o                         
  -6   5   9         15.28         19.64         6.97 o                         
  -5   5   9          8.82         11.65         5.51 o                         
  -4   5   9          0.48          1.64         3.70 o                         
  -3   5   9         25.72         40.05         8.48 o                         
  -2   5   9         16.03         16.51         4.52 o                         
  -1   5   9          0.37         -0.80         4.48 o                         
   0   5   9        104.51        113.41         9.97 o                         
   1   5   9        114.91        112.22         9.94 o                         
   2   5   9          3.75          4.45         7.66 o                         
   3   5   9        119.32        112.90         9.93 o                         
   4   5   9         12.35          9.43         5.71 o                         
   5   5   9          0.95          4.25         2.93 o                         
   6   5   9          0.98         -3.51         3.51 o                         
   7   5   9         25.72         26.63         5.76 o                         
   8   5   9         42.36         50.25        11.09 o                         
 -11   6   9         13.39         25.09         9.58 o                         
 -10   6   9          7.92          8.85         5.97 o                         
  -9   6   9         54.80         56.90        11.87 o                         
  -8   6   9         12.16         27.77         8.30 o                         
  -7   6   9         25.69         24.60         8.42 o                         
  -6   6   9          0.88          5.35         5.01 o                         
  -5   6   9         21.28         26.04         8.14 o                         
  -4   6   9         91.63         92.74        13.89 o                         
  -3   6   9        122.22        104.99        14.52 o                         
  -2   6   9          5.98          6.51         5.61 o                         
  -1   6   9         68.77         73.33         8.48 o                         
   0   6   9         40.64         47.68        13.70 o                         
   1   6   9        103.28        108.00        10.82 o                         
   2   6   9         62.26         65.88         8.04 o                         
   3   6   9         50.52         48.58         6.81 o                         
   4   6   9         48.02         52.00         7.22 o                         
   5   6   9         25.66         31.95         6.73 o                         
  -7   7   9          5.08         -4.89         5.64 o                         
  -6   7   9          3.72         -2.12         5.04 o                         
  -5   7   9          0.63          7.68         6.03 o                         
  -4   7   9         16.76         13.35         6.17 o                         
  -3   7   9          1.27         -2.39         4.27 o                         
  -2   7   9         10.86          6.81         5.96 o                         
  -1   7   9          0.00          0.14         2.54 o                         
   0   7   9         30.93         28.83         5.57 o                         
   1   7   9          1.65          3.17         3.05 o                         
   2   7   9          0.32         -3.22         3.22 o                         
   3   7   9          5.09         -0.47         2.37 o                         
 -16   0  10        135.18        158.25        20.27 o                         
 -15   0  10         48.65         63.48        11.50 o                         
 -14   0  10         74.11         78.08        11.93 o                         
 -13   0  10        190.44        193.76        18.22 o                         
 -12   0  10          1.83          2.30         4.21 o                         
 -11   0  10         45.34         50.85         9.18 o                         
 -10   0  10        153.09        168.12        16.54 o                         
  -9   0  10         34.43         28.92         6.79 o                         
  -8   0  10         58.50         73.27        10.70 o                         
  -7   0  10         32.50         38.52         5.91 o                         
  -6   0  10        705.32        686.73        23.25 o                         
  -5   0  10       1770.67       1658.94        71.46 o                         
  -4   0  10        104.55        106.82        12.50 o                         
  -3   0  10        369.81        354.90        22.92 o                         
  -2   0  10        172.41        172.44        15.79 o                         
  -1   0  10        858.54        818.18        35.89 o                         
   0   0  10       1752.97       1742.49        56.10 o                         
   1   0  10          6.63          6.72         4.33 o                         
   2   0  10        607.77        565.48        29.57 o                         
   3   0  10        215.61        235.36        18.72 o                         
   4   0  10          3.56          1.10         2.69 o                         
   5   0  10         27.62         24.86         4.54 o                         
   6   0  10        202.84        238.20        13.66 o                         
   7   0  10        335.00        368.84        17.33 o                         
   8   0  10         35.82         39.71         5.79 o                         
   9   0  10          9.63          5.97         3.65 o                         
  10   0  10          0.20         -0.81         3.42 o                         
  11   0  10        225.43        219.55        20.39 o                         
 -16   1  10          3.22         -2.60         2.60 o                         
 -15   1  10          1.00          2.59         6.36 o                         
 -14   1  10          0.48         -2.34         2.34 o                         
 -13   1  10         45.86         47.24         5.40 o                         
 -12   1  10         20.52         15.63         4.67 o                         
 -11   1  10          0.00         -2.49         3.01 o                         
 -10   1  10         10.36         11.39         2.37 o                         
  -9   1  10         11.11         11.04         2.29 o                         
  -8   1  10          2.61          1.57         2.28 o                         
  -7   1  10         51.38         43.87         3.89 o                         
  -6   1  10        116.72         97.28         6.31 o                         
  -5   1  10        643.82        612.06        19.60 o                         
  -4   1  10        672.87        670.92        15.40 o                         
  -3   1  10        105.16         94.66         4.60 o                         
  -2   1  10          8.51          8.99         3.25 o                         
  -1   1  10        974.01        917.77        28.74 o                         
   0   1  10        900.16        872.99        26.46 o                         
   1   1  10        193.14        177.32        16.36 o                         
   2   1  10          1.70         -1.97         3.73 o                         
   3   1  10        138.01        125.72         9.94 o                         
   4   1  10        139.49        136.97        11.97 o                         
   5   1  10        164.81        172.75        11.81 o                         
   6   1  10         55.44         64.66         7.22 o                         
   7   1  10         19.33         10.00         3.29 o                         
   8   1  10        101.00         99.82         6.36 o                         
   9   1  10         97.32         87.41         8.79 o                         
  10   1  10        148.44        162.16        18.05 o                         
 -16   2  10          1.89          7.91         4.49 o                         
 -15   2  10          0.84         -3.52         5.43 o                         
 -14   2  10          1.77          4.42         3.04 o                         
 -13   2  10          0.01          1.86         2.52 o                         
 -12   2  10        153.99        163.25         8.25 o                         
 -11   2  10         32.76         39.60         4.08 o                         
 -10   2  10          2.92          2.65         1.69 o                         
  -9   2  10         23.10         28.33         3.87 o                         
  -8   2  10         22.23         22.30         3.39 o                         
  -7   2  10        368.12        369.19        12.84 o                         
  -6   2  10        219.08        223.29         9.40 o                         
  -5   2  10          0.18         -1.26         1.26 o                         
  -4   2  10        167.97        152.58        13.54 o                         
  -3   2  10         27.37         28.42         5.22 o                         
  -2   2  10        550.08        537.63        20.81 o                         
  -1   2  10        549.18        592.71        21.86 o                         
   0   2  10         15.13         13.68         3.66 o                         
   1   2  10        109.89        112.17         7.66 o                         
   2   2  10        240.19        259.45        14.37 o                         
   3   2  10        215.86        230.78        11.10 o                         
   4   2  10          0.78          0.04         1.80 o                         
   5   2  10        115.42        129.35         8.54 o                         
   6   2  10         17.02         25.77         4.42 o                         
   7   2  10          0.86          0.64         1.83 o                         
   8   2  10         88.43        105.33         8.06 o                         
   9   2  10          1.78          6.57         4.20 o                         
  10   2  10        134.25        138.05        22.31 o                         
 -15   3  10          6.41          0.90         3.83 o                         
 -14   3  10         30.67         19.71         5.37 o                         
 -13   3  10          0.02          1.16         2.19 o                         
 -12   3  10          2.14          3.09         1.63 o                         
 -11   3  10          3.05          1.17         1.83 o                         
 -10   3  10         10.26          4.21         2.41 o                         
  -9   3  10          0.42          2.28         1.63 o                         
  -8   3  10          3.77          4.72         1.92 o                         
  -7   3  10         39.52         37.85         4.36 o                         
  -6   3  10        395.38        410.58        19.30 o                         
  -5   3  10         25.30         34.05         5.46 o                         
  -4   3  10          4.40          6.58         2.91 o                         
  -3   3  10         34.13         28.90         7.60 o                         
  -2   3  10        194.27        187.68        17.63 o                         
  -1   3  10          9.57          4.78         3.64 o                         
   0   3  10          2.52         -0.56         2.59 o                         
   1   3  10         68.70         68.60         7.52 o                         
   2   3  10         69.37         73.51         7.94 o                         
   3   3  10          0.31          3.72         3.28 o                         
   4   3  10        132.67        130.86        10.48 o                         
   5   3  10          6.83          5.92         2.88 o                         
   6   3  10          9.03         10.86         2.76 o                         
   7   3  10          4.33          2.20         2.25 o                         
   8   3  10          4.84          2.96         2.59 o                         
   9   3  10         97.59        105.08         8.50 o                         
 -14   4  10         35.23         19.04        10.01 o                         
 -13   4  10          2.27          1.26         2.06 o                         
 -12   4  10          0.25         -0.55         2.23 o                         
 -11   4  10         18.60         17.65         3.71 o                         
 -10   4  10         19.00         15.29         3.06 o                         
  -9   4  10         10.52         10.73         3.72 o                         
  -8   4  10         37.78         40.09         6.60 o                         
  -7   4  10          4.88          2.74         4.63 o                         
  -6   4  10          6.14          5.68         3.97 o                         
  -5   4  10         16.92         24.56         7.74 o                         
  -4   4  10          4.64          1.09         2.63 o                         
  -3   4  10          6.11         28.94         8.47 o                         
  -2   4  10         15.38         14.55         5.67 o                         
  -1   4  10         13.51         21.88         5.50 o                         
   0   4  10         19.14         25.14         5.42 o                         
   1   4  10         94.82         89.91         8.86 o                         
   2   4  10         43.03         47.08         6.49 o                         
   3   4  10         75.69         80.96         8.47 o                         
   4   4  10          6.95          6.63         3.12 o                         
   5   4  10          0.01         -2.15         2.72 o                         
   6   4  10          1.25          2.46         4.13 o                         
   7   4  10          4.73          1.30         2.64 o                         
   8   4  10          4.71         17.84         6.76 o                         
 -12   5  10          0.68          2.20         3.06 o                         
 -11   5  10         20.18         30.26         5.97 o                         
 -10   5  10          0.07          0.92         2.92 o                         
  -9   5  10         15.42         12.39         5.57 o                         
  -8   5  10         92.90         81.74        13.55 o                         
  -7   5  10         19.31         13.51         6.69 o                         
  -6   5  10         18.42         21.62         7.64 o                         
  -5   5  10         10.03         10.35         5.95 o                         
  -4   5  10         23.04         15.37         6.60 o                         
  -3   5  10        182.44        190.42        19.09 o                         
  -2   5  10         66.41         36.83         8.68 o                         
  -1   5  10         65.59         77.03         8.64 o                         
   0   5  10         33.64         36.61        10.46 o                         
   1   5  10          0.39         -1.31         3.79 o                         
   2   5  10          1.36         -3.21         3.21 o                         
   3   5  10         12.72         13.40         4.98 o                         
   4   5  10         94.79        100.59         9.81 o                         
   5   5  10          0.09          0.39         3.52 o                         
   6   5  10          7.95          3.10         4.50 o                         
  -9   6  10          0.01         10.08         6.38 o                         
  -8   6  10          5.37         -1.11         4.83 o                         
  -7   6  10         20.42         14.26         6.98 o                         
  -6   6  10         35.44         34.25        10.23 o                         
  -5   6  10          0.44         -4.55         4.55 o                         
  -4   6  10         23.21         41.11         9.90 o                         
  -3   6  10          5.31         15.06         7.58 o                         
  -2   6  10        137.04        165.74        18.54 o                         
  -1   6  10         11.05         13.21        10.28 o                         
   0   6  10          4.19          8.34         3.63 o                         
   1   6  10          0.31          0.56         2.95 o                         
   2   6  10         14.30         17.80         8.40 o                         
   3   6  10         88.16         95.74        16.34 o                         
  -4   7  10         20.46         19.16         7.25 o                         
  -3   7  10         21.51         38.04         9.62 o                         
  -2   7  10          1.94         10.13         5.70 o                         
  -1   7  10          0.49          1.89         4.45 o                         
   0   7  10         12.22         13.41         4.57 o                         
   1   7  10         62.79         58.32        11.45 o                         
 -15   1  11          4.34          9.79         4.18 o                         
 -14   1  11         16.17         24.82         4.77 o                         
 -13   1  11          0.30         -1.11         2.35 o                         
 -12   1  11          2.56         -2.76         2.76 o                         
 -11   1  11          8.53         10.08         2.54 o                         
 -10   1  11         24.38         23.08         3.28 o                         
  -9   1  11        173.01        192.59         8.89 o                         
  -8   1  11          9.39          9.66         2.33 o                         
  -7   1  11         12.77          4.63         1.44 o                         
  -6   1  11         25.99         30.14         3.77 o                         
  -5   1  11         10.82          3.39         3.01 o                         
  -4   1  11         54.87         59.47         7.21 o                         
  -3   1  11        131.78        121.35         9.91 o                         
  -2   1  11         51.25         41.84         5.79 o                         
  -1   1  11         52.23         45.02         6.30 o                         
   0   1  11        119.81        100.32         9.07 o                         
   1   1  11        220.52        224.28        13.72 o                         
   2   1  11          7.88          4.39         4.37 o                         
   3   1  11         94.03         82.06        11.85 o                         
   4   1  11         17.39         28.75         5.45 o                         
   5   1  11          9.14          6.97         3.09 o                         
   6   1  11        102.41         95.83         9.56 o                         
   7   1  11          0.31          0.31         2.59 o                         
   8   1  11          2.52          7.22         3.44 o                         
   9   1  11          5.81         -0.95         3.62 o                         
 -15   2  11        119.31        121.26        11.93 o                         
 -14   2  11          1.94          4.37         7.93 o                         
 -13   2  11         39.79         42.92         6.11 o                         
 -12   2  11         29.38         32.46         4.99 o                         
 -11   2  11         27.47         27.45         3.57 o                         
 -10   2  11         14.29         21.06         3.04 o                         
  -9   2  11         15.15         13.49         2.56 o                         
  -8   2  11         13.86         16.42         4.19 o                         
  -7   2  11         73.95         63.84         7.68 o                         
  -6   2  11          4.85          7.43         6.84 o                         
  -5   2  11        181.37        177.95        12.50 o                         
  -4   2  11         31.54         29.59         5.46 o                         
  -3   2  11         53.74         45.85         6.59 o                         
  -2   2  11         21.27         16.76         4.05 o                         
  -1   2  11          1.62         -1.73         2.63 o                         
   0   2  11        228.75        213.61        13.53 o                         
   1   2  11         15.70         21.91         4.44 o                         
   2   2  11        147.24        143.68        10.59 o                         
   3   2  11         27.04         24.58         4.08 o                         
   4   2  11         18.91         26.72         4.13 o                         
   5   2  11         35.69         46.92         5.52 o                         
   6   2  11         78.29         77.44         6.96 o                         
   7   2  11        221.02        242.06        12.17 o                         
   8   2  11         76.57         87.56         7.64 o                         
 -14   3  11          8.95         15.16         4.57 o                         
 -13   3  11         75.34         91.11         7.99 o                         
 -12   3  11         10.04         20.02         3.87 o                         
 -11   3  11         12.46         10.35         3.17 o                         
 -10   3  11         26.91         25.39         4.93 o                         
  -9   3  11         80.78         89.73         9.28 o                         
  -8   3  11        253.17        235.72        15.00 o                         
  -7   3  11         52.97         65.38         8.10 o                         
  -6   3  11          0.12          0.93         2.55 o                         
  -5   3  11         52.57         51.95        14.26 o                         
  -4   3  11        132.05        112.78        12.28 o                         
  -3   3  11        570.25        564.14        23.15 o                         
  -2   3  11        344.82        354.32        18.12 o                         
  -1   3  11         42.17         43.39         6.43 o                         
   0   3  11        102.53        107.57        10.37 o                         
   1   3  11        160.59        161.83        12.41 o                         
   2   3  11         93.79         96.04         7.67 o                         
   3   3  11          8.36         16.36         3.62 o                         
   4   3  11        138.81        150.18        12.57 o                         
   5   3  11         86.59         81.16         7.22 o                         
   6   3  11         20.05         19.27         3.73 o                         
   7   3  11         20.12         27.61         5.76 o                         
   8   3  11          0.15          3.37         3.18 o                         
 -13   4  11          4.02          9.11         4.96 o                         
 -12   4  11         40.62         38.44         7.31 o                         
 -11   4  11         45.87         52.99         7.48 o                         
 -10   4  11          6.69          5.20         3.38 o                         
  -9   4  11         12.66          7.68         3.61 o                         
  -8   4  11         15.55         17.91         4.86 o                         
  -7   4  11         87.13         90.38        10.18 o                         
  -6   4  11         54.58         81.94         9.11 o                         
  -5   4  11          0.11          6.50         5.49 o                         
  -4   4  11          5.45         11.10         4.97 o                         
  -3   4  11        153.99        154.55        17.56 o                         
  -2   4  11         61.96         81.30        12.49 o                         
  -1   4  11         97.70        105.86        14.18 o                         
   0   4  11         87.70         77.08         8.78 o                         
   1   4  11          0.28         -0.66         4.31 o                         
   2   4  11          0.62         -0.31         2.32 o                         
   3   4  11        106.35        144.53        11.93 o                         
   4   4  11         72.25         85.98         9.28 o                         
   5   4  11         49.22         38.55         7.20 o                         
   7   4  11         54.77         53.61         9.47 o                         
 -11   5  11          1.18          3.83         5.02 o                         
 -10   5  11         22.54         36.52         6.81 o                         
  -9   5  11         34.63         38.99        10.06 o                         
  -8   5  11        106.28        116.49        11.51 o                         
  -7   5  11         72.37         78.41        13.60 o                         
  -6   5  11          1.15          9.49         5.91 o                         
  -5   5  11         44.01         35.43         9.67 o                         
  -4   5  11        368.14        354.70        27.62 o                         
  -3   5  11         70.33         60.36        11.52 o                         
  -2   5  11          1.65         10.30         6.25 o                         
  -1   5  11         15.76          9.38         5.82 o                         
   0   5  11          8.58          8.57         3.93 o                         
   1   5  11         24.74         21.43         7.29 o                         
   2   5  11         35.86         35.22         6.37 o                         
   3   5  11          3.13          7.18         3.26 o                         
   4   5  11         15.76         12.88         5.29 o                         
  -6   6  11          4.96          9.70         5.11 o                         
  -5   6  11         14.70         18.12         6.57 o                         
  -4   6  11         20.14         16.14         6.83 o                         
  -3   6  11         29.40         33.52         9.75 o                         
  -2   6  11          6.23          1.81         3.37 o                         
  -1   6  11         18.38         21.72         8.18 o                         
   0   6  11          5.53         14.40         4.68 o                         
   1   6  11          9.25          5.37         4.32 o                         
   2   6  11         22.10         30.66         7.83 o                         
 -14   0  12        114.87        127.63        11.79 o                         
 -13   0  12         10.33         19.54         6.28 o                         
 -12   0  12         16.55         17.80         6.53 o                         
 -11   0  12        114.26        105.86        14.67 o                         
 -10   0  12        167.60        171.00        18.66 o                         
  -9   0  12          4.27         10.89         5.88 o                         
  -8   0  12        212.99        235.41        21.15 o                         
  -7   0  12         59.37         71.92        11.80 o                         
  -6   0  12          0.09         -1.62         3.33 o                         
  -5   0  12        383.83        373.09        18.77 o                         
  -4   0  12         37.35         47.30         9.62 o                         
  -3   0  12        203.43        190.91        13.25 o                         
  -2   0  12         50.62         68.71        11.51 o                         
  -1   0  12         20.14         31.23         8.61 o                         
   0   0  12        194.73        188.11        18.84 o                         
   1   0  12          2.35         -4.90         4.90 o                         
   2   0  12        197.48        242.36        21.25 o                         
   3   0  12        233.45        231.91        21.18 o                         
   4   0  12        191.36        196.92        19.33 o                         
   5   0  12        340.33        426.21        28.97 o                         
   6   0  12        248.01        290.10        23.75 o                         
 -14   1  12          2.82          0.94         4.42 o                         
 -13   1  12         33.80         35.13         6.33 o                         
 -12   1  12         40.35         46.26         7.10 o                         
 -11   1  12         88.39         95.99        10.72 o                         
 -10   1  12          4.37          5.83         2.49 o                         
  -9   1  12         45.52         53.93         6.05 o                         
  -8   1  12        126.73        129.59         9.02 o                         
  -7   1  12        159.67        138.66        12.80 o                         
  -6   1  12         86.86         75.45         8.35 o                         
  -5   1  12         40.38         42.22         7.05 o                         
  -4   1  12          0.05          1.99         4.90 o                         
  -3   1  12         46.29         57.74         7.33 o                         
  -2   1  12         76.12         79.21        12.24 o                         
  -1   1  12         42.81         35.46         7.45 o                         
   0   1  12          0.08         -3.03         3.07 o                         
   1   1  12        167.11        170.19        12.56 o                         
   2   1  12         71.34         77.95         9.53 o                         
   3   1  12          8.32          5.69         2.49 o                         
   4   1  12         54.99         43.82         6.93 o                         
   5   1  12        127.24        123.91        10.84 o                         
   6   1  12        154.57        144.41        11.15 o                         
   7   1  12         83.51         80.36         7.49 o                         
 -14   2  12         14.22          1.96         3.87 o                         
 -13   2  12         13.05         10.89         4.74 o                         
 -12   2  12          0.42          1.25         3.85 o                         
 -11   2  12         34.60         39.07         5.30 o                         
 -10   2  12         12.92         12.71         5.71 o                         
  -9   2  12          0.07          5.90         2.60 o                         
  -8   2  12         16.31          7.69         3.84 o                         
  -7   2  12         52.43         48.06         7.14 o                         
  -6   2  12        249.41        257.23        15.77 o                         
  -5   2  12          0.01          0.72         2.22 o                         
  -4   2  12          1.64          2.09         3.35 o                         
  -3   2  12         14.80         25.65         6.26 o                         
  -2   2  12         45.04         48.24         6.87 o                         
  -1   2  12        159.17        173.56        12.88 o                         
   0   2  12          0.79         -1.57         3.25 o                         
   1   2  12         13.11         12.16         3.67 o                         
   2   2  12         15.16         23.36         8.05 o                         
   3   2  12        113.32        113.49        10.61 o                         
   4   2  12        329.20        387.27        16.21 o                         
   5   2  12         98.48        112.60         8.77 o                         
   6   2  12          1.28          3.12         2.36 o                         
   7   2  12         27.60         42.64         9.23 o                         
 -13   3  12          0.00          5.49         5.38 o                         
 -12   3  12         20.80         19.45         3.91 o                         
 -11   3  12          8.44          9.02         2.86 o                         
 -10   3  12          1.39          1.01         2.52 o                         
  -9   3  12          6.38          8.67         2.98 o                         
  -8   3  12         24.28         27.92         5.83 o                         
  -7   3  12         61.22         58.40         8.95 o                         
  -6   3  12         54.28         41.12         6.88 o                         
  -5   3  12         11.64          5.83         3.34 o                         
  -4   3  12          0.19         -3.17         3.17 o                         
  -3   3  12         17.44         12.21         3.83 o                         
  -2   3  12          8.95         10.05         3.55 o                         
  -1   3  12          4.64          0.46         2.56 o                         
   0   3  12         23.49         26.30         5.16 o                         
   1   3  12         67.52         73.90         8.64 o                         
   2   3  12          2.46          3.24         2.80 o                         
   3   3  12         19.94         18.46         3.90 o                         
   4   3  12         31.22         30.57         4.79 o                         
   5   3  12         55.42         58.92         6.54 o                         
   6   3  12         15.36         26.20         7.90 o                         
 -11   4  12         47.44         64.42        12.03 o                         
 -10   4  12         14.88         20.37         5.22 o                         
  -9   4  12         40.20         36.37         7.08 o                         
  -8   4  12          0.31         -1.64         2.80 o                         
  -7   4  12          0.86          3.54         7.75 o                         
  -6   4  12          1.69          6.90         3.96 o                         
  -5   4  12         11.46         11.11         7.06 o                         
  -4   4  12          2.17          0.21         4.01 o                         
  -3   4  12          5.35          3.43         3.03 o                         
  -2   4  12          1.78         -2.03         3.47 o                         
  -1   4  12          5.69          4.12         4.01 o                         
   0   4  12          2.84         -3.79         3.79 o                         
   1   4  12          0.01          2.27         5.52 o                         
   2   4  12         15.26         14.33         3.60 o                         
   3   4  12         57.69         69.79        13.56 o                         
   4   4  12          0.05         -1.24         7.07 o                         
  -9   5  12          5.77         -0.45         2.91 o                         
  -8   5  12         12.03         14.66         6.33 o                         
  -7   5  12          4.30         15.72         6.68 o                         
  -6   5  12         16.83         16.91         5.31 o                         
  -5   5  12          0.07         -6.37         6.37 o                         
  -4   5  12          1.71          3.80         4.99 o                         
  -3   5  12         30.45         34.29         9.39 o                         
  -2   5  12         22.37         31.69         9.12 o                         
  -1   5  12          0.06          2.64         4.00 o                         
   0   5  12         34.22         43.67        10.20 o                         
   1   5  12          2.42         13.56         6.29 o                         
   2   5  12         45.35         51.09        10.69 o                         
 -12   1  13          7.53         11.18         3.92 o                         
 -11   1  13         36.59         29.18         5.85 o                         
 -10   1  13         10.86         14.95         4.40 o                         
  -9   1  13          6.22          7.28         4.56 o                         
  -8   1  13          8.89         15.09         3.92 o                         
  -7   1  13         11.39          5.86         2.66 o                         
  -6   1  13          0.52          2.80         2.19 o                         
  -5   1  13          5.78          9.09         3.22 o                         
  -4   1  13         23.78         36.08         6.27 o                         
  -3   1  13         60.14         71.02         8.56 o                         
  -2   1  13         16.80         16.12         4.63 o                         
  -1   1  13         11.01          2.53         4.77 o                         
   0   1  13         72.78         82.65         9.33 o                         
   1   1  13        115.24        118.89        11.07 o                         
   2   1  13        136.70        128.46        11.52 o                         
   3   1  13          0.25          1.05         2.40 o                         
   4   1  13          4.02          1.56         2.48 o                         
   5   1  13          0.18          4.88         5.26 o                         
 -12   2  13         27.47         37.32         6.58 o                         
 -11   2  13         14.17         16.92         5.77 o                         
 -10   2  13        116.37        105.87         8.86 o                         
  -9   2  13        113.80        118.29         9.17 o                         
  -8   2  13          1.78         -2.57         2.57 o                         
  -7   2  13         16.73         16.74         4.65 o                         
  -6   2  13          9.62         12.03         4.22 o                         
  -5   2  13        110.00        113.67        11.08 o                         
  -4   2  13         86.10         80.90         9.39 o                         
  -3   2  13          0.92          0.24         2.86 o                         
  -2   2  13         15.77         12.82         4.29 o                         
  -1   2  13         66.15         64.04         8.28 o                         
   0   2  13         93.33        107.32        10.59 o                         
   1   2  13         17.38          6.87         2.63 o                         
   2   2  13          0.43         -3.92         3.92 o                         
   3   2  13         13.74         11.71         4.25 o                         
   4   2  13          0.25         -3.40         3.40 o                         
 -11   3  13          1.51         -0.39         2.41 o                         
 -10   3  13         13.45         13.18         8.52 o                         
  -9   3  13          6.06          4.19         3.45 o                         
  -8   3  13         41.13         47.65        15.86 o                         
  -7   3  13         37.56         46.68         7.44 o                         
  -6   3  13         16.23         17.01         4.61 o                         
  -5   3  13          1.16          1.89         3.48 o                         
  -4   3  13         10.90         10.49         3.77 o                         
  -3   3  13         26.97         36.24        10.49 o                         
  -2   3  13        104.25        132.58        12.06 o                         
  -1   3  13         31.75         35.69         6.83 o                         
   0   3  13         29.65         43.51         8.09 o                         
   1   3  13         44.32         51.84         9.33 o                         
   2   3  13        158.16        187.02        14.32 o                         
   3   3  13        194.94        202.71        14.94 o                         
  -8   4  13         54.41         46.49        10.53 o                         
  -7   4  13          0.05         11.91         5.99 o                         
  -6   4  13        126.52        161.66        19.32 o                         
  -5   4  13         71.93         80.06         9.88 o                         
  -4   4  13          7.83          3.16         2.80 o                         
  -3   4  13         21.48         16.98         5.67 o                         
  -2   4  13          9.88          7.93         4.12 o                         
  -1   4  13        111.85        116.68        16.19 o                         
   0   4  13         66.04         76.83        13.02 o                         
   1   4  13         16.88         25.53         7.95 o                         
 -10   0  14         23.70         34.97         9.41 o                         
  -9   0  14        286.55        362.34        29.29 o                         
  -8   0  14         86.85        104.35        16.00 o                         
  -7   0  14          4.02         -7.72         7.73 o                         
  -6   0  14          0.91         -4.26         5.70 o                         
  -5   0  14         75.98         69.24        12.83 o                         
  -4   0  14        174.92        149.90        18.64 o                         
  -3   0  14         87.28        107.47        15.54 o                         
  -2   0  14          4.89          3.96         4.14 o                         
  -1   0  14         94.30         83.14        13.76 o                         
   0   0  14        133.64        131.83        17.50 o                         
 -10   1  14         35.18         56.35        11.87 o                         
  -9   1  14          6.10          1.43         4.39 o                         
  -8   1  14         14.98         15.31         8.59 o                         
  -7   1  14         43.65         29.49         5.67 o                         
  -6   1  14         89.66         91.56         8.36 o                         
  -5   1  14        100.05        112.54        10.99 o                         
  -4   1  14          0.00         -2.88         4.02 o                         
  -3   1  14         52.40         51.70         7.89 o                         
  -2   1  14         57.13         56.14         8.08 o                         
  -1   1  14        100.34        115.36        11.37 o                         
   0   1  14        102.67        112.92        11.32 o                         
   1   1  14          0.21         -1.14         3.17 o                         
   2   1  14        119.79        139.90        12.63 o                         
  -9   2  14          8.53         -1.09         3.90 o                         
  -8   2  14         60.30         59.71        12.35 o                         
  -7   2  14         51.17         61.89        12.09 o                         
  -6   2  14         13.15          9.16         4.15 o                         
  -5   2  14         34.67         51.96         8.10 o                         
  -4   2  14         20.20         22.94         5.59 o                         
  -3   2  14         33.72         41.55         7.35 o                         
  -2   2  14          0.63          0.68         3.17 o                         
  -1   2  14         18.91          6.91         3.58 o                         
   0   2  14         81.20         99.84        15.24 o                         
   1   2  14         23.04         11.21         6.02 o                         
                                                                                
