# Supplementary material for: The crystal structures of two chalcones: (2E)-1-(5-chloro­thio­phen-2-yl)-3-(2-methyl­phen­yl)prop-2-en-1-one and (2E)-1-(anthracen-9-yl)-3-[4-(propan-2-yl)phen­yl]prop-2-en-1-one
Source: Acta Crystallogr E Crystallogr Commun. 2016 Jul 19;72(Pt 8):1153–8. doi: 10.1107/S2056989016011592 (PMC4971861; doi:10.1107/S2056989016011592)
Supplement: Supplementary file 3 [file e-72-01153-IIsup3.hkl]

data_II                                                                         
_shelx_title ' jg10cgdr'                                                        
_shelx_refln_list_code          4                                               
_shelx_F_calc_maximum      173.22                                               
_exptl_crystal_F_000       744.00                                               
_reflns_d_resolution_high  0.8315                                               
                                                                                
loop_                                                                           
 _space_group_symop_operation_xyz                                               
 'x, y, z'                                                                      
 '-x, -y, -z'                                                                   
                                                                                
_cell_length_a     9.0150                                                       
_cell_length_b    14.0601                                                       
_cell_length_c    16.2611                                                       
_cell_angle_alpha 105.146                                                       
_cell_angle_beta   95.967                                                       
_cell_angle_gamma  98.057                                                       
                                                                                
_shelx_F_squared_multiplier     1.000                                           
                                                                                
loop_                                                                           
 _refln_index_h                                                                 
 _refln_index_k                                                                 
 _refln_index_l                                                                 
 _refln_F_squared_calc                                                          
 _refln_F_squared_meas                                                          
 _refln_F_squared_sigma                                                         
 _refln_observed_status                                                         
   1   0   0       1843.73       1882.91        23.58 o                         
   2   0   0       4406.49       4138.00        75.57 o                         
   3   0   0       3845.68       3905.98        60.89 o                         
   4   0   0        187.16        178.74        14.33 o                         
   5   0   0        548.51        573.48        29.59 o                         
   6   0   0         47.95         36.20         9.27 o                         
   7   0   0         56.14         64.10         6.89 o                         
   8   0   0         11.95         10.57         3.12 o                         
   9   0   0          0.10         -0.16         1.64 o                         
  10   0   0          1.48         -1.79         1.79 o                         
 -10   1   0          7.17          6.83         2.37 o                         
  -9   1   0          0.44          2.33         2.28 o                         
  -8   1   0        285.97        306.72        10.88 o                         
  -7   1   0        479.82        490.65        13.16 o                         
  -6   1   0        283.25        276.16        23.06 o                         
  -5   1   0       1114.80       1205.75        43.11 o                         
  -4   1   0         15.53         12.34         5.00 o                         
  -3   1   0        670.59        652.28        15.38 o                         
  -2   1   0       4161.42       4148.32        37.87 o                         
  -1   1   0         67.13         54.26         4.06 o                         
   0   1   0          1.52          6.45         0.86 o                         
   1   1   0        204.38        245.95         5.20 o                         
   2   1   0       2779.52       2963.70        43.56 o                         
   3   1   0        499.35        451.35         9.98 o                         
   4   1   0        242.10        248.01        16.66 o                         
   5   1   0          9.22          6.43         4.03 o                         
   6   1   0         54.37         45.53         9.60 o                         
   7   1   0         33.98         40.95         5.55 o                         
   8   1   0         69.89         79.68         5.58 o                         
   9   1   0         17.33         14.60         2.67 o                         
  10   1   0          5.08          6.16         2.35 o                         
 -10   2   0          4.03          7.12         2.57 o                         
  -9   2   0         23.49         26.90         4.72 o                         
  -8   2   0         93.08         89.52         5.88 o                         
  -7   2   0        123.48        128.14         6.67 o                         
  -6   2   0        467.23        483.75        30.88 o                         
  -5   2   0         75.26         60.62         9.76 o                         
  -4   2   0        426.50        452.35        22.72 o                         
  -3   2   0       2199.45       2134.24        88.51 o                         
  -2   2   0        148.56        111.77         5.14 o                         
  -1   2   0          0.02          1.35         0.99 o                         
   0   2   0       2888.00       2831.56       102.59 o                         
   1   2   0       3592.12       3210.87       215.39 o                         
   2   2   0        766.27        692.98        18.95 o                         
   3   2   0        153.95        186.09         6.95 o                         
   4   2   0        360.00        332.37        19.88 o                         
   5   2   0        242.05        221.34        19.08 o                         
   6   2   0        103.65         83.90        13.34 o                         
   7   2   0        221.86        227.20        13.00 o                         
   8   2   0          0.55          2.54         1.55 o                         
   9   2   0          0.10         -1.30         1.46 o                         
  10   2   0          1.34          1.62         0.95 o                         
 -10   3   0        123.04        116.34         8.40 o                         
  -9   3   0         93.05         99.46         8.78 o                         
  -8   3   0         82.45         71.57         4.34 o                         
  -7   3   0         87.83         91.81         4.69 o                         
  -6   3   0         66.92         68.12        11.74 o                         
  -5   3   0          0.02         -0.39         2.92 o                         
  -4   3   0         71.52         75.31        10.07 o                         
  -3   3   0        513.72        485.80        12.21 o                         
  -2   3   0         66.04         61.31         4.50 o                         
  -1   3   0      14571.99      13622.73       235.29 o                         
   0   3   0       1898.40       1925.05        59.34 o                         
   1   3   0       1514.42       1654.66        21.58 o                         
   2   3   0         12.72         17.54         3.74 o                         
   3   3   0         90.61         89.33         9.20 o                         
   4   3   0         74.43         70.50        10.17 o                         
   5   3   0        141.64        142.22        15.65 o                         
   6   3   0         63.43         59.44         6.52 o                         
   7   3   0         65.13         68.98         5.23 o                         
   8   3   0        117.56        128.13         7.01 o                         
   9   3   0          6.22          3.70         1.52 o                         
  10   3   0         36.48         35.59         2.66 o                         
 -10   4   0          0.20          0.15         1.66 o                         
  -9   4   0          7.70          4.20         1.70 o                         
  -8   4   0         20.55         13.42         1.99 o                         
  -7   4   0       1183.54       1179.13        25.19 o                         
  -6   4   0         36.14         27.08         7.48 o                         
  -5   4   0        429.56        414.98        25.98 o                         
  -4   4   0        232.59        229.48        12.65 o                         
  -3   4   0        152.00        173.43         5.93 o                         
  -2   4   0        132.49        153.21        15.06 o                         
  -1   4   0         89.45         79.57         8.19 o                         
   0   4   0       2162.83       2265.38        20.01 o                         
   1   4   0        328.91        351.08         9.68 o                         
   2   4   0         19.79         15.25         2.99 o                         
   3   4   0        468.03        502.63        17.70 o                         
   4   4   0         86.42        120.94        13.09 o                         
   5   4   0          1.02          1.62         2.87 o                         
   6   4   0         89.07         95.21         5.74 o                         
   7   4   0        789.91        750.01        17.35 o                         
   8   4   0        311.56        309.42        10.79 o                         
   9   4   0         22.17         15.86         2.32 o                         
 -10   5   0          5.75          1.68         1.48 o                         
  -9   5   0         11.09          6.68         1.68 o                         
  -8   5   0         22.14         21.23         2.47 o                         
  -7   5   0       1037.69       1036.59        20.79 o                         
  -6   5   0         67.12         60.32        11.52 o                         
  -5   5   0          1.70         -0.39         4.76 o                         
  -4   5   0        211.79        174.42        10.59 o                         
  -3   5   0        360.61        376.61        14.29 o                         
  -2   5   0        960.41        960.34        21.49 o                         
  -1   5   0         17.97         16.23         2.33 o                         
   0   5   0         21.26         28.65         2.52 o                         
   1   5   0         23.95         20.00         2.20 o                         
   2   5   0         79.56         86.81         6.79 o                         
   3   5   0        690.47        688.00        23.86 o                         
   4   5   0          9.68          8.97         4.05 o                         
   5   5   0        281.11        267.26        25.77 o                         
   6   5   0        166.67        167.68         6.48 o                         
   7   5   0         87.38         72.48         5.64 o                         
   8   5   0         78.19         86.61         5.67 o                         
   9   5   0          6.41          6.03         1.61 o                         
 -10   6   0          0.65          2.86         1.80 o                         
  -9   6   0         12.02          8.05         2.84 o                         
  -8   6   0          0.25          0.38         1.75 o                         
  -7   6   0        480.03        479.42        11.19 o                         
  -6   6   0         13.15         16.88         4.88 o                         
  -5   6   0         47.35         38.37         6.17 o                         
  -4   6   0         48.61         50.53         6.00 o                         
  -3   6   0       1584.54       1579.48        32.61 o                         
  -2   6   0       1460.12       1574.91        30.06 o                         
  -1   6   0       1110.22       1145.07        30.53 o                         
   0   6   0          0.52         -0.96         2.55 o                         
   1   6   0        457.58        460.45        11.81 o                         
   2   6   0          2.08         -0.10         2.41 o                         
   3   6   0        108.57         94.52        13.55 o                         
   4   6   0        653.02        642.44        38.79 o                         
   5   6   0         84.80         83.33         4.41 o                         
   6   6   0          8.54          6.08         1.53 o                         
   7   6   0         72.17         83.48         4.57 o                         
   8   6   0          0.12         -1.50         1.87 o                         
   9   6   0         39.20         39.33         2.98 o                         
 -10   7   0          3.46          2.51         1.84 o                         
  -9   7   0          0.45         -1.09         2.26 o                         
  -8   7   0        254.01        247.78        14.15 o                         
  -7   7   0         27.40         23.87         4.41 o                         
  -6   7   0        100.51        130.87         6.69 o                         
  -5   7   0         86.28         81.97         7.48 o                         
  -4   7   0         19.27         21.11         4.73 o                         
  -3   7   0         99.80         92.07         8.44 o                         
  -2   7   0          1.09         -0.02         1.25 o                         
  -1   7   0       1318.13       1304.00        30.88 o                         
   0   7   0        149.40        136.59         8.18 o                         
   1   7   0        153.96        173.80         9.69 o                         
   2   7   0         11.83          7.49         2.89 o                         
   3   7   0         30.93         24.27         7.41 o                         
   4   7   0        103.27         93.95        15.59 o                         
   5   7   0        767.71        830.19        14.62 o                         
   6   7   0         50.34         45.64         3.43 o                         
   7   7   0         39.04         39.31         3.08 o                         
   8   7   0          0.57          2.10         1.28 o                         
 -10   8   0          8.49         10.61         2.40 o                         
  -9   8   0         27.57         30.74         4.87 o                         
  -8   8   0          1.33          5.16         3.15 o                         
  -7   8   0          2.53          2.92         1.49 o                         
  -6   8   0        334.10        347.54        11.26 o                         
  -5   8   0         84.37         62.91         8.52 o                         
  -4   8   0        343.26        335.17        18.21 o                         
  -3   8   0          7.65         10.01         3.08 o                         
  -2   8   0        382.58        373.66        17.68 o                         
  -1   8   0         13.91         10.48         3.91 o                         
   0   8   0        164.23        161.26         9.74 o                         
   1   8   0         73.44         76.47         8.50 o                         
   2   8   0         19.58         26.12         7.48 o                         
   3   8   0          2.35         -0.54         3.01 o                         
   4   8   0        201.69        196.07         6.91 o                         
   5   8   0        548.99        580.30        12.13 o                         
   6   8   0         27.94         23.50         2.43 o                         
   7   8   0          5.41          4.31         1.36 o                         
   8   8   0          0.76          0.76         1.11 o                         
  -9   9   0         15.69         15.10         3.38 o                         
  -8   9   0          4.27          2.47         2.27 o                         
  -7   9   0          6.99          6.90         1.96 o                         
  -6   9   0        453.48        470.89        13.35 o                         
  -5   9   0          0.28          0.39         1.38 o                         
  -4   9   0         17.95         14.84         6.50 o                         
  -3   9   0         21.85         19.64         7.31 o                         
  -2   9   0         37.26         29.52         5.29 o                         
  -1   9   0          2.93          0.53         1.56 o                         
   0   9   0          4.63         20.70         4.61 o                         
   1   9   0         65.90         55.92         7.78 o                         
   2   9   0        198.09         91.33        44.59 o                         
   3   9   0        209.49        268.05        22.81 o                         
   4   9   0          3.24          3.10         1.48 o                         
   5   9   0        112.40        115.02         6.60 o                         
   6   9   0         51.95         50.15         3.69 o                         
   7   9   0         10.45         11.15         2.92 o                         
  -9  10   0          2.50         -0.84         1.76 o                         
  -8  10   0          5.96          6.80         1.68 o                         
  -7  10   0          0.77         -0.35         1.38 o                         
  -6  10   0         16.49         15.43         2.78 o                         
  -5  10   0        222.26        217.12         8.85 o                         
  -4  10   0          5.79          3.58         1.63 o                         
  -3  10   0         21.41         19.99         3.73 o                         
  -2  10   0         44.73         43.26         9.16 o                         
  -1  10   0         79.54         82.43         7.95 o                         
   0  10   0        274.70        260.48        17.62 o                         
   1  10   0       1315.08       1533.87        59.67 o                         
   2  10   0        607.32        747.30        64.84 o                         
   3  10   0          4.28          7.17         5.12 o                         
   4  10   0       1076.68       1139.36        21.17 o                         
   5  10   0          0.00          1.76         1.31 o                         
   6  10   0        114.02        125.54         6.05 o                         
   7  10   0         22.80         21.08         3.08 o                         
  -9  11   0          0.14         -0.42         1.22 o                         
  -8  11   0          1.89          2.55         1.37 o                         
  -7  11   0          0.08          1.87         1.39 o                         
  -6  11   0          0.00         -0.51         1.53 o                         
  -5  11   0          0.45          0.68         1.87 o                         
  -4  11   0         18.31         10.60         2.98 o                         
  -3  11   0          4.23          0.78         2.02 o                         
  -2  11   0        220.69        240.85         8.73 o                         
  -1  11   0          9.20         12.10         8.53 o                         
   0  11   0        200.48        227.42        11.01 o                         
   1  11   0        296.27        341.20        17.48 o                         
   2  11   0         21.07         20.31         3.44 o                         
   3  11   0        362.65        409.58        18.51 o                         
   4  11   0          0.04          4.56         2.97 o                         
   5  11   0         82.75         86.55         5.06 o                         
   6  11   0          0.22          0.16         0.97 o                         
  -8  12   0         13.57         15.18         2.00 o                         
  -7  12   0          0.04         -1.16         1.16 o                         
  -6  12   0          8.79         10.20         3.32 o                         
  -5  12   0          3.69          2.56         1.91 o                         
  -4  12   0         32.06         33.87         5.27 o                         
  -3  12   0          7.30          9.54         3.13 o                         
  -2  12   0        522.79        548.44        13.84 o                         
  -1  12   0          0.27          0.60         1.24 o                         
   0  12   0          3.48         14.70        13.25 o                         
   1  12   0          0.51         -0.30         2.52 o                         
   2  12   0        205.86        249.30        32.71 o                         
   3  12   0         16.67         13.83         3.86 o                         
   4  12   0          1.12          1.67         2.31 o                         
   5  12   0         86.05         89.53         4.49 o                         
  -7  13   0         12.58          9.57         2.71 o                         
  -6  13   0         15.00         16.41         3.66 o                         
  -5  13   0          2.20          5.31         2.62 o                         
  -4  13   0          6.06          7.61         3.07 o                         
  -3  13   0        124.72        112.73         9.04 o                         
  -2  13   0         85.50        103.69         5.12 o                         
  -1  13   0         10.27         22.26        11.68 o                         
   0  13   0         37.38         30.74         3.40 o                         
   1  13   0          3.09          0.32         2.78 o                         
   2  13   0        212.33        250.88        13.80 o                         
   3  13   0         50.33         49.77         5.74 o                         
   4  13   0        114.44        113.81         7.64 o                         
  -7  14   0         27.45         27.56         3.53 o                         
  -6  14   0          2.85          5.27         2.29 o                         
  -5  14   0          9.98          9.26         2.92 o                         
  -4  14   0         97.11         89.18         7.57 o                         
  -3  14   0        291.71        296.92        10.22 o                         
  -2  14   0         40.38         50.19         6.34 o                         
  -1  14   0          6.35          2.36         2.32 o                         
   0  14   0          6.94          7.27         3.31 o                         
   1  14   0          4.91         10.04        14.39 o                         
   2  14   0         14.97         15.37         3.38 o                         
   3  14   0          0.37         -1.53         1.53 o                         
  -5  15   0          3.36          4.52         1.34 o                         
  -4  15   0         10.13         11.54         1.99 o                         
  -3  15   0         22.87         27.95         4.80 o                         
  -2  15   0        144.63        151.74         9.65 o                         
  -1  15   0          1.27          0.39         1.36 o                         
   0  15   0          2.53          1.95         1.85 o                         
   1  15   0         18.90         24.96         3.91 o                         
   2  15   0         17.89         18.50         3.14 o                         
  -3  16   0         44.19         63.30         5.13 o                         
  -2  16   0          2.75          4.41         1.22 o                         
  -1  16   0          1.01          2.47         1.78 o                         
   0  16   0          0.99          1.64         1.48 o                         
   0 -16   1          8.95         10.55         2.47 o                         
   1 -16   1          5.15          9.70         1.65 o                         
   2 -16   1          1.89          1.73         1.53 o                         
   3 -16   1         43.44         41.06         4.63 o                         
   4 -16   1          0.01         -0.50         1.36 o                         
  -2 -15   1         33.54         47.00         4.85 o                         
  -1 -15   1          0.00          1.07         1.84 o                         
   0 -15   1         16.88         21.14         2.69 o                         
   1 -15   1          0.33          7.10        11.59 o                         
   2 -15   1          1.73          0.98         1.92 o                         
   3 -15   1         54.15         58.64         4.52 o                         
   4 -15   1          0.00          0.69         1.30 o                         
   5 -15   1          2.72          1.23         1.29 o                         
   6 -15   1          0.01          1.10         1.05 o                         
  -4 -14   1         45.75         43.38         2.74 o                         
  -3 -14   1          5.32         -0.15         1.58 o                         
  -2 -14   1         11.53         12.39         3.34 o                         
  -1 -14   1          0.58         -1.01         1.43 o                         
   0 -14   1         10.79         19.41         5.46 o                         
   1 -14   1         75.85        108.89        13.45 o                         
   2 -14   1         21.46         15.86         2.60 o                         
   3 -14   1         15.97         16.87         2.72 o                         
   4 -14   1          5.69          7.17         2.73 o                         
   5 -14   1          3.76          1.97         2.26 o                         
   6 -14   1          0.25         -0.95         2.04 o                         
   7 -14   1          3.71          8.49         2.31 o                         
  -5 -13   1          0.21          4.70         1.71 o                         
  -4 -13   1         61.67         55.50         5.59 o                         
  -3 -13   1         42.86         42.96         5.52 o                         
  -2 -13   1         72.32         70.39         5.17 o                         
  -1 -13   1         40.80         41.51         4.55 o                         
   0 -13   1         49.71         60.60         8.23 o                         
   1 -13   1         23.72         34.59         7.94 o                         
   2 -13   1        159.34        149.35        10.28 o                         
   3 -13   1         74.72         50.83         6.30 o                         
   4 -13   1          1.33          0.36         2.18 o                         
   5 -13   1          0.00         -0.62         2.03 o                         
   6 -13   1         47.49         46.08         5.52 o                         
   7 -13   1          4.70          8.47         2.68 o                         
   8 -13   1         25.73         26.94         3.15 o                         
  -5 -12   1         11.67          9.82         1.73 o                         
  -4 -12   1        125.65        121.03         9.06 o                         
  -3 -12   1         20.19         17.50         3.94 o                         
  -2 -12   1        192.62        206.50         9.14 o                         
  -1 -12   1          1.21          2.25         2.03 o                         
   0 -12   1          9.12         12.81         2.73 o                         
   1 -12   1         40.06         38.94         4.11 o                         
   2 -12   1          3.42          2.46         1.71 o                         
   3 -12   1        108.13         86.47         7.97 o                         
   4 -12   1          0.19          6.16         3.25 o                         
   5 -12   1          6.45         10.43         3.21 o                         
   6 -12   1         35.84         27.63         4.84 o                         
   7 -12   1         14.04         15.68         2.32 o                         
   8 -12   1          0.49          2.47         4.22 o                         
  -6 -11   1        292.17        272.77         7.86 o                         
  -5 -11   1          4.26          7.61         2.07 o                         
  -4 -11   1        571.92        646.83        22.31 o                         
  -3 -11   1        440.26        470.42        19.76 o                         
  -2 -11   1        296.12        320.95        11.48 o                         
  -1 -11   1         23.95         25.43         3.29 o                         
   0 -11   1          0.03          1.09         3.06 o                         
   1 -11   1          5.31          6.53         2.06 o                         
   2 -11   1        121.41        125.33         9.07 o                         
   3 -11   1          0.07         -2.13         2.16 o                         
   4 -11   1         10.21         10.29         2.99 o                         
   5 -11   1         35.15         33.16         5.27 o                         
   6 -11   1          8.15          8.28         2.08 o                         
   7 -11   1         13.41         16.21         2.62 o                         
   8 -11   1          1.98          0.90         1.86 o                         
   9 -11   1          0.35          3.47         1.69 o                         
  -7 -10   1         10.72         10.37         2.33 o                         
  -6 -10   1        165.21        178.83         5.90 o                         
  -5 -10   1         30.70         35.69         2.95 o                         
  -4 -10   1        124.81        129.61         7.01 o                         
  -3 -10   1          1.70          3.97         3.07 o                         
  -2 -10   1        232.37        276.62        10.53 o                         
  -1 -10   1        490.50        640.87        23.01 o                         
   0 -10   1          1.22          0.71         5.31 o                         
   1 -10   1        113.65        127.82        12.18 o                         
   2 -10   1         36.94         33.03         9.46 o                         
   3 -10   1         13.44         15.30         2.91 o                         
   4 -10   1         71.06         69.63         6.91 o                         
   5 -10   1        115.81        102.71         6.12 o                         
   6 -10   1         41.11         58.93         4.82 o                         
   7 -10   1        235.22        254.67         9.65 o                         
   8 -10   1         10.91          7.78         3.05 o                         
   9 -10   1          0.34          1.07         1.71 o                         
  -7  -9   1          3.04          3.30         1.27 o                         
  -6  -9   1         69.28         71.68         4.10 o                         
  -5  -9   1          4.58          4.34         1.44 o                         
  -4  -9   1         61.58         69.55         5.18 o                         
  -3  -9   1        371.00        396.27        12.35 o                         
  -2  -9   1         64.84         77.19        14.24 o                         
  -1  -9   1        547.94        485.00        33.78 o                         
   0  -9   1        159.69        182.70        13.60 o                         
   1  -9   1        281.48        259.80        15.64 o                         
   2  -9   1        371.52        398.51        19.26 o                         
   3  -9   1          9.81          5.82         3.68 o                         
   4  -9   1         97.82         96.88        15.11 o                         
   5  -9   1        223.97        226.54         8.85 o                         
   6  -9   1        395.73        396.55        12.26 o                         
   7  -9   1         23.16         22.93         3.00 o                         
   8  -9   1         39.18         34.87         5.37 o                         
   9  -9   1          0.01         -1.54         2.13 o                         
  -8  -8   1          5.88          8.05         1.57 o                         
  -7  -8   1          3.73          3.08         1.69 o                         
  -6  -8   1        260.87        257.48         7.95 o                         
  -5  -8   1         48.50         44.01         3.37 o                         
  -4  -8   1          0.01         -0.87         1.52 o                         
  -3  -8   1          0.21          0.18         2.20 o                         
  -2  -8   1         61.41         60.24        11.16 o                         
  -1  -8   1        204.62        234.32        14.35 o                         
   0  -8   1        191.10        185.99        10.11 o                         
   1  -8   1        276.06        306.51        15.74 o                         
   2  -8   1        258.04        288.73        15.17 o                         
   3  -8   1        311.87        335.89        17.16 o                         
   4  -8   1         63.06         92.03         9.53 o                         
   5  -8   1         50.36         49.93         7.54 o                         
   6  -8   1        539.43        580.36        14.59 o                         
   7  -8   1         27.16         26.88         4.85 o                         
   8  -8   1         30.87         28.14         5.03 o                         
   9  -8   1          3.98         -0.26         2.51 o                         
  10  -8   1         40.77         47.98         4.78 o                         
  -8  -7   1          3.63          3.80         2.32 o                         
  -7  -7   1         38.28         30.45         2.74 o                         
  -6  -7   1         39.52         42.95         3.41 o                         
  -5  -7   1        132.10        140.58         5.89 o                         
  -4  -7   1         15.55         14.20         4.84 o                         
  -3  -7   1         85.74         76.26        12.95 o                         
  -2  -7   1        342.17        346.84        24.92 o                         
  -1  -7   1         90.82        112.21         8.78 o                         
   0  -7   1        526.74        503.62        19.09 o                         
   1  -7   1       1758.11       2033.95        38.06 o                         
   2  -7   1       1373.75       1469.79        25.29 o                         
   3  -7   1       3894.25       4087.07        45.66 o                         
   4  -7   1        158.86        171.12        18.77 o                         
   5  -7   1        217.11        217.99        15.40 o                         
   6  -7   1       1297.39       1357.77        22.25 o                         
   7  -7   1         24.74         27.74         4.87 o                         
   8  -7   1         23.24         24.03         4.80 o                         
   9  -7   1          8.79          8.38         2.86 o                         
  10  -7   1         16.21         13.82         2.93 o                         
  -9  -6   1          4.41          4.91         1.37 o                         
  -8  -6   1         15.59         11.11         2.34 o                         
  -7  -6   1          3.50          3.29         1.24 o                         
  -6  -6   1         70.80         67.20         4.16 o                         
  -5  -6   1        119.15        129.94         6.64 o                         
  -4  -6   1        182.51        195.00        21.06 o                         
  -3  -6   1         49.43         42.28         8.80 o                         
  -2  -6   1        195.78        199.57        11.26 o                         
  -1  -6   1         38.40         38.27         3.78 o                         
   0  -6   1          7.19         12.88         2.21 o                         
   1  -6   1         89.11        110.33         6.12 o                         
   2  -6   1         18.04         14.45         2.68 o                         
   3  -6   1        649.35        646.46        22.67 o                         
   4  -6   1        552.07        541.61        21.17 o                         
   5  -6   1         77.18         63.48         8.00 o                         
   6  -6   1         25.81         28.58         3.51 o                         
   7  -6   1        191.59        203.07         8.91 o                         
   8  -6   1          6.94          9.72         2.28 o                         
   9  -6   1          0.58         -2.35         2.35 o                         
  10  -6   1          0.01          1.36         1.69 o                         
  -9  -5   1         11.31         12.96         2.17 o                         
  -8  -5   1          4.60          7.48         2.09 o                         
  -7  -5   1         12.89         13.60         2.69 o                         
  -6  -5   1         40.30         36.47         3.66 o                         
  -5  -5   1          0.60          4.15         3.51 o                         
  -4  -5   1        145.33        137.21        11.27 o                         
  -3  -5   1        207.81        253.78        19.34 o                         
  -2  -5   1         45.31         38.65         4.90 o                         
  -1  -5   1         14.62         11.13         2.04 o                         
   0  -5   1       3601.66       3697.76        26.71 o                         
   1  -5   1        154.08        155.31         6.92 o                         
   2  -5   1        363.57        408.31        14.23 o                         
   3  -5   1        396.87        455.97        14.84 o                         
   4  -5   1        148.68        153.40        15.31 o                         
   5  -5   1        111.36         90.10        13.30 o                         
   6  -5   1        173.50        161.10        13.48 o                         
   7  -5   1        180.57        214.95         7.39 o                         
   8  -5   1         35.48         32.34         3.80 o                         
   9  -5   1         10.52          5.09         1.75 o                         
  10  -5   1         20.47         19.21         3.51 o                         
  -9  -4   1         14.16         13.25         2.34 o                         
  -8  -4   1         64.21         64.11         5.15 o                         
  -7  -4   1        482.84        516.48        20.24 o                         
  -6  -4   1        270.18        264.24         9.55 o                         
  -5  -4   1        159.27        188.39        18.74 o                         
  -4  -4   1        742.34        614.31        30.07 o                         
  -3  -4   1        195.74        190.36        14.81 o                         
  -2  -4   1       1472.18       1617.41        39.05 o                         
  -1  -4   1          2.14          3.80         0.98 o                         
   0  -4   1        175.28        199.70         5.47 o                         
   1  -4   1        536.48        544.02        15.25 o                         
   2  -4   1       1122.70       1100.12        19.83 o                         
   3  -4   1        395.59        402.91        12.99 o                         
   4  -4   1        134.84        135.41         9.72 o                         
   5  -4   1         80.45         73.29        11.22 o                         
   6  -4   1          1.65          0.13         3.52 o                         
   7  -4   1          4.68          2.26         1.25 o                         
   8  -4   1         11.55         11.64         3.33 o                         
   9  -4   1         34.79         38.72         4.10 o                         
  10  -4   1         68.97         66.36         6.33 o                         
 -10  -3   1        128.19        129.29         5.28 o                         
  -9  -3   1         17.43         10.63         2.11 o                         
  -8  -3   1        950.70        950.76        27.16 o                         
  -7  -3   1          8.55          9.34         3.47 o                         
  -6  -3   1         55.70         71.44        12.79 o                         
  -5  -3   1        970.48        830.94        38.66 o                         
  -4  -3   1       1154.54       1257.46        41.62 o                         
  -3  -3   1        699.90        725.56        28.25 o                         
  -2  -3   1         11.47         19.63         4.53 o                         
  -1  -3   1       2732.95       2768.75        28.87 o                         
   0  -3   1       1218.01       1141.25        16.60 o                         
   1  -3   1        167.98        181.75         5.31 o                         
   2  -3   1       1385.46       1405.01        21.10 o                         
   3  -3   1        139.39        154.04        11.77 o                         
   4  -3   1        753.45        852.52        43.85 o                         
   5  -3   1         40.64         47.25         9.07 o                         
   6  -3   1          0.80          1.33         3.06 o                         
   7  -3   1         21.48         21.78         2.37 o                         
   8  -3   1         17.79         17.41         2.24 o                         
   9  -3   1         36.90         41.52         5.73 o                         
  10  -3   1         28.99         37.81         5.02 o                         
 -10  -2   1          1.86          2.84         1.30 o                         
  -9  -2   1        134.10        126.93         6.69 o                         
  -8  -2   1        166.07        159.24        11.24 o                         
  -7  -2   1          1.18          0.75         1.24 o                         
  -6  -2   1          0.16          9.31         5.64 o                         
  -5  -2   1          6.46          7.14         4.17 o                         
  -4  -2   1        723.55        728.75        30.17 o                         
  -3  -2   1        293.82        299.44        16.51 o                         
  -2  -2   1        459.12        432.99        16.74 o                         
  -1  -2   1        116.43        112.57         3.47 o                         
   0  -2   1        865.08        907.79         9.94 o                         
   1  -2   1         18.60         23.82         5.63 o                         
   2  -2   1        821.98        785.46        25.74 o                         
   3  -2   1         19.91         14.65         2.55 o                         
   4  -2   1         24.27         15.67         4.00 o                         
   5  -2   1        441.40        473.46        27.32 o                         
   6  -2   1        111.19         97.86        14.21 o                         
   7  -2   1        112.86        126.64         6.67 o                         
   8  -2   1         14.16         13.62         2.47 o                         
   9  -2   1         21.42         20.48         4.21 o                         
  10  -2   1         26.42         27.16         4.22 o                         
 -10  -1   1          0.81         -1.04         1.04 o                         
  -9  -1   1          0.11          0.35         2.01 o                         
  -8  -1   1         63.22         65.76         7.16 o                         
  -7  -1   1         10.50         10.62         2.81 o                         
  -6  -1   1          8.63         10.07         5.14 o                         
  -5  -1   1        117.73        138.73        14.63 o                         
  -4  -1   1       3985.22       3998.53        72.63 o                         
  -3  -1   1        440.98        425.62        19.02 o                         
  -2  -1   1      13505.73      12679.45       116.18 o                         
  -1  -1   1       1526.67       1418.02        23.85 o                         
   0  -1   1       1570.27       1744.53        22.47 o                         
   1  -1   1        713.95        949.30        17.70 o                         
   2  -1   1        118.31         99.60         6.98 o                         
   3  -1   1        924.00        932.35        26.38 o                         
   4  -1   1        126.60        151.48        15.52 o                         
   5  -1   1        862.06        907.73        37.79 o                         
   6  -1   1         79.84         73.22        12.16 o                         
   7  -1   1         14.90          6.00         2.23 o                         
   8  -1   1         30.15         26.07         4.78 o                         
   9  -1   1         28.36         24.77         4.47 o                         
  10  -1   1         30.84         26.86         4.11 o                         
 -10   0   1          0.24         -1.05         1.86 o                         
  -9   0   1         11.48         12.88         2.36 o                         
  -8   0   1         18.76         25.00         5.03 o                         
  -7   0   1         32.22         36.30         5.18 o                         
  -6   0   1          7.16          1.21         2.74 o                         
  -5   0   1        309.38        301.70        21.26 o                         
  -4   0   1        312.03        333.59        19.25 o                         
  -3   0   1      11295.87      12046.22       124.33 o                         
  -2   0   1      16494.12      16224.08       137.95 o                         
  -1   0   1        886.48        859.64        16.76 o                         
   1   0   1        433.28        441.14        11.73 o                         
   2   0   1         76.98         99.21         7.63 o                         
   3   0   1        315.76        335.32        11.69 o                         
   4   0   1       1103.63       1140.99        36.76 o                         
   5   0   1        177.98        201.08        17.41 o                         
   6   0   1        103.47        127.67        16.20 o                         
   7   0   1          1.81          5.05         2.26 o                         
   8   0   1         64.44         51.30         4.36 o                         
   9   0   1          2.35          2.93         2.50 o                         
  10   0   1          0.43          2.60         2.08 o                         
 -10   1   1          2.24          1.97         1.89 o                         
  -9   1   1         14.11         15.98         4.31 o                         
  -8   1   1         16.70         23.75         3.12 o                         
  -7   1   1          3.67          4.10         1.24 o                         
  -6   1   1         85.37         78.75        12.44 o                         
  -5   1   1        517.73        477.21        26.74 o                         
  -4   1   1         63.47         45.89         7.29 o                         
  -3   1   1        601.95        639.09        23.02 o                         
  -2   1   1       4018.45       4234.40        38.18 o                         
  -1   1   1       1171.41       1033.49         8.45 o                         
   0   1   1       2023.56       2111.01        22.78 o                         
   1   1   1        253.88        220.03         5.95 o                         
   2   1   1       1407.87       1363.13        20.75 o                         
   3   1   1          6.71          3.79         2.79 o                         
   4   1   1       1762.96       2170.64        51.83 o                         
   5   1   1          1.98          1.21         2.26 o                         
   6   1   1        115.24        111.36        14.82 o                         
   7   1   1          0.51          1.74         1.56 o                         
   8   1   1        121.72        107.71         6.39 o                         
   9   1   1          0.02         -0.06         1.26 o                         
  10   1   1          7.23          8.19         2.58 o                         
 -10   2   1          0.02          2.69         1.91 o                         
  -9   2   1         82.79         79.55         5.54 o                         
  -8   2   1          2.89          2.10         1.52 o                         
  -7   2   1         38.77         39.32         3.00 o                         
  -6   2   1         12.32         16.15         6.20 o                         
  -5   2   1        255.45        267.39        19.88 o                         
  -4   2   1         67.67         71.33         9.40 o                         
  -3   2   1         25.71         29.32         3.80 o                         
  -2   2   1       8015.50       8171.55        86.86 o                         
  -1   2   1       1413.53       1362.62        24.92 o                         
   0   2   1      15941.73      15000.52       120.58 o                         
   1   2   1         51.76         44.83         1.74 o                         
   2   2   1         89.59         59.47         6.06 o                         
   3   2   1         13.00         16.26         3.72 o                         
   4   2   1        145.60        128.23        12.44 o                         
   5   2   1        255.43        275.75        21.28 o                         
   6   2   1        378.41        378.01        28.10 o                         
   7   2   1        278.81        270.88        10.05 o                         
   8   2   1         63.83         52.94         4.57 o                         
   9   2   1          1.23          3.03         1.54 o                         
  10   2   1         18.39         19.11         4.13 o                         
 -10   3   1         10.24          5.37         1.88 o                         
  -9   3   1         13.17         14.67         2.37 o                         
  -8   3   1        161.77        162.13         6.47 o                         
  -7   3   1        186.31        198.91         6.84 o                         
  -6   3   1         47.80         44.30         9.46 o                         
  -5   3   1          0.01          2.95         2.70 o                         
  -4   3   1        139.76        137.13         9.14 o                         
  -3   3   1        210.11        226.36        14.77 o                         
  -2   3   1        789.63        761.23        20.59 o                         
  -1   3   1      13500.36      13618.10       260.62 o                         
   0   3   1          0.67          1.08         0.50 o                         
   1   3   1         41.56         62.17         3.90 o                         
   2   3   1       1499.85       1520.56        23.58 o                         
   3   3   1        235.05        236.47         9.60 o                         
   4   3   1         49.80         51.24         8.19 o                         
   5   3   1          2.02          4.29         2.42 o                         
   6   3   1          8.66          7.48         1.72 o                         
   7   3   1        565.58        583.09        22.42 o                         
   8   3   1         71.14         73.14         5.91 o                         
   9   3   1          2.10         -0.02         1.22 o                         
 -10   4   1         11.93          9.03         2.41 o                         
  -9   4   1        126.41        127.33         6.85 o                         
  -8   4   1         15.97         20.90         2.32 o                         
  -7   4   1          7.47         12.08         1.80 o                         
  -6   4   1          0.35          0.53         2.56 o                         
  -5   4   1        215.77        208.96        18.46 o                         
  -4   4   1          0.48         -0.59         1.43 o                         
  -3   4   1        893.10        926.14        42.34 o                         
  -2   4   1       5534.66       5593.72        54.48 o                         
  -1   4   1         15.61         18.08         2.81 o                         
   0   4   1       1293.39       1384.45        30.12 o                         
   1   4   1        319.48        310.11         9.73 o                         
   2   4   1        550.53        568.07        15.99 o                         
   3   4   1        761.23        812.94        22.34 o                         
   4   4   1        430.79        399.63        27.67 o                         
   5   4   1         41.32         32.76         8.93 o                         
   6   4   1        607.58        657.21        12.77 o                         
   7   4   1         41.67         40.82         4.20 o                         
   8   4   1        323.83        327.84        10.95 o                         
   9   4   1         39.05         37.10         3.23 o                         
 -10   5   1         22.45         26.41         3.89 o                         
  -9   5   1          0.19          1.55         1.38 o                         
  -8   5   1        142.12        146.82         6.22 o                         
  -7   5   1          1.18          3.62         1.35 o                         
  -6   5   1        217.56        201.72        20.53 o                         
  -5   5   1         17.67         23.66         3.62 o                         
  -4   5   1        133.43        162.73         8.49 o                         
  -3   5   1        947.34       1047.12        24.98 o                         
  -2   5   1         51.85         59.68         5.60 o                         
  -1   5   1        721.70        835.92        15.84 o                         
   0   5   1        187.53        179.86         6.66 o                         
   1   5   1        853.14        843.46        15.50 o                         
   2   5   1         28.79         32.64         7.29 o                         
   3   5   1        438.53        423.21        27.54 o                         
   4   5   1        506.88        474.46        32.09 o                         
   5   5   1         20.43         28.21         4.08 o                         
   6   5   1          2.42          1.15         0.93 o                         
   7   5   1          6.35          5.08         1.69 o                         
   8   5   1         14.90         20.15         2.82 o                         
   9   5   1         10.71         11.03         1.83 o                         
 -10   6   1         22.43         22.15         3.58 o                         
  -9   6   1         15.43         12.79         3.53 o                         
  -8   6   1         62.63         65.20         4.26 o                         
  -7   6   1          7.56         12.25         1.97 o                         
  -6   6   1         31.07         34.20         3.21 o                         
  -5   6   1        245.49        245.81        15.22 o                         
  -4   6   1        185.55        205.73        10.11 o                         
  -3   6   1          2.79         -0.56         2.26 o                         
  -2   6   1       2235.70       2402.84        57.84 o                         
  -1   6   1         94.58        117.63        10.56 o                         
   0   6   1          0.08          1.03         1.17 o                         
   1   6   1        144.38        186.14         7.96 o                         
   2   6   1          1.54          2.16         2.01 o                         
   3   6   1        352.83        341.03        26.60 o                         
   4   6   1         12.56          6.55         3.77 o                         
   5   6   1        117.72        118.08         5.33 o                         
   6   6   1          6.77          5.07         1.09 o                         
   7   6   1         41.02         35.05         3.71 o                         
   8   6   1         19.58         15.66         2.36 o                         
   9   6   1         29.62         27.40         1.88 o                         
 -10   7   1          3.15          3.49         1.85 o                         
  -9   7   1         16.97         18.78         4.26 o                         
  -8   7   1        305.24        310.37        15.83 o                         
  -7   7   1        118.57        120.43         7.69 o                         
  -6   7   1        328.67        359.72         9.21 o                         
  -5   7   1         50.80         51.89        10.69 o                         
  -4   7   1        339.12        382.83        18.04 o                         
  -3   7   1        294.55        291.87        14.78 o                         
  -2   7   1        582.28        644.57        22.02 o                         
  -1   7   1        953.36        963.57        30.44 o                         
   0   7   1         39.78         32.22         4.09 o                         
   1   7   1        529.65        570.27        26.05 o                         
   2   7   1        152.40        152.05        11.81 o                         
   3   7   1         66.07         64.82         8.45 o                         
   4   7   1        303.39        356.77        17.99 o                         
   5   7   1         32.80         32.71         4.88 o                         
   6   7   1         89.35         95.79         4.16 o                         
   7   7   1         27.72         25.89         3.09 o                         
   8   7   1          0.29         -1.22         1.22 o                         
 -10   8   1          3.70          2.75         1.45 o                         
  -9   8   1          8.89          9.07         3.33 o                         
  -8   8   1        160.53        167.87        11.52 o                         
  -7   8   1          0.14          3.36         1.85 o                         
  -6   8   1          0.68          0.68         1.19 o                         
  -5   8   1        926.38        953.85        17.98 o                         
  -4   8   1          0.21          0.12         3.42 o                         
  -3   8   1          0.12         -1.61         2.81 o                         
  -2   8   1        136.03        117.76        10.19 o                         
  -1   8   1          0.99          0.00         1.46 o                         
   0   8   1        400.95        416.31        16.09 o                         
   1   8   1        200.78        229.49        15.04 o                         
   2   8   1         14.40         10.94         5.52 o                         
   3   8   1         20.95         22.28         6.15 o                         
   4   8   1          1.18          0.31         1.34 o                         
   5   8   1         18.63         19.19         2.90 o                         
   6   8   1         12.28          9.76         1.59 o                         
   7   8   1          3.97          6.18         2.76 o                         
   8   8   1          0.14          1.52         1.48 o                         
  -9   9   1         27.72         28.47         4.19 o                         
  -8   9   1          2.10          1.13         1.59 o                         
  -7   9   1         85.08         90.55         5.89 o                         
  -6   9   1        200.29        182.98         8.30 o                         
  -5   9   1        654.79        629.75        14.89 o                         
  -4   9   1        358.61        357.18        13.47 o                         
  -3   9   1        214.31        184.49        13.94 o                         
  -2   9   1         95.47         80.78         9.15 o                         
  -1   9   1        162.23        160.76        10.69 o                         
   0   9   1        287.31        264.56        13.74 o                         
   1   9   1          0.63         -2.75         3.95 o                         
   2   9   1         99.73        113.44        11.37 o                         
   3   9   1         44.31         37.13         3.74 o                         
   4   9   1         25.09         31.44         3.67 o                         
   5   9   1         65.44         71.55         5.26 o                         
   6   9   1          0.23          2.77         1.10 o                         
   7   9   1          0.03         -1.96         1.99 o                         
  -9  10   1         13.91         23.17         3.90 o                         
  -8  10   1          1.91          1.92         1.42 o                         
  -7  10   1          3.09          1.32         1.34 o                         
  -6  10   1          7.10          6.66         1.76 o                         
  -5  10   1          4.97          4.35         1.49 o                         
  -4  10   1          0.01          0.53         1.44 o                         
  -3  10   1         21.84         22.94         4.23 o                         
  -2  10   1        106.98         97.90        10.77 o                         
  -1  10   1        632.85        556.88        13.85 o                         
   0  10   1          0.09         -1.19         1.19 o                         
   1  10   1        128.43         83.78        46.94 o                         
   2  10   1        461.97        544.71        38.06 o                         
   3  10   1          0.50          3.93         8.33 o                         
   4  10   1        685.15        718.81        16.66 o                         
   5  10   1        111.58        119.75         5.17 o                         
   6  10   1         15.10         17.61         2.24 o                         
   7  10   1          0.02         -0.64         1.13 o                         
  -9  11   1          3.33          3.56         1.33 o                         
  -8  11   1         63.39         58.67         4.09 o                         
  -7  11   1          0.03          1.99         1.25 o                         
  -6  11   1          7.04          5.23         1.53 o                         
  -5  11   1          3.80          0.13         2.60 o                         
  -4  11   1          0.63          0.17         2.25 o                         
  -3  11   1        115.80        110.07         8.71 o                         
  -2  11   1        163.20        150.99         6.98 o                         
  -1  11   1          0.02          2.49         4.24 o                         
   0  11   1        236.10        155.82        84.80 o                         
   1  11   1         21.23         49.08        12.41 o                         
   2  11   1         15.36         15.93         3.29 o                         
   3  11   1         18.71         37.66        17.51 o                         
   4  11   1         45.57         65.62         7.13 o                         
   5  11   1         12.68         11.08         1.56 o                         
   6  11   1          9.42          6.95         2.13 o                         
  -8  12   1          5.64          4.07         1.23 o                         
  -7  12   1          2.43          1.72         1.12 o                         
  -6  12   1         39.67         40.72         5.54 o                         
  -5  12   1         73.78         63.55         6.90 o                         
  -4  12   1         62.03         73.61         7.33 o                         
  -3  12   1         36.21         32.89         3.32 o                         
  -2  12   1         50.31         57.54         4.48 o                         
  -1  12   1         67.86         74.99         5.45 o                         
   0  12   1         12.78         26.73         6.21 o                         
   1  12   1        192.18        198.63         9.07 o                         
   2  12   1        933.41       1235.40       176.12 o                         
   3  12   1         32.52         40.09         5.85 o                         
   4  12   1         77.13         64.68         6.51 o                         
   5  12   1          2.84          1.96         1.02 o                         
  -7  13   1         43.50         44.37         4.86 o                         
  -6  13   1          6.80          7.94         3.02 o                         
  -5  13   1          2.05          4.64         2.27 o                         
  -4  13   1         24.30         20.33         3.91 o                         
  -3  13   1         48.92         48.73         4.50 o                         
  -2  13   1         18.97         19.96         3.28 o                         
  -1  13   1         50.82         69.01         7.26 o                         
   1  13   1          4.27         -0.12         1.96 o                         
   2  13   1         69.67         81.89         7.98 o                         
   3  13   1         89.34        104.12         8.05 o                         
   4  13   1         13.67         17.10         2.09 o                         
  -6  14   1          0.11          2.82         1.74 o                         
  -5  14   1         23.70         21.24         3.78 o                         
  -4  14   1         30.53         33.55         4.69 o                         
  -3  14   1          5.82          8.78         1.98 o                         
  -2  14   1         76.74         97.93        20.86 o                         
  -1  14   1         18.35         -2.82         5.84 o                         
   0  14   1          1.26         -2.35         2.35 o                         
   1  14   1          0.01         28.05        33.68 o                         
   2  14   1         30.50         27.86         4.30 o                         
   3  14   1          7.85          4.97         1.83 o                         
  -5  15   1          2.19          3.03         1.52 o                         
  -4  15   1          1.81          0.26         1.13 o                         
  -3  15   1        103.42         91.62         7.12 o                         
  -2  15   1          7.61         13.42         9.71 o                         
  -1  15   1          0.28         25.41        29.95 o                         
   0  15   1          1.18         49.28        55.70 o                         
   1  15   1          0.53          0.34         1.56 o                         
  -2  16   1          9.97         10.55         2.34 o                         
  -1  16   1          3.99          3.12         1.67 o                         
  -1 -16   2          1.61          2.20         1.67 o                         
   0 -16   2          4.85          8.46         1.61 o                         
   1 -16   2          0.39          0.77         0.96 o                         
   2 -16   2        148.49        165.58         9.40 o                         
   3 -16   2         23.09         28.21         4.05 o                         
   4 -16   2          0.00          0.68         1.48 o                         
  -3 -15   2          0.08         -0.57         1.00 o                         
  -2 -15   2          5.07          3.85         1.98 o                         
  -1 -15   2          5.48          2.40         1.24 o                         
   0 -15   2          0.49         -0.78         1.50 o                         
   1 -15   2          1.63          1.85         1.84 o                         
   2 -15   2         86.35        107.17         8.71 o                         
   3 -15   2         17.92         16.63         2.46 o                         
   4 -15   2          0.24          0.10         1.30 o                         
   5 -15   2          0.46         -0.80         1.56 o                         
   6 -15   2         31.11         29.00         4.60 o                         
  -4 -14   2         21.94         21.21         2.05 o                         
  -3 -14   2          3.96          3.71         1.86 o                         
  -2 -14   2          9.29          8.81         1.95 o                         
  -1 -14   2          0.23         -1.48         1.48 o                         
   0 -14   2          0.04          3.50         6.29 o                         
   1 -14   2         27.66         28.86         5.12 o                         
   2 -14   2        167.66        169.67         7.88 o                         
   3 -14   2          1.69         -1.06         2.38 o                         
   4 -14   2         28.23         23.32         4.12 o                         
   5 -14   2          0.91          2.68         2.22 o                         
   6 -14   2        119.13        109.60         7.96 o                         
   7 -14   2         18.40         27.34         3.65 o                         
  -5 -13   2          1.99          0.16         1.11 o                         
  -4 -13   2         74.40         74.40         6.47 o                         
  -3 -13   2         24.45         24.70         3.05 o                         
  -2 -13   2          8.38         10.56         2.18 o                         
  -1 -13   2          1.16          0.77         1.41 o                         
   0 -13   2         52.88         75.54        13.97 o                         
   1 -13   2         60.08         62.22         7.61 o                         
   2 -13   2         14.76         14.59         3.54 o                         
   3 -13   2          2.93          6.47         2.62 o                         
   4 -13   2         13.46         10.94         3.15 o                         
   5 -13   2         27.34         20.36         4.13 o                         
   6 -13   2          5.59          5.05         2.43 o                         
   7 -13   2          0.14         -0.99         1.68 o                         
   8 -13   2         28.08         35.24         3.64 o                         
  -6 -12   2          1.97          3.92         1.48 o                         
  -5 -12   2         22.43         31.34         4.03 o                         
  -4 -12   2          0.17          2.30         2.35 o                         
  -3 -12   2         36.64         30.30         3.50 o                         
  -2 -12   2         26.64         32.48         3.76 o                         
  -1 -12   2        198.36        250.04        31.01 o                         
   0 -12   2         80.37         95.68        13.45 o                         
   1 -12   2          6.43          6.49         2.91 o                         
   2 -12   2         12.30         10.22         3.03 o                         
   3 -12   2        101.27         98.39         8.52 o                         
   4 -12   2          3.40          0.46         1.79 o                         
   5 -12   2          0.04         -0.39         2.65 o                         
   6 -12   2         26.11         28.90         3.28 o                         
   7 -12   2          3.00          5.09         1.77 o                         
   8 -12   2         13.89         16.15         2.06 o                         
  -6 -11   2         80.11         77.65         4.29 o                         
  -5 -11   2        538.60        586.00        13.59 o                         
  -4 -11   2          0.05          0.94         1.23 o                         
  -3 -11   2          1.82          1.05         1.39 o                         
  -2 -11   2        116.67        113.73         6.93 o                         
  -1 -11   2        429.81        515.86        54.21 o                         
   0 -11   2        403.95        496.01        48.33 o                         
   1 -11   2          0.20          2.07         2.04 o                         
   2 -11   2          9.35         10.70         3.18 o                         
   3 -11   2          1.17          2.39         2.20 o                         
   4 -11   2          2.97          0.79         1.65 o                         
   5 -11   2          4.65          0.34         2.07 o                         
   6 -11   2          0.00         -0.97         1.42 o                         
   7 -11   2         27.18         27.71         4.08 o                         
   8 -11   2         17.72         15.04         3.54 o                         
   9 -11   2          8.60          8.69         2.25 o                         
  -7 -10   2        139.47        136.51         5.56 o                         
  -6 -10   2          2.34          2.50         1.06 o                         
  -5 -10   2        832.09        890.18        12.70 o                         
  -4 -10   2        490.10        526.18        14.44 o                         
  -3 -10   2         20.14         23.97         3.18 o                         
  -2 -10   2        374.58        444.59        53.35 o                         
  -1 -10   2         47.61         43.31        10.48 o                         
   0 -10   2         14.86          8.88         5.06 o                         
   1 -10   2        122.38        131.77        18.14 o                         
   2 -10   2         60.33         49.63        10.91 o                         
   3 -10   2          0.16         -0.96         1.89 o                         
   4 -10   2         22.30         18.60         3.87 o                         
   5 -10   2        122.33        110.35         6.41 o                         
   6 -10   2          1.50          1.62         1.90 o                         
   7 -10   2         17.75         26.51         3.23 o                         
   8 -10   2         26.44         28.52         4.68 o                         
   9 -10   2          1.84          1.35         1.99 o                         
  -8  -9   2         30.81         28.88         2.37 o                         
  -7  -9   2          3.52          2.75         1.81 o                         
  -6  -9   2        589.70        605.88        12.24 o                         
  -5  -9   2         68.45         80.24         3.93 o                         
  -4  -9   2         39.02         43.68         3.34 o                         
  -3  -9   2         85.01         82.78         5.57 o                         
  -2  -9   2         43.15         39.30         8.61 o                         
  -1  -9   2        165.18        167.27        19.84 o                         
   0  -9   2        186.58        198.78        13.97 o                         
   1  -9   2         45.78         49.81        10.57 o                         
   2  -9   2          4.27          6.57         4.55 o                         
   3  -9   2         58.05         66.43        12.27 o                         
   4  -9   2         57.99         57.40         8.07 o                         
   5  -9   2        281.89        275.05         9.78 o                         
   6  -9   2         23.33         26.22         3.21 o                         
   7  -9   2        121.18        127.49        17.02 o                         
   8  -9   2         16.43         13.73         3.68 o                         
   9  -9   2         19.29         20.52         3.81 o                         
  -8  -8   2         30.71         28.50         2.84 o                         
  -7  -8   2         19.00         16.77         2.97 o                         
  -6  -8   2          0.82         -0.48         1.07 o                         
  -5  -8   2         18.72         18.14         1.91 o                         
  -4  -8   2         95.97         99.44         5.35 o                         
  -3  -8   2          3.55          0.52         3.24 o                         
  -2  -8   2          1.63          2.48         2.68 o                         
  -1  -8   2         17.17         23.38         6.77 o                         
   0  -8   2         59.55         48.53         9.84 o                         
   1  -8   2          6.87          7.61         2.88 o                         
   2  -8   2         94.91        128.19         7.86 o                         
   3  -8   2          6.26          6.23         2.60 o                         
   4  -8   2         91.34         77.76         9.11 o                         
   5  -8   2        159.40        122.46        12.20 o                         
   6  -8   2         76.77         80.79         6.13 o                         
   7  -8   2        570.01        576.69        21.60 o                         
   8  -8   2          0.12          0.25         2.24 o                         
   9  -8   2          1.38          0.16         2.13 o                         
  10  -8   2          1.10          1.48         1.26 o                         
  -9  -7   2          0.67          0.69         0.77 o                         
  -8  -7   2          0.06          0.44         1.49 o                         
  -7  -7   2        319.89        332.47        11.20 o                         
  -6  -7   2         19.93         16.07         2.12 o                         
  -5  -7   2         52.58         49.31         3.03 o                         
  -4  -7   2         16.32         26.53         7.76 o                         
  -3  -7   2        145.74        144.72        17.18 o                         
  -2  -7   2        183.52        199.04        18.29 o                         
  -1  -7   2        243.50        246.19        12.48 o                         
   0  -7   2       1568.68       1654.41        52.17 o                         
   1  -7   2         37.34         37.78         3.96 o                         
   2  -7   2          9.67          8.04         1.86 o                         
   3  -7   2        172.28        190.23        12.29 o                         
   4  -7   2          4.11          4.33         1.65 o                         
   5  -7   2         73.02         62.36         8.31 o                         
   6  -7   2        619.73        624.50        15.23 o                         
   7  -7   2        198.77        204.85        12.78 o                         
   8  -7   2          0.00         -1.39         2.19 o                         
   9  -7   2         14.04         13.40         3.27 o                         
  10  -7   2          0.29          0.85         1.46 o                         
  -9  -6   2          0.03         -0.14         1.11 o                         
  -8  -6   2          2.46          2.92         1.55 o                         
  -7  -6   2        130.58        141.42         7.52 o                         
  -6  -6   2        156.23        167.27         7.79 o                         
  -5  -6   2        117.70        113.48         8.94 o                         
  -4  -6   2        144.56        126.97        16.80 o                         
  -3  -6   2         42.43         61.32         7.24 o                         
  -2  -6   2         66.21         70.08        10.61 o                         
  -1  -6   2        286.87        300.32        10.20 o                         
   0  -6   2        251.92        243.53        10.80 o                         
   1  -6   2         44.30         51.66         4.27 o                         
   2  -6   2        176.72        238.69         9.00 o                         
   3  -6   2        322.67        253.34        21.88 o                         
   4  -6   2         13.17         12.02         3.51 o                         
   5  -6   2          2.26          0.56         3.72 o                         
   6  -6   2         74.49         78.06        16.69 o                         
   7  -6   2        331.02        352.60        11.74 o                         
   8  -6   2          0.35          0.37         1.82 o                         
   9  -6   2         20.08         19.08         3.96 o                         
  10  -6   2          4.20          3.76         1.22 o                         
  -9  -5   2          1.68          1.52         1.25 o                         
  -8  -5   2         35.89         42.91         4.12 o                         
  -7  -5   2        191.27        191.98        12.22 o                         
  -6  -5   2        140.98        147.67         7.22 o                         
  -5  -5   2          2.77          2.20         3.81 o                         
  -4  -5   2         71.85         78.00        11.58 o                         
  -3  -5   2        955.73       1078.61        38.81 o                         
  -2  -5   2        299.04        309.91        13.36 o                         
  -1  -5   2         90.75         95.81         4.26 o                         
   0  -5   2         92.93         70.82         3.15 o                         
   1  -5   2       2357.42       2537.16        31.97 o                         
   2  -5   2        302.11        329.06         9.47 o                         
   3  -5   2        191.35        189.49         7.64 o                         
   4  -5   2        289.27        285.18        14.68 o                         
   5  -5   2        101.14         86.68         9.17 o                         
   6  -5   2          2.74          0.73         1.92 o                         
   7  -5   2        413.68        417.45        12.70 o                         
   8  -5   2         67.64         65.33         5.23 o                         
   9  -5   2         15.56         13.48         3.58 o                         
 -10  -4   2          8.71         11.08         1.65 o                         
  -9  -4   2         55.27         55.95         4.33 o                         
  -8  -4   2        324.14        324.97        11.31 o                         
  -7  -4   2        739.04        757.85        24.70 o                         
  -6  -4   2         51.53         51.47        12.97 o                         
  -5  -4   2         13.79         15.37         6.34 o                         
  -4  -4   2         37.07         24.15         6.64 o                         
  -3  -4   2         20.82         24.08         5.89 o                         
  -2  -4   2       2697.49       2796.88        53.91 o                         
  -1  -4   2         10.16         13.82         1.79 o                         
   0  -4   2       4604.07       4478.19        69.49 o                         
   1  -4   2          6.24          9.16         2.42 o                         
   2  -4   2       1272.79       1111.42        22.69 o                         
   3  -4   2          1.40          1.27         0.69 o                         
   4  -4   2         49.66         42.24         5.02 o                         
   5  -4   2        521.61        448.55        28.41 o                         
   6  -4   2        150.56        112.85        11.20 o                         
   7  -4   2        336.21        335.17         9.21 o                         
   8  -4   2        158.35        169.92         8.26 o                         
   9  -4   2         20.02         19.19         4.22 o                         
  10  -4   2         37.89         39.15         4.86 o                         
 -10  -3   2         34.61         21.32         2.33 o                         
  -9  -3   2          8.52          8.06         1.93 o                         
  -8  -3   2          2.79          8.94         3.58 o                         
  -7  -3   2       2202.94       2298.37        44.05 o                         
  -6  -3   2         10.55         13.29         5.73 o                         
  -5  -3   2         60.86         59.67        10.61 o                         
  -4  -3   2          2.95          1.06         2.55 o                         
  -3  -3   2        157.26        128.83        12.56 o                         
  -2  -3   2       2369.73       2350.97        46.82 o                         
  -1  -3   2        383.01        441.86        20.81 o                         
   0  -3   2      20677.34      19434.16       111.64 o                         
   1  -3   2        239.22        271.03         6.16 o                         
   2  -3   2        298.14        351.94         8.55 o                         
   3  -3   2        271.32        273.50         9.14 o                         
   4  -3   2        194.15        194.57        13.64 o                         
   5  -3   2         24.60         34.55         7.12 o                         
   6  -3   2        595.37        566.72        24.78 o                         
   7  -3   2          9.32         12.73         1.85 o                         
   8  -3   2         47.15         38.57         4.97 o                         
   9  -3   2        277.69        288.06        14.70 o                         
  10  -3   2          8.22         11.67         2.79 o                         
 -10  -2   2          0.46          0.98         1.29 o                         
  -9  -2   2         58.96         64.19         4.75 o                         
  -8  -2   2        224.99        247.52        14.06 o                         
  -7  -2   2        132.99        146.82        10.54 o                         
  -6  -2   2        242.52        210.05        21.69 o                         
  -5  -2   2         65.43         51.99         9.60 o                         
  -4  -2   2         10.46         18.92         5.87 o                         
  -3  -2   2        305.43        273.61        16.66 o                         
  -2  -2   2        511.93        503.14        19.14 o                         
  -1  -2   2       2713.31       2823.70        21.75 o                         
   0  -2   2       6687.33       5651.44        61.78 o                         
   1  -2   2        105.96         82.45         6.05 o                         
   2  -2   2         28.51         32.70         2.90 o                         
   3  -2   2        439.19        375.00        12.53 o                         
   4  -2   2         43.45         63.56         9.27 o                         
   5  -2   2       1338.25       1462.90        49.15 o                         
   6  -2   2        131.10        112.07        11.12 o                         
   7  -2   2         79.19         87.58         5.60 o                         
   8  -2   2         41.24         44.03         5.84 o                         
   9  -2   2         85.91         84.05         8.05 o                         
  10  -2   2          0.98         -0.04         1.72 o                         
 -10  -1   2          0.25          0.70         1.53 o                         
  -9  -1   2          9.61          9.13         2.11 o                         
  -8  -1   2         31.01         32.92         5.21 o                         
  -7  -1   2         34.17         34.77         4.26 o                         
  -6  -1   2        176.00        154.53        17.92 o                         
  -5  -1   2        493.73        435.44        26.48 o                         
  -4  -1   2       1597.38       1699.37        46.00 o                         
  -3  -1   2       2096.98       1800.54        41.49 o                         
  -2  -1   2       8213.20       7391.62        82.23 o                         
  -1  -1   2        126.07         72.61         6.34 o                         
   0  -1   2        185.97        181.20         7.96 o                         
   1  -1   2        378.39        347.29        10.38 o                         
   2  -1   2       4344.36       3848.90        48.13 o                         
   3  -1   2          8.01          4.92         2.75 o                         
   4  -1   2       4144.17       4431.69        76.29 o                         
   5  -1   2         33.84         32.24         7.36 o                         
   6  -1   2         53.08         61.62         8.07 o                         
   7  -1   2          7.13          4.51         2.26 o                         
   8  -1   2          4.73          1.65         1.73 o                         
   9  -1   2         17.88         17.54         3.87 o                         
  10  -1   2          9.63         10.30         2.69 o                         
 -10   0   2         51.56         48.50         5.31 o                         
  -9   0   2         19.02         17.82         2.70 o                         
  -8   0   2         40.27         49.13         4.37 o                         
  -7   0   2        329.72        353.52        11.12 o                         
  -6   0   2        259.70        239.75        21.76 o                         
  -5   0   2       1023.76       1062.13        40.76 o                         
  -4   0   2        820.12        741.40        29.47 o                         
  -3   0   2      11038.86      10615.07       114.90 o                         
  -2   0   2      10300.77      10010.69        97.75 o                         
  -1   0   2       9276.54       9641.13        56.49 o                         
   0   0   2        588.27        595.09        12.22 o                         
   1   0   2       5254.50       5228.25        36.04 o                         
   2   0   2        164.60        134.94         9.51 o                         
   3   0   2        179.83        163.39        12.39 o                         
   4   0   2        332.30        420.51        16.10 o                         
   5   0   2        873.62        834.17        25.61 o                         
   6   0   2          4.49          1.15         2.66 o                         
   7   0   2         32.66         39.60         3.78 o                         
   8   0   2          5.83          2.79         1.26 o                         
   9   0   2          0.76         -0.28         2.18 o                         
  10   0   2         18.10         20.29         3.37 o                         
 -10   1   2          5.33          6.53         2.39 o                         
  -9   1   2          0.61          0.26         1.38 o                         
  -8   1   2        258.68        277.39        10.31 o                         
  -7   1   2        713.25        733.75        16.21 o                         
  -6   1   2        278.04        218.57        20.55 o                         
  -5   1   2        321.25        278.52        20.49 o                         
  -4   1   2       4760.85       4585.27        76.95 o                         
  -3   1   2        138.52        144.68        10.85 o                         
  -2   1   2      30003.65      28955.56       157.23 o                         
  -1   1   2        114.80        125.35         3.03 o                         
   0   1   2       6572.27       6457.69        55.32 o                         
   1   1   2      16046.31      13876.14        81.76 o                         
   2   1   2       2560.59       2241.22        66.73 o                         
   3   1   2          8.38         17.86         3.17 o                         
   4   1   2         22.21         13.05         3.99 o                         
   5   1   2        326.83        332.55        23.05 o                         
   6   1   2         12.33         12.81         5.79 o                         
   7   1   2          2.07          0.88         1.11 o                         
   8   1   2          2.89          0.60         1.22 o                         
   9   1   2         13.77         14.60         1.86 o                         
  10   1   2          0.00         -0.87         1.02 o                         
 -10   2   2          4.86          4.29         2.06 o                         
  -9   2   2         20.27         18.80         2.82 o                         
  -8   2   2         12.68         11.64         2.14 o                         
  -7   2   2        398.33        434.15        10.02 o                         
  -6   2   2         63.26         47.70         9.58 o                         
  -5   2   2        130.77        115.66        13.11 o                         
  -4   2   2       2029.80       1962.37        48.53 o                         
  -3   2   2        107.52        105.38         6.85 o                         
  -2   2   2       1620.87       1844.21        60.18 o                         
  -1   2   2       6132.87       6098.16        43.66 o                         
   0   2   2        320.24        277.83         7.17 o                         
   1   2   2       2973.84       2868.73        24.48 o                         
   2   2   2       1538.07       1583.94        34.90 o                         
   3   2   2        178.44        201.51         8.89 o                         
   4   2   2        653.89        747.85        30.31 o                         
   5   2   2         43.44         31.29         5.48 o                         
   6   2   2          6.24          6.77         1.29 o                         
   7   2   2        123.10        124.20         6.84 o                         
   8   2   2         36.97         41.56         4.05 o                         
   9   2   2         18.98         20.48         2.08 o                         
  10   2   2          9.43         10.47         2.21 o                         
 -10   3   2          0.98          2.73         1.65 o                         
  -9   3   2        211.13        213.30         7.30 o                         
  -8   3   2        335.22        361.77         9.72 o                         
  -7   3   2        314.48        356.56         9.17 o                         
  -6   3   2          6.98         10.83         4.50 o                         
  -5   3   2         29.45         26.50         6.67 o                         
  -4   3   2        621.48        619.63        26.92 o                         
  -3   3   2       4292.82       4558.26       182.47 o                         
  -2   3   2       4073.07       3981.82        33.30 o                         
  -1   3   2        539.44        523.45        23.39 o                         
   0   3   2       1207.99       1229.57        28.15 o                         
   1   3   2         76.86         75.39         2.95 o                         
   2   3   2       1989.06       1995.63        31.86 o                         
   3   3   2         63.06         67.52         4.79 o                         
   4   3   2        823.74        943.17        59.30 o                         
   5   3   2        236.15        223.76        22.35 o                         
   6   3   2          1.55          0.81         0.79 o                         
   7   3   2          0.47          5.27         2.00 o                         
   8   3   2         19.22         15.88         2.67 o                         
   9   3   2          3.48          2.08         0.97 o                         
 -10   4   2          0.11         -0.84         1.72 o                         
  -9   4   2         23.79         29.29         2.84 o                         
  -8   4   2         10.23         12.10         2.01 o                         
  -7   4   2          6.01          4.98         1.32 o                         
  -6   4   2          4.84          2.78         2.41 o                         
  -5   4   2          8.66         14.44         3.66 o                         
  -4   4   2         93.33        101.34         6.64 o                         
  -3   4   2        667.92        747.24        15.86 o                         
  -2   4   2       2609.38       2643.55        31.30 o                         
  -1   4   2       1505.55       1439.37        16.28 o                         
   0   4   2         32.36         27.49         2.57 o                         
   1   4   2        201.72        209.30         6.57 o                         
   2   4   2        109.79        123.53        14.54 o                         
   3   4   2        695.60        721.13        34.38 o                         
   4   4   2       1205.97       1152.69        48.08 o                         
   5   4   2         67.35         48.66        10.87 o                         
   6   4   2         19.04         24.01         2.12 o                         
   7   4   2        184.93        190.14         8.55 o                         
   8   4   2        167.80        171.44         7.70 o                         
   9   4   2         30.36         30.83         2.34 o                         
 -10   5   2          3.73          0.29         1.72 o                         
  -9   5   2         54.14         55.16         4.51 o                         
  -8   5   2        394.80        380.87        10.63 o                         
  -7   5   2          2.12          4.52         1.61 o                         
  -6   5   2         77.69        100.70        14.48 o                         
  -5   5   2         57.68         56.29         6.84 o                         
  -4   5   2        214.66        211.73         9.91 o                         
  -3   5   2        526.72        510.96        13.80 o                         
  -2   5   2        758.39        769.75        14.98 o                         
  -1   5   2          5.68          3.37         2.33 o                         
   0   5   2        233.07        231.43         7.97 o                         
   1   5   2         22.94         23.04         2.87 o                         
   2   5   2        506.43        523.58        19.86 o                         
   3   5   2        156.86        157.03        17.17 o                         
   4   5   2        537.00        532.87        34.71 o                         
   5   5   2        618.45        633.48        13.32 o                         
   6   5   2          6.47          5.54         1.18 o                         
   7   5   2          0.84          1.53         1.82 o                         
   8   5   2        207.86        211.72         8.18 o                         
   9   5   2         37.48         36.07         2.71 o                         
 -10   6   2         33.94         30.72         4.40 o                         
  -9   6   2         30.27         27.11         4.78 o                         
  -8   6   2        353.70        375.91        12.47 o                         
  -7   6   2          0.92         -1.42         1.42 o                         
  -6   6   2         19.88         15.72         2.10 o                         
  -5   6   2         98.51         98.05         7.73 o                         
  -4   6   2         54.42         61.76         7.18 o                         
  -3   6   2          0.52          0.03         1.89 o                         
  -2   6   2        508.76        499.60        18.64 o                         
  -1   6   2        470.31        525.26        18.57 o                         
   0   6   2        228.01        263.37        11.05 o                         
   1   6   2          0.29          0.21         1.47 o                         
   2   6   2        104.13        101.01         9.35 o                         
   3   6   2          7.08          4.17         2.72 o                         
   4   6   2        152.73        170.77        14.42 o                         
   5   6   2        218.04        220.62         7.33 o                         
   6   6   2         62.00         57.73         3.32 o                         
   7   6   2          3.38          2.19         2.28 o                         
   8   6   2          0.52          1.27         1.18 o                         
 -10   7   2         18.21         27.14         3.85 o                         
  -9   7   2          0.14          0.07         2.13 o                         
  -8   7   2          3.61          1.57         2.12 o                         
  -7   7   2          9.30          9.22         1.73 o                         
  -6   7   2        677.61        691.48        12.91 o                         
  -5   7   2         87.15         78.15        13.28 o                         
  -4   7   2          1.19          0.55         2.13 o                         
  -3   7   2        961.06        975.02        74.47 o                         
  -2   7   2         91.70        111.44         9.44 o                         
  -1   7   2        384.23        407.76        14.75 o                         
   0   7   2        512.74        581.27        18.09 o                         
   1   7   2         16.74         11.18         2.53 o                         
   2   7   2        234.18        229.74        20.73 o                         
   3   7   2        152.82        146.98        13.07 o                         
   4   7   2          9.11         15.93         1.88 o                         
   5   7   2        421.67        446.29        10.67 o                         
   6   7   2          1.36          2.51         1.19 o                         
   7   7   2         37.18         42.85         5.81 o                         
   8   7   2          0.09         -1.42         1.42 o                         
 -10   8   2         87.62         96.20         6.68 o                         
  -9   8   2          2.07          2.35         2.37 o                         
  -8   8   2         63.66         75.05         7.68 o                         
  -7   8   2          0.54          1.96         1.41 o                         
  -6   8   2        350.88        370.64        11.62 o                         
  -5   8   2        177.91        153.58         7.13 o                         
  -4   8   2        107.81         96.05        14.09 o                         
  -3   8   2        169.39        173.28        12.95 o                         
  -2   8   2        659.47        617.77        24.01 o                         
  -1   8   2         15.71         15.16         3.29 o                         
   0   8   2        161.94        156.97        10.17 o                         
   1   8   2         28.00         24.24         6.79 o                         
   2   8   2         23.06         31.52         8.48 o                         
   3   8   2         48.83         59.53         4.75 o                         
   4   8   2         26.52         34.31         3.76 o                         
   5   8   2        186.22        200.76         9.21 o                         
   6   8   2          3.07         -0.57         1.17 o                         
   7   8   2          0.00          1.09         1.81 o                         
  -9   9   2         16.29         18.50         3.52 o                         
  -8   9   2         37.58         39.37         3.80 o                         
  -7   9   2         21.46         23.00         3.07 o                         
  -6   9   2         10.73          6.27         1.98 o                         
  -5   9   2        756.76        768.95        24.19 o                         
  -4   9   2          0.50          4.51         2.43 o                         
  -3   9   2        291.82        276.44        19.08 o                         
  -2   9   2         92.77         77.13         7.58 o                         
  -1   9   2          0.21          0.64         2.35 o                         
   0   9   2        725.69        703.35        23.08 o                         
   1   9   2          0.00          1.37         3.49 o                         
   2   9   2         85.52         52.37        29.05 o                         
   3   9   2         34.36         38.27         2.76 o                         
   4   9   2        352.80        371.07        20.69 o                         
   5   9   2         43.27         43.67         3.28 o                         
   6   9   2         16.09         15.99         1.92 o                         
   7   9   2          0.63          0.79         1.26 o                         
  -9  10   2         10.64         10.74         2.54 o                         
  -8  10   2          8.03         12.60         3.98 o                         
  -7  10   2         56.59         59.32         4.70 o                         
  -6  10   2          0.01          1.19         3.54 o                         
  -5  10   2        426.88        445.18        19.32 o                         
  -4  10   2         21.51         26.47         4.38 o                         
  -3  10   2         10.03         10.63         3.06 o                         
  -2  10   2        103.93         89.41         7.40 o                         
  -1  10   2       1126.37        726.09       228.87 o                         
   0  10   2          2.80         -0.98         7.88 o                         
   1  10   2        291.23        185.99       110.45 o                         
   2  10   2        206.30        218.44         9.63 o                         
   3  10   2        127.87        184.34        34.51 o                         
   4  10   2        234.75        233.20         9.32 o                         
   5  10   2         10.45         14.15         1.93 o                         
   6  10   2          0.67          0.35         0.80 o                         
  -8  11   2          5.09          3.58         1.32 o                         
  -7  11   2         22.70         20.96         2.78 o                         
  -6  11   2         24.13         31.68         3.50 o                         
  -5  11   2         20.93         11.44         3.18 o                         
  -4  11   2         49.40         40.41         5.39 o                         
  -3  11   2          7.84          4.93         2.43 o                         
  -2  11   2        876.41        814.66        17.89 o                         
  -1  11   2         34.53         22.78         9.43 o                         
   0  11   2        563.08        337.66       177.05 o                         
   1  11   2        350.69        269.59        55.56 o                         
   2  11   2        570.33        665.85        70.09 o                         
   3  11   2         89.43        164.45        80.66 o                         
   4  11   2        111.56        108.01         8.79 o                         
   5  11   2          1.23          3.90         4.15 o                         
   6  11   2         20.64         20.83         2.62 o                         
  -8  12   2          2.99          2.68         1.04 o                         
  -7  12   2         36.58         35.15         3.18 o                         
  -6  12   2          1.99          3.44         2.51 o                         
  -5  12   2          5.62          5.16         3.13 o                         
  -4  12   2         40.33         33.61         3.32 o                         
  -3  12   2        178.44        174.86         7.68 o                         
  -2  12   2        138.95        131.82         9.61 o                         
  -1  12   2         73.52        148.45        61.82 o                         
   0  12   2         24.50        203.65       100.57 o                         
   1  12   2          0.02          0.64         1.97 o                         
   2  12   2         86.95        133.19        58.27 o                         
   3  12   2        293.10        322.33        15.20 o                         
   4  12   2         11.63          9.80         1.85 o                         
   5  12   2          7.00          6.40         1.33 o                         
  -7  13   2          2.80          4.53         2.21 o                         
  -6  13   2         25.71         28.21         4.35 o                         
  -5  13   2          5.52          5.89         2.65 o                         
  -4  13   2         24.47         25.22         3.05 o                         
  -3  13   2         76.41         83.35         5.16 o                         
  -2  13   2        198.30        223.05         9.10 o                         
  -1  13   2          3.88         11.59         4.71 o                         
   0  13   2         13.12          4.00        24.73 o                         
   1  13   2         12.82         27.73        11.70 o                         
   2  13   2          4.79         -0.43         1.96 o                         
   3  13   2        205.15        207.33        10.82 o                         
   4  13   2         19.01         19.88         2.16 o                         
  -6  14   2          0.03          1.14         1.63 o                         
  -5  14   2          0.29         -0.61         1.78 o                         
  -4  14   2         17.38         26.18         4.11 o                         
  -3  14   2        138.55        151.40         5.58 o                         
  -2  14   2         19.86         43.50         6.59 o                         
  -1  14   2          0.18          1.15         1.94 o                         
   0  14   2          0.52          8.59        15.81 o                         
   1  14   2          2.10         72.88        69.04 o                         
   2  14   2         76.62         93.73         7.03 o                         
   3  14   2          1.28          1.83         0.99 o                         
  -5  15   2         27.96         28.02         2.45 o                         
  -4  15   2          1.26          1.50         0.93 o                         
  -3  15   2         41.91         44.45         4.74 o                         
  -2  15   2          4.41          6.44         1.92 o                         
  -1  15   2         16.02         41.51        26.87 o                         
   0  15   2          8.04         77.78        66.09 o                         
   1  15   2          3.95          4.79         1.74 o                         
  -1 -16   3          8.10          8.71         1.48 o                         
   0 -16   3         17.37         18.61         2.33 o                         
   1 -16   3          3.80          7.43         1.77 o                         
   2 -16   3         11.58         17.82         3.39 o                         
   3 -16   3          0.97          2.96         2.07 o                         
   4 -16   3          0.05          2.01         1.72 o                         
  -3 -15   3          1.52          3.89         1.55 o                         
  -2 -15   3          4.00          3.28         1.27 o                         
  -1 -15   3          0.09          2.96         1.45 o                         
   0 -15   3          0.05         -0.83         1.58 o                         
   1 -15   3          5.60          5.74         2.66 o                         
   2 -15   3         43.02         45.51         5.88 o                         
   3 -15   3          3.53          5.07         1.77 o                         
   4 -15   3          2.98          2.18         1.53 o                         
   5 -15   3          3.82          4.61         1.94 o                         
   6 -15   3          1.27          2.50         1.13 o                         
  -4 -14   3         43.29         39.90         3.94 o                         
  -3 -14   3          0.04          0.66         1.07 o                         
  -2 -14   3         25.25         24.09         3.07 o                         
  -1 -14   3          2.78          6.55         1.69 o                         
   0 -14   3          3.47          4.73         2.35 o                         
   1 -14   3          0.36          3.35         2.74 o                         
   2 -14   3         15.41         14.08         2.60 o                         
   3 -14   3          5.99          3.93         1.62 o                         
   4 -14   3         14.76         16.16         3.87 o                         
   5 -14   3         25.85         20.03         4.30 o                         
   6 -14   3        163.78        162.69         9.70 o                         
   7 -14   3         65.75         85.67         6.13 o                         
  -5 -13   3          3.77          2.47         1.32 o                         
  -4 -13   3         39.07         44.78         3.52 o                         
  -3 -13   3          4.19          2.31         1.34 o                         
  -2 -13   3         66.68         65.42         5.15 o                         
  -1 -13   3         19.15         20.38         4.40 o                         
   0 -13   3         74.13         89.81        24.03 o                         
   1 -13   3         48.07         56.84         7.15 o                         
   2 -13   3          4.93         -1.46         2.20 o                         
   3 -13   3          0.56          3.52         2.87 o                         
   4 -13   3        119.06        109.65         9.00 o                         
   5 -13   3         41.17         47.04         6.19 o                         
   6 -13   3          1.19          3.23         2.54 o                         
   7 -13   3         68.02         73.45         4.31 o                         
   8 -13   3          7.74          8.47         1.96 o                         
  -6 -12   3         47.99         57.04         4.52 o                         
  -5 -12   3         42.30         44.50         3.41 o                         
  -4 -12   3          5.92          3.54         1.39 o                         
  -3 -12   3         15.50          9.01         2.10 o                         
  -2 -12   3        239.78        246.77        10.01 o                         
  -1 -12   3         15.19         17.08         8.50 o                         
   0 -12   3        100.13        131.78        18.09 o                         
   1 -12   3         20.09         20.67         2.91 o                         
   2 -12   3          2.15          4.91         1.96 o                         
   3 -12   3         22.24         15.84         3.84 o                         
   4 -12   3         54.26         37.24         5.49 o                         
   5 -12   3         77.14         85.13         8.22 o                         
   6 -12   3        155.63        154.65        10.71 o                         
   7 -12   3          1.48          1.37         1.26 o                         
   8 -12   3          0.71         -0.93         1.45 o                         
  -7 -11   3          0.00          2.49         1.29 o                         
  -6 -11   3         78.42         72.74         4.21 o                         
  -5 -11   3          0.05          0.64         1.08 o                         
  -4 -11   3         30.48         28.24         3.34 o                         
  -3 -11   3         52.93         42.05         4.12 o                         
  -2 -11   3          0.37          3.57         1.58 o                         
  -1 -11   3       1059.49       1297.33       113.16 o                         
   0 -11   3         35.49         38.83         5.44 o                         
   1 -11   3          2.58          2.56         1.82 o                         
   2 -11   3         73.32         79.50         7.67 o                         
   3 -11   3         79.14         75.81         7.38 o                         
   4 -11   3         97.78         94.47         8.32 o                         
   5 -11   3        120.32        111.53         6.45 o                         
   6 -11   3         34.18         32.70         3.73 o                         
   7 -11   3         11.64         10.15         2.16 o                         
   8 -11   3          4.75          4.83         2.43 o                         
   9 -11   3          3.35          5.10         1.89 o                         
  -7 -10   3        229.61        219.91         7.26 o                         
  -6 -10   3         13.43         12.94         1.80 o                         
  -5 -10   3        166.16        154.00         6.08 o                         
  -4 -10   3         22.79         28.19         3.39 o                         
  -3 -10   3         27.62         28.66         4.32 o                         
  -2 -10   3         19.60         20.36         5.02 o                         
  -1 -10   3        184.33        167.56        20.80 o                         
   0 -10   3         30.72         35.19         9.32 o                         
   1 -10   3          0.40         -0.84         3.17 o                         
   2 -10   3         98.91         94.21        15.43 o                         
   3 -10   3        237.47        245.41        12.19 o                         
   4 -10   3          0.71         -0.30         1.92 o                         
   5 -10   3         15.59         13.71         2.43 o                         
   6 -10   3        106.99        103.87         6.38 o                         
   7 -10   3          0.08          1.21         1.49 o                         
   8 -10   3         44.06         49.34         5.94 o                         
   9 -10   3          2.62          5.44         2.46 o                         
  -8  -9   3         85.97         94.68         4.42 o                         
  -7  -9   3          0.34          0.01         1.17 o                         
  -6  -9   3         36.98         44.01         3.23 o                         
  -5  -9   3         30.07         36.03         2.66 o                         
  -4  -9   3         48.47         57.25         4.77 o                         
  -3  -9   3          2.87          2.03         1.46 o                         
  -2  -9   3         10.76         19.28         4.89 o                         
  -1  -9   3        109.85         86.97        14.30 o                         
   0  -9   3        401.56        324.31        26.68 o                         
   1  -9   3         44.77         34.13         8.40 o                         
   2  -9   3          8.99          4.26         3.43 o                         
   3  -9   3         94.11         99.60        10.23 o                         
   4  -9   3         20.44         17.89         4.68 o                         
   5  -9   3        413.70        407.93        12.03 o                         
   6  -9   3        418.10        424.28        12.68 o                         
   7  -9   3         79.19         68.49         7.45 o                         
   8  -9   3         24.88         23.59         4.76 o                         
   9  -9   3          2.07          0.77         1.86 o                         
  -8  -8   3         21.35         23.48         2.73 o                         
  -7  -8   3         13.59         12.65         2.39 o                         
  -6  -8   3         40.43         43.73         3.27 o                         
  -5  -8   3          2.06          2.83         1.31 o                         
  -4  -8   3          9.78         10.98         1.66 o                         
  -3  -8   3         12.70         22.22         7.40 o                         
  -2  -8   3        440.10        440.64        28.56 o                         
  -1  -8   3          2.06          1.07         1.94 o                         
   0  -8   3        736.07        677.39        35.80 o                         
   1  -8   3          0.84          0.10         3.21 o                         
   2  -8   3         41.64         57.75         7.03 o                         
   3  -8   3        469.65        517.02        21.89 o                         
   4  -8   3         42.91         38.35         6.39 o                         
   5  -8   3        362.61        347.13        20.42 o                         
   6  -8   3          6.09          5.85         2.08 o                         
   7  -8   3        547.54        565.78        21.43 o                         
   8  -8   3          4.02          8.84         3.30 o                         
   9  -8   3          1.13         -0.54         2.12 o                         
  10  -8   3          9.13         10.66         2.27 o                         
  -9  -7   3          5.62          8.65         1.53 o                         
  -8  -7   3        122.41        136.65         6.64 o                         
  -7  -7   3         92.75         83.61         5.69 o                         
  -6  -7   3         34.68         36.93         5.45 o                         
  -5  -7   3         10.13          9.90         2.09 o                         
  -4  -7   3         78.59         74.38        13.05 o                         
  -3  -7   3         22.05         28.87         5.15 o                         
  -2  -7   3         59.97         88.41        12.46 o                         
  -1  -7   3         15.73         20.82         3.68 o                         
   0  -7   3       2142.96       2661.63       108.23 o                         
   1  -7   3        610.60        675.10        21.26 o                         
   2  -7   3       1167.72       1242.94        36.91 o                         
   3  -7   3         45.77         30.83         6.48 o                         
   4  -7   3         70.40         70.05         8.15 o                         
   5  -7   3        108.12         91.66        10.10 o                         
   6  -7   3        131.07        134.14        10.11 o                         
   7  -7   3         23.48         26.75         4.80 o                         
   8  -7   3          5.72          7.36         3.30 o                         
   9  -7   3         15.03         14.21         2.08 o                         
  10  -7   3          9.39          9.57         2.32 o                         
  -9  -6   3          1.53          1.11         1.19 o                         
  -8  -6   3          1.87          3.08         1.68 o                         
  -7  -6   3          3.22          1.59         2.08 o                         
  -6  -6   3          0.41         -0.07         2.05 o                         
  -5  -6   3        279.90        272.08        26.07 o                         
  -4  -6   3        279.93        243.67        15.92 o                         
  -3  -6   3          3.74         15.23         3.61 o                         
  -2  -6   3         39.94         54.70         6.14 o                         
  -1  -6   3         26.03         45.29         3.31 o                         
   0  -6   3        180.54        202.67         8.22 o                         
   1  -6   3        888.03        982.42        62.52 o                         
   2  -6   3       4442.53       4675.61       115.45 o                         
   3  -6   3         28.74         16.85         3.78 o                         
   4  -6   3         18.52         12.75         3.48 o                         
   5  -6   3         21.02         16.59         4.62 o                         
   6  -6   3         22.10         17.15         2.63 o                         
   7  -6   3        344.86        317.95        11.20 o                         
   8  -6   3         15.44         14.23         2.61 o                         
   9  -6   3          9.54         14.91         3.70 o                         
  10  -6   3         39.23         38.03         2.93 o                         
  -9  -5   3         46.05         47.91         3.85 o                         
  -8  -5   3         16.01         13.63         2.68 o                         
  -7  -5   3          1.68          3.12         2.50 o                         
  -6  -5   3         12.61         11.50         2.80 o                         
  -5  -5   3        101.67        100.94        14.54 o                         
  -4  -5   3        475.43        455.83        28.70 o                         
  -3  -5   3        575.59        801.52        34.02 o                         
  -2  -5   3       1021.15       1280.12        39.87 o                         
  -1  -5   3         98.76        131.23         6.19 o                         
   0  -5   3       2591.70       3028.81       110.94 o                         
   1  -5   3        179.78        209.37        19.16 o                         
   2  -5   3        163.25        150.31        11.50 o                         
   3  -5   3          1.64          4.20         2.51 o                         
   4  -5   3         33.20         28.32         3.78 o                         
   5  -5   3         39.78         36.20         8.71 o                         
   6  -5   3         72.21         59.57         8.56 o                         
   7  -5   3        233.69        264.68        10.12 o                         
   8  -5   3         32.34         30.15         3.57 o                         
   9  -5   3         21.26         20.74         3.80 o                         
  10  -5   3          6.57          9.54         2.69 o                         
 -10  -4   3         25.68         27.05         2.42 o                         
  -9  -4   3         34.24         28.27         3.29 o                         
  -8  -4   3          5.21          7.42         3.09 o                         
  -7  -4   3         20.78         21.80         4.41 o                         
  -6  -4   3        128.23        134.03         9.72 o                         
  -5  -4   3         22.42         24.82         6.86 o                         
  -4  -4   3        387.57        307.91        22.26 o                         
  -3  -4   3         18.97         24.25         5.89 o                         
  -2  -4   3       2175.20       2253.30        50.29 o                         
  -1  -4   3       5507.25       5570.30        52.77 o                         
   0  -4   3       2503.21       2548.63        23.92 o                         
   1  -4   3        767.82        831.22        39.27 o                         
   2  -4   3         88.87        105.29         3.23 o                         
   3  -4   3         63.58         57.49         5.94 o                         
   4  -4   3         30.53         31.02         3.88 o                         
   5  -4   3        319.20        314.95        24.39 o                         
   6  -4   3         67.06         62.82         8.53 o                         
   7  -4   3          6.12          4.00         1.47 o                         
   8  -4   3        128.65        135.48         7.36 o                         
   9  -4   3         69.03         68.72         4.96 o                         
  10  -4   3        171.55        169.32         9.46 o                         
 -10  -3   3         61.63         47.61         4.13 o                         
  -9  -3   3         60.90         69.07         4.91 o                         
  -8  -3   3        190.00        203.01        12.77 o                         
  -7  -3   3         38.83         46.51         6.31 o                         
  -6  -3   3        129.96         99.43        15.06 o                         
  -5  -3   3        382.22        392.17        26.97 o                         
  -4  -3   3          2.23         -2.50         4.15 o                         
  -3  -3   3          0.04          9.34         4.63 o                         
  -2  -3   3        393.23        417.65        20.06 o                         
  -1  -3   3        195.95        209.26         8.61 o                         
   0  -3   3       3493.41       3539.29        37.61 o                         
   1  -3   3         83.91         72.49         6.82 o                         
   2  -3   3        550.37        478.28        13.87 o                         
   3  -3   3         72.72         64.09         5.95 o                         
   4  -3   3          9.63          7.27         2.64 o                         
   5  -3   3          1.68          0.84         1.40 o                         
   6  -3   3         48.96         50.83         7.57 o                         
   7  -3   3         36.13         36.44         3.73 o                         
   8  -3   3          4.27          1.02         1.82 o                         
   9  -3   3          0.64          0.05         1.97 o                         
  10  -3   3         37.12         25.61         3.97 o                         
 -10  -2   3         11.10         12.64         2.01 o                         
  -9  -2   3          0.14         -1.67         2.02 o                         
  -8  -2   3         93.40        106.91         9.25 o                         
  -7  -2   3        716.35        729.49        20.98 o                         
  -6  -2   3        244.90        217.21        21.70 o                         
  -5  -2   3        137.69        126.22        15.08 o                         
  -4  -2   3          5.95          2.83         2.67 o                         
  -3  -2   3          2.00         -0.60         3.56 o                         
  -2  -2   3         15.03         14.92         4.29 o                         
  -1  -2   3         14.09         15.23         2.63 o                         
   0  -2   3       8649.49       7529.30        80.98 o                         
   1  -2   3         11.00         21.55         2.18 o                         
   2  -2   3         40.14         58.67         4.61 o                         
   3  -2   3        472.90        461.41        13.91 o                         
   4  -2   3        585.41        654.87        20.49 o                         
   5  -2   3        441.94        502.50        21.86 o                         
   6  -2   3         23.06         31.22         5.91 o                         
   7  -2   3          9.92          6.54         2.50 o                         
   8  -2   3         26.39         31.76         5.13 o                         
   9  -2   3         40.40         32.54         5.00 o                         
  10  -2   3          3.47         -0.88         1.47 o                         
 -10  -1   3          3.93          8.20         1.69 o                         
  -9  -1   3        123.02        146.56         7.09 o                         
  -8  -1   3         72.20         78.52         7.14 o                         
  -7  -1   3         52.40         56.12         4.54 o                         
  -6  -1   3         55.14         42.43         9.81 o                         
  -5  -1   3       1880.32       1818.12        55.74 o                         
  -4  -1   3        243.57        252.06        18.06 o                         
  -3  -1   3         25.07         12.84         4.30 o                         
  -2  -1   3        252.63        209.63        20.89 o                         
  -1  -1   3       3132.19       3212.57        46.45 o                         
   0  -1   3       2211.17       2334.75        20.59 o                         
   1  -1   3       1481.09       1533.57        12.22 o                         
   2  -1   3        736.41        755.70        23.44 o                         
   3  -1   3        177.35        208.02        12.82 o                         
   4  -1   3         33.55         55.25         6.03 o                         
   5  -1   3        574.43        572.97        17.99 o                         
   6  -1   3        116.40         96.36        10.41 o                         
   7  -1   3          4.80          2.67         1.42 o                         
   8  -1   3         64.86         50.26         6.49 o                         
   9  -1   3          6.08          6.52         2.71 o                         
  10  -1   3         77.43         74.95         4.42 o                         
 -10   0   3         31.08         30.55         2.93 o                         
  -9   0   3         11.40         11.72         2.25 o                         
  -8   0   3        955.16       1038.58        20.35 o                         
  -7   0   3        187.42        188.36         8.17 o                         
  -6   0   3       2169.28       1622.07        58.22 o                         
  -5   0   3       2694.86       2382.76        63.03 o                         
  -4   0   3        413.38        381.99        21.58 o                         
  -3   0   3       1198.11       1164.56        32.90 o                         
  -2   0   3        326.93        307.51        10.73 o                         
  -1   0   3       2141.07       2183.74        69.38 o                         
   0   0   3       7533.83       7197.07        48.56 o                         
   1   0   3       3870.51       3783.16        35.62 o                         
   2   0   3        155.65        150.38         7.18 o                         
   3   0   3        289.63        315.64        15.80 o                         
   4   0   3          7.84          7.32         1.98 o                         
   5   0   3          1.09          7.63         2.65 o                         
   6   0   3         24.79         31.27         7.99 o                         
   7   0   3         11.84         10.43         2.11 o                         
   8   0   3         83.25         67.50         6.44 o                         
   9   0   3          6.39          5.45         2.53 o                         
  10   0   3         22.51         19.12         4.33 o                         
 -10   1   3          0.50         -1.08         1.39 o                         
  -9   1   3        153.61        170.68         7.98 o                         
  -8   1   3         94.24         96.20         6.07 o                         
  -7   1   3        563.68        585.35        14.42 o                         
  -6   1   3        245.01        241.99        22.07 o                         
  -5   1   3        348.73        257.40        20.11 o                         
  -4   1   3        802.10        744.93        29.60 o                         
  -3   1   3       2012.19       1956.28        42.00 o                         
  -2   1   3       1961.10       1895.60        35.52 o                         
  -1   1   3         70.31         77.72         2.46 o                         
   0   1   3       1803.09       1723.84        15.71 o                         
   1   1   3      20798.69      18420.26       129.38 o                         
   2   1   3          9.65         14.36         2.56 o                         
   3   1   3       1641.78       1730.14        27.69 o                         
   4   1   3        358.87        477.92        16.73 o                         
   5   1   3         10.20         11.09         3.46 o                         
   6   1   3         37.52         39.99         9.08 o                         
   7   1   3          1.74          0.99         3.10 o                         
   8   1   3         85.03         82.01         5.85 o                         
   9   1   3          1.59          1.27         1.24 o                         
  10   1   3          0.05         -0.27         0.90 o                         
 -10   2   3         27.83         31.89         4.32 o                         
  -9   2   3         27.15         23.58         3.15 o                         
  -8   2   3          3.54          0.81         1.22 o                         
  -7   2   3          2.22          0.61         1.10 o                         
  -6   2   3          1.44         -0.53         2.63 o                         
  -5   2   3       1145.92       1043.28        40.51 o                         
  -4   2   3        156.23        142.31        12.63 o                         
  -3   2   3         72.68         45.74         6.31 o                         
  -2   2   3       2777.16       2555.88        82.15 o                         
  -1   2   3        739.39        701.11        21.48 o                         
   0   2   3       1305.28       1304.94        24.00 o                         
   1   2   3       1703.73       1794.42        18.00 o                         
   2   2   3         28.97         26.63         2.03 o                         
   3   2   3       1423.72       1481.82        24.86 o                         
   4   2   3        212.03        198.15        11.78 o                         
   5   2   3        121.62        126.97        15.96 o                         
   6   2   3          2.14          4.73         0.95 o                         
   7   2   3         39.21         35.96         3.74 o                         
   8   2   3        268.52        253.49         9.49 o                         
   9   2   3          0.75         -0.68         1.04 o                         
 -10   3   3          2.67         -0.06         1.32 o                         
  -9   3   3        156.06        146.12         6.02 o                         
  -8   3   3         71.21         67.56         4.24 o                         
  -7   3   3          1.02          0.19         0.87 o                         
  -6   3   3        129.71        110.57        14.88 o                         
  -5   3   3        121.82        115.16        13.48 o                         
  -4   3   3       3381.38       3597.60        68.48 o                         
  -3   3   3        226.09        248.41        10.61 o                         
  -2   3   3       1148.51       1108.65        16.53 o                         
  -1   3   3       2349.87       2476.51        49.38 o                         
   0   3   3       3374.61       3384.57        30.11 o                         
   1   3   3        439.09        426.10         9.02 o                         
   2   3   3       2889.14       2992.50        42.14 o                         
   3   3   3          1.06          1.56         1.70 o                         
   4   3   3        424.82        471.24        29.43 o                         
   5   3   3        582.71        565.32        35.93 o                         
   6   3   3          9.74          8.68         1.32 o                         
   7   3   3         11.33         21.36         2.97 o                         
   8   3   3        102.70        111.50         6.19 o                         
   9   3   3          5.57          5.99         1.13 o                         
 -10   4   3         19.86         23.86         3.47 o                         
  -9   4   3        196.56        195.58         6.94 o                         
  -8   4   3         16.59         13.81         2.57 o                         
  -7   4   3         67.83         56.88         4.56 o                         
  -6   4   3          1.21          1.05         2.65 o                         
  -5   4   3          5.56          3.54         1.84 o                         
  -4   4   3          1.55          1.16         1.42 o                         
  -3   4   3       3859.48       3983.71        39.67 o                         
  -2   4   3          0.54          3.95         1.27 o                         
  -1   4   3        774.79        732.21        15.37 o                         
   0   4   3         82.11         83.29         4.14 o                         
   1   4   3       1762.53       1884.16        36.06 o                         
   2   4   3         37.93         17.58         2.95 o                         
   3   4   3       1058.73       1062.72        28.00 o                         
   4   4   3        162.13        204.22        20.44 o                         
   5   4   3        246.12        275.05        10.50 o                         
   6   4   3        143.72        135.46         5.41 o                         
   7   4   3        198.61        205.11         8.66 o                         
   8   4   3          7.66         11.42         2.29 o                         
   9   4   3         37.81         32.92         2.26 o                         
 -10   5   3         52.48         61.67         5.88 o                         
  -9   5   3          8.52         13.36         2.49 o                         
  -8   5   3         15.18          7.98         2.05 o                         
  -7   5   3          1.49         -0.87         2.56 o                         
  -6   5   3         11.28          9.45         3.36 o                         
  -5   5   3          7.08          8.02         2.99 o                         
  -4   5   3         76.87         51.08         5.05 o                         
  -3   5   3        640.31        627.00        20.40 o                         
  -2   5   3        125.43        116.20         8.31 o                         
  -1   5   3        857.76        885.47        22.55 o                         
   0   5   3        378.94        389.66        12.58 o                         
   1   5   3        486.60        534.53        19.92 o                         
   2   5   3        234.44        276.59        15.23 o                         
   3   5   3          1.91          2.15         2.34 o                         
   4   5   3         15.90         16.86         4.38 o                         
   5   5   3          0.61          0.23         0.84 o                         
   6   5   3          0.00          0.26         1.07 o                         
   7   5   3          6.02          6.76         1.84 o                         
   8   5   3         65.67         82.33         4.88 o                         
 -10   6   3         12.03         12.65         3.07 o                         
  -9   6   3          0.69          1.87         2.53 o                         
  -8   6   3        364.74        365.42        12.15 o                         
  -7   6   3        147.15        139.63         5.91 o                         
  -6   6   3         31.46         29.11         3.16 o                         
  -5   6   3          3.94         13.55         7.80 o                         
  -4   6   3       2423.47       2439.06        47.02 o                         
  -3   6   3       1610.40       1627.97        35.61 o                         
  -2   6   3        693.52        686.03        47.24 o                         
  -1   6   3         21.99         15.74         2.71 o                         
   0   6   3        151.21        149.18         8.59 o                         
   1   6   3       1039.16       1083.92        24.15 o                         
   2   6   3          0.59          1.86         2.92 o                         
   3   6   3         72.44         61.79         8.28 o                         
   4   6   3        238.74        235.36         7.37 o                         
   5   6   3        202.31        197.75         6.13 o                         
   6   6   3          1.91          1.88         1.33 o                         
   7   6   3         10.40         14.20         2.38 o                         
   8   6   3          0.07         -0.29         1.57 o                         
 -10   7   3          2.01          3.26         1.64 o                         
  -9   7   3         10.74         12.59         3.75 o                         
  -8   7   3          1.68          2.56         2.37 o                         
  -7   7   3         19.23         12.16         1.93 o                         
  -6   7   3        236.57        222.35         8.54 o                         
  -5   7   3        290.84        266.71        17.00 o                         
  -4   7   3        656.01        642.45        24.82 o                         
  -3   7   3        747.55        704.89        26.05 o                         
  -2   7   3        267.48        263.71        12.34 o                         
  -1   7   3        513.50        575.63        21.58 o                         
   0   7   3         70.44         90.96         7.37 o                         
   1   7   3        127.81        126.39         8.68 o                         
   2   7   3         19.89         22.94         7.17 o                         
   3   7   3         22.52         23.03         2.77 o                         
   4   7   3        280.76        307.97        12.97 o                         
   5   7   3        275.26        254.70         8.10 o                         
   6   7   3         47.21         56.38         3.77 o                         
   7   7   3          7.14         10.01         2.95 o                         
   8   7   3         18.60         16.71         2.11 o                         
 -10   8   3         80.90         75.07         5.85 o                         
  -9   8   3         28.55         32.56         5.07 o                         
  -8   8   3          1.54          1.12         1.60 o                         
  -7   8   3         57.76         64.37         4.94 o                         
  -6   8   3         77.81         90.33         5.72 o                         
  -5   8   3        109.97        105.94         8.56 o                         
  -4   8   3        347.96        288.41        24.59 o                         
  -3   8   3        277.53        265.66        16.42 o                         
  -2   8   3         58.50         55.99         6.31 o                         
  -1   8   3         34.27         37.85         5.11 o                         
   0   8   3         40.10         30.09         4.43 o                         
   1   8   3         17.61         13.07         5.25 o                         
   2   8   3         84.81        108.70         5.16 o                         
   3   8   3          0.24         -0.67         2.61 o                         
   4   8   3         47.63         45.82         4.35 o                         
   5   8   3         51.09         47.15         3.61 o                         
   6   8   3         35.09         38.59         2.98 o                         
   7   8   3          0.14         -1.87         1.87 o                         
  -9   9   3          2.26         -0.15         1.72 o                         
  -8   9   3         79.54         76.67         5.12 o                         
  -7   9   3          9.68         11.16         2.27 o                         
  -6   9   3         93.23         80.79         5.59 o                         
  -5   9   3        506.00        537.26        31.74 o                         
  -4   9   3         16.77         16.08         3.80 o                         
  -3   9   3         95.58         90.06         6.09 o                         
  -2   9   3        435.96        427.50        18.17 o                         
  -1   9   3          2.53          3.76         2.79 o                         
   0   9   3        182.02        191.85         8.85 o                         
   1   9   3         15.57         13.75         3.14 o                         
   2   9   3          1.57          1.96         1.16 o                         
   3   9   3         50.85         45.11         2.98 o                         
   4   9   3          0.21          0.22         1.37 o                         
   5   9   3          0.65          2.84         1.24 o                         
   6   9   3          0.61          0.29         1.02 o                         
   7   9   3          0.75         -0.42         1.30 o                         
  -9  10   3          7.38          9.54         2.58 o                         
  -8  10   3         43.95         41.21         3.60 o                         
  -7  10   3         83.71         90.32         8.91 o                         
  -6  10   3         18.63         13.02         2.41 o                         
  -5  10   3        582.92        531.84        20.16 o                         
  -4  10   3        946.41        895.31        25.61 o                         
  -3  10   3         24.34         19.48         3.78 o                         
  -2  10   3        596.84        561.16        19.06 o                         
  -1  10   3        300.59        146.26        76.41 o                         
   0  10   3          0.21         -0.71         1.79 o                         
   1  10   3          2.20          1.42         1.34 o                         
   2  10   3         11.05          5.11         4.77 o                         
   3  10   3         75.79         68.83         5.17 o                         
   4  10   3          8.73         13.79         2.42 o                         
   5  10   3          3.42          2.92         1.78 o                         
   6  10   3          3.68          2.68         0.83 o                         
  -8  11   3          2.22          1.65         1.21 o                         
  -7  11   3         82.64         73.63         4.92 o                         
  -6  11   3         47.81         50.32         4.27 o                         
  -5  11   3         84.78         84.72         8.02 o                         
  -4  11   3          0.63         -0.69         1.99 o                         
  -3  11   3         58.74         50.02         6.10 o                         
  -2  11   3        104.56        111.91         6.49 o                         
  -1  11   3        147.77        100.09        35.74 o                         
   0  11   3        319.89        200.59        78.87 o                         
   1  11   3         22.79         67.65         8.92 o                         
   2  11   3          2.43          3.02         2.80 o                         
   3  11   3          3.28         42.06        57.01 o                         
   4  11   3          7.93          7.34         1.44 o                         
   5  11   3          0.02         -1.01         1.01 o                         
  -8  12   3          0.22         -0.87         0.92 o                         
  -7  12   3          1.38         -1.16         1.68 o                         
  -6  12   3          0.77         -0.59         2.45 o                         
  -5  12   3         11.40          6.16         2.09 o                         
  -4  12   3         43.45         33.28         3.36 o                         
  -3  12   3         17.72         15.70         2.42 o                         
  -2  12   3          0.01          0.55         1.86 o                         
  -1  12   3         97.20        207.04        75.77 o                         
   0  12   3         89.21        117.51        12.14 o                         
   1  12   3         13.01         10.02         3.32 o                         
   2  12   3        133.31        238.67        99.94 o                         
   3  12   3          0.01          8.59         3.45 o                         
   4  12   3          4.31          4.70         1.46 o                         
  -7  13   3          0.00         -1.78         1.78 o                         
  -6  13   3          0.11          0.51         1.78 o                         
  -5  13   3         22.35         21.49         3.80 o                         
  -4  13   3         47.36         38.59         3.49 o                         
  -3  13   3         30.91         27.53         3.00 o                         
  -2  13   3         34.85         37.15         5.16 o                         
  -1  13   3          0.07          2.63         3.83 o                         
   0  13   3          4.34          3.06         2.29 o                         
   1  13   3         92.56        193.19        89.57 o                         
   2  13   3        110.94        129.95         8.93 o                         
   3  13   3         52.44         57.12         3.84 o                         
  -6  14   3         23.60         23.59         3.34 o                         
  -5  14   3          6.54          8.73         2.53 o                         
  -4  14   3         36.72         40.83         2.68 o                         
  -3  14   3          0.31         -1.52         1.52 o                         
  -2  14   3        109.07        141.92        26.42 o                         
  -1  14   3          0.23         -0.55         1.79 o                         
   0  14   3          2.25         12.39        19.36 o                         
   1  14   3        171.18        313.66       131.28 o                         
   2  14   3         49.66         61.04         5.22 o                         
  -4  15   3          0.15          2.67         1.55 o                         
  -3  15   3          1.64          2.45         3.62 o                         
  -2  15   3          3.81         29.21        29.56 o                         
  -1  15   3          0.16         46.89        54.84 o                         
   0  15   3          3.07          8.26         2.15 o                         
  -1 -16   4          1.37         -0.06         0.94 o                         
   0 -16   4         12.18         10.74         1.89 o                         
   1 -16   4         20.38         22.11         2.63 o                         
   2 -16   4         32.80         43.72         5.27 o                         
   3 -16   4         13.84         14.38         3.00 o                         
   4 -16   4          2.94          4.52         2.04 o                         
  -3 -15   4          9.85          8.33         1.37 o                         
  -2 -15   4          0.17         -1.01         1.04 o                         
  -1 -15   4          4.73          7.21         1.72 o                         
   0 -15   4          8.18         10.60         2.20 o                         
   1 -15   4          9.25         14.19         3.36 o                         
   2 -15   4         12.36         10.05         3.39 o                         
   3 -15   4          1.02          2.60         1.54 o                         
   4 -15   4         20.05         14.39         2.40 o                         
   5 -15   4          0.23          0.27         1.22 o                         
   6 -15   4          5.68          2.23         1.36 o                         
  -4 -14   4          0.01         -0.15         1.05 o                         
  -3 -14   4         12.49         10.33         1.94 o                         
  -2 -14   4          1.01          2.42         2.27 o                         
  -1 -14   4          0.09          2.66         2.10 o                         
   0 -14   4         20.48         13.50         3.65 o                         
   1 -14   4         37.45         37.39         5.84 o                         
   2 -14   4          9.32          9.51         2.15 o                         
   3 -14   4        219.11        176.55         8.27 o                         
   4 -14   4         94.70         92.13         8.15 o                         
   5 -14   4          0.04          1.42         2.17 o                         
   6 -14   4          9.59          5.98         1.59 o                         
   7 -14   4         28.25         36.18         3.74 o                         
  -5 -13   4         83.98         69.30         5.40 o                         
  -4 -13   4         21.69         20.47         2.03 o                         
  -3 -13   4         14.84         10.43         2.03 o                         
  -2 -13   4         98.98         98.20         6.23 o                         
  -1 -13   4         53.99         52.97         6.81 o                         
   0 -13   4          0.92          6.58         3.11 o                         
   1 -13   4         88.57         90.39        10.22 o                         
   2 -13   4        157.18        138.02         7.48 o                         
   3 -13   4        103.47         75.08         7.50 o                         
   4 -13   4         42.03         29.81         4.97 o                         
   5 -13   4          3.98          7.10         1.93 o                         
   6 -13   4          1.61          3.35         3.36 o                         
   7 -13   4          0.17          0.30         0.78 o                         
  -6 -12   4         53.15         52.34         4.73 o                         
  -5 -12   4         11.53         13.34         2.99 o                         
  -4 -12   4          6.60          8.28         1.97 o                         
  -3 -12   4          0.53          0.72         1.31 o                         
  -2 -12   4        480.93        493.07        24.93 o                         
  -1 -12   4         29.71         26.73         4.92 o                         
   0 -12   4          3.15          4.11         2.51 o                         
   1 -12   4         14.41         14.42         2.45 o                         
   2 -12   4          1.08          0.57         1.52 o                         
   3 -12   4         20.18         15.57         3.82 o                         
   4 -12   4        153.08        152.67        10.94 o                         
   5 -12   4         41.45         42.98         5.83 o                         
   6 -12   4         20.62         23.71         4.66 o                         
   7 -12   4          0.03         -0.17         1.12 o                         
   8 -12   4          6.48          8.70         2.35 o                         
  -7 -11   4          3.16          3.55         1.61 o                         
  -6 -11   4         52.67         46.43         5.29 o                         
  -5 -11   4         21.05         24.96         3.13 o                         
  -4 -11   4          0.71          3.11         1.50 o                         
  -3 -11   4         31.55         27.04         3.32 o                         
  -2 -11   4         31.10         29.07         3.63 o                         
  -1 -11   4        397.47        469.86        39.35 o                         
   0 -11   4          3.66          7.65         2.58 o                         
   1 -11   4          2.40          7.08         2.72 o                         
   2 -11   4         66.53         68.84         6.76 o                         
   3 -11   4          2.25          3.25         2.09 o                         
   4 -11   4        148.43        127.94         9.96 o                         
   5 -11   4         19.08         23.66         3.11 o                         
   6 -11   4         12.41         11.56         3.71 o                         
   7 -11   4         29.51         28.64         3.36 o                         
   8 -11   4         23.47         24.24         4.01 o                         
  -7 -10   4        231.75        250.12         7.89 o                         
  -6 -10   4         54.80         59.60         4.41 o                         
  -5 -10   4          8.87         13.82         2.47 o                         
  -4 -10   4          7.67          5.79         3.02 o                         
  -3 -10   4         52.40         55.40         4.71 o                         
  -2 -10   4         92.06        103.02         8.97 o                         
  -1 -10   4         52.52         28.88         8.66 o                         
   0 -10   4        233.45        208.16        22.87 o                         
   1 -10   4        151.53        139.82        18.45 o                         
   2 -10   4        170.83        158.58        19.88 o                         
   3 -10   4         43.54         39.56         5.35 o                         
   4 -10   4        254.93        275.98        13.97 o                         
   5 -10   4         24.33         28.15         3.77 o                         
   6 -10   4          0.00         -0.17         1.41 o                         
   7 -10   4          3.54          4.20         1.73 o                         
   8 -10   4          0.88          0.82         2.08 o                         
   9 -10   4         11.38         13.33         2.85 o                         
  -8  -9   4         87.96         94.14         4.50 o                         
  -7  -9   4          7.93          4.92         1.71 o                         
  -6  -9   4         69.06         57.44         4.67 o                         
  -5  -9   4          1.14          4.14         1.71 o                         
  -4  -9   4          6.46          4.99         2.54 o                         
  -3  -9   4          1.45          2.36         2.02 o                         
  -2  -9   4         36.05         31.58         8.82 o                         
  -1  -9   4        530.62        493.87        33.84 o                         
   0  -9   4         68.23         49.19        10.79 o                         
   1  -9   4         57.33         54.57        10.84 o                         
   2  -9   4        107.95        105.19        10.02 o                         
   3  -9   4         68.98         61.88         8.39 o                         
   4  -9   4          5.98          6.06         2.69 o                         
   5  -9   4         29.91         28.97         3.35 o                         
   6  -9   4        170.90        181.66         8.36 o                         
   7  -9   4        187.01        186.08        12.12 o                         
   8  -9   4          1.93          5.05         3.26 o                         
   9  -9   4         31.24         31.24         4.39 o                         
  -8  -8   4        135.31        133.60         6.10 o                         
  -7  -8   4         58.65         59.09         4.61 o                         
  -6  -8   4         37.21         28.02         3.40 o                         
  -5  -8   4         33.23         30.08         5.04 o                         
  -4  -8   4         69.93         85.99         8.10 o                         
  -3  -8   4         30.24         28.02         7.61 o                         
  -2  -8   4        303.71        332.57        17.23 o                         
  -1  -8   4         16.87         12.87         5.43 o                         
   0  -8   4         13.69         20.90         6.59 o                         
   1  -8   4         23.62         34.28         5.52 o                         
   2  -8   4         64.79         61.70         7.39 o                         
   3  -8   4         39.88         41.68         6.29 o                         
   4  -8   4         74.15         67.98         8.64 o                         
   5  -8   4         43.55         37.01         5.18 o                         
   6  -8   4        677.13        654.60        22.80 o                         
   7  -8   4         21.97         14.03         3.80 o                         
   8  -8   4          0.64         -0.75         2.48 o                         
   9  -8   4          2.76          3.79         2.45 o                         
  -9  -7   4         17.72         20.38         2.20 o                         
  -8  -7   4         43.04         40.66         3.80 o                         
  -7  -7   4          2.30          2.49         1.60 o                         
  -6  -7   4          0.21         -2.54         2.54 o                         
  -5  -7   4        100.70         99.68         8.81 o                         
  -4  -7   4          3.19          1.29         5.06 o                         
  -3  -7   4        227.50        227.43        14.70 o                         
  -2  -7   4       1582.32       1732.32        37.86 o                         
  -1  -7   4        402.79        452.32        17.45 o                         
   0  -7   4         10.02         31.08         4.72 o                         
   1  -7   4        371.12        379.25        19.88 o                         
   2  -7   4         11.44          9.62         2.98 o                         
   3  -7   4         12.83          4.30         2.32 o                         
   4  -7   4          0.83         -2.02         2.71 o                         
   5  -7   4          0.81          2.99         3.89 o                         
   6  -7   4         12.10         12.08         3.45 o                         
   7  -7   4        594.83        557.29        21.41 o                         
   8  -7   4         22.21         23.55         4.59 o                         
   9  -7   4          0.07          0.44         1.18 o                         
  10  -7   4         27.82         22.51         3.13 o                         
  -9  -6   4          4.16          4.36         1.29 o                         
  -8  -6   4          0.90          1.31         1.81 o                         
  -7  -6   4          0.19         -0.13         1.98 o                         
  -6  -6   4          0.60         -2.91         2.91 o                         
  -5  -6   4        298.80        313.53        22.57 o                         
  -4  -6   4        732.90        741.30        38.85 o                         
  -3  -6   4         64.78         68.05        10.76 o                         
  -2  -6   4        681.27        801.22        40.30 o                         
  -1  -6   4       1109.55       1279.01        34.06 o                         
   0  -6   4       1518.26       1592.14        56.11 o                         
   1  -6   4          6.16          2.25         3.59 o                         
   2  -6   4       1254.36       1352.85        70.46 o                         
   3  -6   4         98.38         67.31         7.06 o                         
   4  -6   4         19.86         16.80         4.20 o                         
   5  -6   4          1.71          3.88         3.20 o                         
   6  -6   4        424.99        451.32        12.82 o                         
   7  -6   4        276.62        249.29        10.00 o                         
   8  -6   4         18.47         15.00         2.61 o                         
   9  -6   4         33.52         31.70         6.96 o                         
  10  -6   4          6.08          8.78         2.07 o                         
  -9  -5   4          3.01          2.66         1.50 o                         
  -8  -5   4        142.02        146.51        10.39 o                         
  -7  -5   4          3.80          5.18         2.36 o                         
  -6  -5   4         91.07         91.69         8.35 o                         
  -5  -5   4        144.12        143.33        17.70 o                         
  -4  -5   4          0.10         -1.89         3.51 o                         
  -3  -5   4        923.31       1139.11        42.29 o                         
  -2  -5   4       3123.82       3641.63        47.86 o                         
  -1  -5   4        432.50        469.53        15.51 o                         
   0  -5   4       1467.79       1639.22        21.17 o                         
   1  -5   4        202.64        233.24        17.63 o                         
   2  -5   4        236.47        234.58        11.69 o                         
   3  -5   4        148.59        141.39         9.88 o                         
   4  -5   4         33.34         21.47         4.29 o                         
   5  -5   4          0.02         -1.24         3.51 o                         
   6  -5   4        495.53        519.95        14.88 o                         
   7  -5   4         28.12         24.28         3.23 o                         
   8  -5   4         58.95         54.57         4.74 o                         
   9  -5   4         16.96         22.21         4.03 o                         
  10  -5   4         79.82         99.03         6.68 o                         
 -10  -4   4         22.11         24.16         2.30 o                         
  -9  -4   4         94.41         90.30         5.49 o                         
  -8  -4   4         51.79         54.78         6.71 o                         
  -7  -4   4         34.36         29.91         5.02 o                         
  -6  -4   4          9.81          9.65         2.81 o                         
  -5  -4   4         18.12         21.33         7.42 o                         
  -4  -4   4          9.59         10.39         5.04 o                         
  -3  -4   4       2074.87       2360.63        58.80 o                         
  -2  -4   4        452.72        494.71        23.37 o                         
  -1  -4   4        386.27        448.97        14.51 o                         
   0  -4   4       2800.19       2960.39        34.76 o                         
   1  -4   4        701.27        670.07        17.30 o                         
   2  -4   4          1.26          3.57         1.08 o                         
   3  -4   4        368.32        365.16         9.38 o                         
   4  -4   4          0.19          0.53         1.43 o                         
   5  -4   4        338.22        394.29        24.96 o                         
   6  -4   4        238.48        200.84        15.33 o                         
   7  -4   4        120.00        122.93         6.85 o                         
   8  -4   4         14.93         12.87         2.47 o                         
   9  -4   4         39.21         40.87         5.64 o                         
  10  -4   4          8.71          6.62         2.19 o                         
 -10  -3   4          2.87          2.06         1.00 o                         
  -9  -3   4         12.20         13.46         3.64 o                         
  -8  -3   4          0.00          6.04         3.44 o                         
  -7  -3   4         62.85         78.58         5.48 o                         
  -6  -3   4        221.47        164.39        19.79 o                         
  -5  -3   4         66.78         59.32        10.50 o                         
  -4  -3   4        112.55        109.84        13.44 o                         
  -3  -3   4         86.12         88.72        10.68 o                         
  -2  -3   4       1418.34       1412.92        85.30 o                         
  -1  -3   4      10160.86       9475.15       390.37 o                         
   0  -3   4       6793.14       6975.96       104.81 o                         
   1  -3   4        883.08        925.66        24.31 o                         
   2  -3   4         28.70         28.05         2.71 o                         
   3  -3   4         18.90         26.22         3.11 o                         
   4  -3   4       1279.30       1305.78        30.56 o                         
   5  -3   4          2.86          2.50         2.05 o                         
   6  -3   4         68.52         73.59         9.26 o                         
   7  -3   4        135.59        154.73         7.66 o                         
   8  -3   4          5.82          7.12         2.88 o                         
   9  -3   4         22.02         19.71         4.05 o                         
  10  -3   4         25.31         18.31         3.41 o                         
 -10  -2   4          2.73          2.80         1.20 o                         
  -9  -2   4         40.97         40.86         5.30 o                         
  -8  -2   4          7.11          9.35         2.12 o                         
  -7  -2   4       1133.32       1253.83        33.04 o                         
  -6  -2   4        190.03        171.59        19.60 o                         
  -5  -2   4         11.66         11.46         5.03 o                         
  -4  -2   4          2.12          3.16         2.73 o                         
  -3  -2   4        113.07         48.43         8.36 o                         
  -2  -2   4        675.03        647.43        25.13 o                         
  -1  -2   4       3511.58       3716.79        58.94 o                         
   0  -2   4         41.25         53.93         3.81 o                         
   1  -2   4          0.22          1.01         1.59 o                         
   2  -2   4        934.67        933.74        14.24 o                         
   3  -2   4        180.87        161.25         8.91 o                         
   4  -2   4        727.94        820.50        43.43 o                         
   5  -2   4        145.72        135.81        10.97 o                         
   6  -2   4        125.51        129.82        12.29 o                         
   7  -2   4         92.19         98.37         8.47 o                         
   8  -2   4        302.34        270.77        14.37 o                         
   9  -2   4         44.45         45.86         5.71 o                         
  10  -2   4        133.81        150.12         6.10 o                         
 -10  -1   4         40.50         32.67         4.15 o                         
  -9  -1   4         31.57         36.31         3.68 o                         
  -8  -1   4        373.89        411.81        14.47 o                         
  -7  -1   4         42.24         42.96         4.00 o                         
  -6  -1   4        234.04        212.54        21.58 o                         
  -5  -1   4        692.26        610.20        32.56 o                         
  -4  -1   4         21.58         14.99         4.68 o                         
  -3  -1   4        382.12        351.23        19.67 o                         
  -2  -1   4       1596.46       1660.96        38.36 o                         
  -1  -1   4       7579.09       8139.07        89.78 o                         
   0  -1   4       1066.92       1050.78        35.03 o                         
   1  -1   4        399.43        415.15         8.84 o                         
   2  -1   4        365.22        356.55         7.94 o                         
   3  -1   4        128.43        154.45         7.02 o                         
   4  -1   4        221.71        247.25        10.28 o                         
   5  -1   4        900.56        923.00        30.52 o                         
   6  -1   4         37.32         38.71         9.69 o                         
   7  -1   4         76.61         91.92         5.90 o                         
   8  -1   4          0.00         -0.97         1.49 o                         
   9  -1   4         19.50         21.50         3.95 o                         
  10  -1   4          3.17          3.78         1.15 o                         
 -10   0   4        104.55        110.86         4.39 o                         
  -9   0   4        113.19        149.65         7.29 o                         
  -8   0   4        216.40        210.27        12.22 o                         
  -7   0   4         28.03         28.73         3.37 o                         
  -6   0   4       1200.02       1020.34        46.91 o                         
  -5   0   4        315.09        254.94        20.79 o                         
  -4   0   4        287.85        284.61        19.39 o                         
  -3   0   4       2904.86       3082.75        58.04 o                         
  -2   0   4          1.54          1.92         0.70 o                         
  -1   0   4       5947.50       5691.80       241.94 o                         
   0   0   4      18021.39      17427.34       100.64 o                         
   1   0   4        828.64        871.23        47.14 o                         
   2   0   4         98.83         88.27         3.87 o                         
   3   0   4        661.60        722.05        15.91 o                         
   4   0   4        351.37        357.94        12.73 o                         
   5   0   4        150.77        148.36        11.30 o                         
   6   0   4         13.39         17.91         2.96 o                         
   7   0   4          2.17          0.31         1.48 o                         
   8   0   4          0.63          0.07         1.14 o                         
   9   0   4         22.58         19.65         2.56 o                         
  10   0   4          0.07         -0.50         0.96 o                         
 -10   1   4         20.70         18.24         2.41 o                         
  -9   1   4         74.50         80.35         5.46 o                         
  -8   1   4         74.43         74.06         5.33 o                         
  -7   1   4       1056.24       1137.84        20.45 o                         
  -6   1   4        347.60        293.25        24.40 o                         
  -5   1   4       1751.00       1642.46        52.00 o                         
  -4   1   4       2177.57       1829.35        48.57 o                         
  -3   1   4        116.32         96.39         9.55 o                         
  -2   1   4          1.01          2.64         1.75 o                         
  -1   1   4         35.10         33.53         2.26 o                         
   0   1   4       3778.97       3772.60        44.55 o                         
   1   1   4       5682.79       5692.28        64.19 o                         
   2   1   4          0.62          5.38         1.58 o                         
   3   1   4       1098.68       1167.82        37.92 o                         
   4   1   4        298.94        277.18        11.66 o                         
   5   1   4          1.55          1.90         2.96 o                         
   6   1   4        119.87        133.66         6.64 o                         
   7   1   4         10.82          7.11         1.81 o                         
   8   1   4        145.16        163.91         6.15 o                         
   9   1   4         29.62         25.95         2.26 o                         
 -10   2   4        115.97        135.10         6.15 o                         
  -9   2   4         22.79         29.13         3.38 o                         
  -8   2   4       1036.26       1155.22        19.94 o                         
  -7   2   4          1.21          3.29         2.26 o                         
  -6   2   4        176.52        151.17        17.62 o                         
  -5   2   4        603.83        503.86        28.35 o                         
  -4   2   4         48.22         24.95         6.02 o                         
  -3   2   4          0.08         -1.23         2.41 o                         
  -2   2   4          1.43          0.21         0.80 o                         
  -1   2   4        569.76        553.72        14.38 o                         
   0   2   4       1505.85       1496.51        15.04 o                         
   1   2   4        557.58        577.45         7.76 o                         
   2   2   4        288.29        254.04         6.34 o                         
   3   2   4         27.15         16.45         3.30 o                         
   4   2   4        107.61        106.99        13.37 o                         
   5   2   4          8.95          9.32         5.28 o                         
   6   2   4         23.44         26.73         2.54 o                         
   7   2   4         71.63         60.39         4.70 o                         
   8   2   4        108.26        102.01         4.80 o                         
   9   2   4          0.08         -0.34         0.77 o                         
 -10   3   4          0.01          1.23         1.79 o                         
  -9   3   4         30.67         32.78         3.65 o                         
  -8   3   4        558.05        538.21        14.73 o                         
  -7   3   4         32.51         37.60         5.48 o                         
  -6   3   4          0.26          1.59         2.08 o                         
  -5   3   4          3.22          2.30         3.36 o                         
  -4   3   4        286.37        310.88        19.20 o                         
  -3   3   4        687.04        691.36        15.52 o                         
  -2   3   4        315.78        310.67         9.33 o                         
  -1   3   4       2634.06       2740.10        40.77 o                         
   0   3   4        284.79        304.27         7.68 o                         
   1   3   4       2117.81       2162.33        24.82 o                         
   2   3   4       1958.28       2088.45        23.73 o                         
   3   3   4        405.37        352.07        14.57 o                         
   4   3   4         78.68         80.92         9.04 o                         
   5   3   4          0.30          1.42         2.94 o                         
   6   3   4        187.93        206.33         6.08 o                         
   7   3   4          4.53          2.98         1.53 o                         
   8   3   4        333.77        349.84        11.50 o                         
   9   3   4          8.16         11.28         1.39 o                         
 -10   4   4        142.88        163.53         9.24 o                         
  -9   4   4         33.35         29.29         3.72 o                         
  -8   4   4          6.50          9.69         2.34 o                         
  -7   4   4         41.69         40.36         5.56 o                         
  -6   4   4         55.91         43.53        10.45 o                         
  -5   4   4        316.74        312.51        16.72 o                         
  -4   4   4         42.25         57.54         6.41 o                         
  -3   4   4        332.56        337.69        11.02 o                         
  -2   4   4        139.20        107.96         7.53 o                         
  -1   4   4        170.59        167.00         7.51 o                         
   0   4   4       1591.57       1668.52        21.75 o                         
   1   4   4        370.22        387.02        13.11 o                         
   2   4   4        276.57        284.80        10.36 o                         
   3   4   4         38.56         32.81         4.43 o                         
   4   4   4         73.25         85.31         9.71 o                         
   5   4   4        297.60        338.03         9.16 o                         
   6   4   4         39.12         43.33         2.88 o                         
   7   4   4         79.84         86.67         8.07 o                         
   8   4   4        127.82        119.86         6.18 o                         
   9   4   4         20.75         23.99         2.23 o                         
 -10   5   4          7.08         15.16         3.04 o                         
  -9   5   4         50.63         47.53         4.40 o                         
  -8   5   4         16.90         13.58         2.68 o                         
  -7   5   4         58.89         57.80         5.27 o                         
  -6   5   4         93.76         88.17        10.94 o                         
  -5   5   4         18.35         10.22         5.20 o                         
  -4   5   4       1176.59       1227.95        32.16 o                         
  -3   5   4          9.21          8.53         2.73 o                         
  -2   5   4          4.31          7.36         2.01 o                         
  -1   5   4         52.05         82.51         7.00 o                         
   0   5   4         52.32         70.46         5.67 o                         
   1   5   4          0.45          1.36         2.08 o                         
   2   5   4        989.04       1199.39        46.72 o                         
   3   5   4         93.68         91.65        10.01 o                         
   4   5   4        384.65        391.78        18.97 o                         
   5   5   4        179.75        178.60         5.70 o                         
   6   5   4          5.72          4.52         1.52 o                         
   7   5   4          0.95          0.33         2.38 o                         
   8   5   4          0.24          2.05         1.37 o                         
 -10   6   4          5.40          4.32         1.80 o                         
  -9   6   4         29.02         31.53         5.08 o                         
  -8   6   4          3.21          3.03         1.77 o                         
  -7   6   4          4.23          2.53         1.14 o                         
  -6   6   4          4.90          2.88         1.38 o                         
  -5   6   4        419.61        392.42        29.56 o                         
  -4   6   4         20.11         23.00        11.43 o                         
  -3   6   4         87.38         76.31         7.78 o                         
  -2   6   4        697.21        734.90        21.72 o                         
  -1   6   4          0.49          0.12         1.73 o                         
   0   6   4        172.92        195.59        10.18 o                         
   1   6   4         70.77         62.11         7.66 o                         
   2   6   4          6.25          9.31         4.79 o                         
   3   6   4         59.01         60.11        12.10 o                         
   4   6   4         22.58         21.46         2.33 o                         
   5   6   4          5.97          5.55         1.27 o                         
   6   6   4          3.70          5.01         1.49 o                         
   7   6   4          2.57          0.68         2.02 o                         
   8   6   4          2.24          5.18         1.62 o                         
 -10   7   4         84.67         88.06         6.47 o                         
  -9   7   4         24.89         34.18         5.18 o                         
  -8   7   4          4.71          4.74         1.26 o                         
  -7   7   4         28.09         25.66         2.68 o                         
  -6   7   4          4.01          3.52         1.48 o                         
  -5   7   4        164.61        171.10        10.69 o                         
  -4   7   4        549.11        538.80        23.20 o                         
  -3   7   4        170.15        156.84         9.88 o                         
  -2   7   4          7.12          8.04         2.66 o                         
  -1   7   4        660.58        689.00        26.28 o                         
   0   7   4        143.13        150.58        12.61 o                         
   1   7   4          4.17          4.80         3.54 o                         
   2   7   4        260.72        234.47        23.28 o                         
   3   7   4         29.47         36.18         2.66 o                         
   4   7   4       1209.61       1128.67        20.74 o                         
   5   7   4         13.60         13.59         2.02 o                         
   6   7   4          0.00          0.30         1.16 o                         
   7   7   4          5.10          7.73         2.62 o                         
  -9   8   4          0.70         -0.02         1.84 o                         
  -8   8   4          0.61          2.52         1.68 o                         
  -7   8   4         10.94          7.52         2.29 o                         
  -6   8   4         55.95         55.13         4.56 o                         
  -5   8   4       1017.00        970.20        26.68 o                         
  -4   8   4         37.13         25.84         4.40 o                         
  -3   8   4         25.99         20.62         5.05 o                         
  -2   8   4        101.43         83.79         9.89 o                         
  -1   8   4         46.43         43.90         7.30 o                         
   0   8   4          3.67          3.80         4.14 o                         
   1   8   4          1.18          6.15         4.52 o                         
   2   8   4          1.20          1.98         1.36 o                         
   3   8   4         67.14         75.55         3.98 o                         
   4   8   4        315.73        317.12        12.52 o                         
   5   8   4          1.36          0.05         1.26 o                         
   6   8   4         19.43         18.21         2.12 o                         
   7   8   4         25.93         27.24         2.63 o                         
  -9   9   4          2.87          3.08         2.23 o                         
  -8   9   4          1.92          1.09         1.28 o                         
  -7   9   4         24.50         21.31         2.95 o                         
  -6   9   4        466.37        512.49        13.88 o                         
  -5   9   4        124.16        137.92        12.30 o                         
  -4   9   4        292.36        264.11        13.62 o                         
  -3   9   4        102.85         86.62         7.61 o                         
  -2   9   4         24.67         17.58         2.10 o                         
  -1   9   4         88.88         73.79         5.63 o                         
   0   9   4          9.56          8.43         2.20 o                         
   1   9   4          1.17          3.93         1.78 o                         
   2   9   4         40.18         36.58         3.81 o                         
   3   9   4         64.01         52.89         3.19 o                         
   4   9   4        123.89        128.18         6.99 o                         
   5   9   4          9.04          6.95         1.53 o                         
   6   9   4         26.45         22.35         1.76 o                         
  -9  10   4         35.46         52.79         4.78 o                         
  -8  10   4          0.05          0.14         3.20 o                         
  -7  10   4         72.73         77.98         5.13 o                         
  -6  10   4        468.82        496.05        23.24 o                         
  -5  10   4        135.73        127.91         9.95 o                         
  -4  10   4       2346.33       2207.90        42.13 o                         
  -3  10   4        581.50        562.22        19.94 o                         
  -2  10   4        385.03        213.90       126.54 o                         
  -1  10   4        124.39        122.41         9.04 o                         
   0  10   4          5.62         10.42         3.03 o                         
   1  10   4          8.16          8.62         2.27 o                         
   2  10   4         62.40         52.47        12.22 o                         
   3  10   4          3.93         49.00        47.50 o                         
   4  10   4         33.63         32.72         3.55 o                         
   5  10   4         14.63         13.47         1.69 o                         
   6  10   4          1.64          2.80         1.43 o                         
  -8  11   4          0.03          0.57         1.00 o                         
  -7  11   4          6.10          7.96         1.90 o                         
  -6  11   4        187.48        178.07        11.32 o                         
  -5  11   4          0.13         -1.00         2.13 o                         
  -4  11   4         35.18         23.82         4.37 o                         
  -3  11   4       1270.18       1223.76        30.21 o                         
  -2  11   4         63.73         33.20        17.48 o                         
  -1  11   4         30.50         28.22         4.65 o                         
   0  11   4         79.76         78.95         5.65 o                         
   1  11   4         10.63         36.28        26.51 o                         
   2  11   4          3.03          0.93         9.55 o                         
   3  11   4          6.03          8.12         3.35 o                         
   4  11   4          0.97          2.53         1.03 o                         
   5  11   4          4.41          5.53         1.03 o                         
  -7  12   4         42.01         38.52         4.81 o                         
  -6  12   4         84.31         68.86         8.65 o                         
  -5  12   4         24.72         31.52         4.84 o                         
  -4  12   4        167.31        149.56         6.88 o                         
  -3  12   4         49.47         46.38         3.98 o                         
  -2  12   4         52.58        153.08        77.91 o                         
  -1  12   4         25.15        230.52       136.84 o                         
   0  12   4          2.27          9.65         9.14 o                         
   1  12   4         11.69          7.28         2.73 o                         
   2  12   4         98.53        212.65       120.76 o                         
   3  12   4          7.10          9.15         1.89 o                         
   4  12   4          0.08          0.21         0.95 o                         
  -6  13   4          9.65          7.99         2.57 o                         
  -5  13   4         38.50         30.26         2.82 o                         
  -4  13   4         45.79         51.00         3.82 o                         
  -3  13   4        182.01        185.77         7.39 o                         
  -2  13   4          0.57          1.25         1.92 o                         
  -1  13   4          4.07          7.58         3.89 o                         
   0  13   4          5.47          3.88         2.52 o                         
   1  13   4         31.01         87.81        59.85 o                         
   2  13   4        109.69        113.23         7.80 o                         
   3  13   4        152.43        170.29         9.10 o                         
  -5  14   4          0.92          0.34         1.21 o                         
  -4  14   4         17.74         22.50         2.88 o                         
  -3  14   4          3.07          4.32         2.86 o                         
  -2  14   4          0.42         14.08        14.25 o                         
  -1  14   4         18.18         19.89         3.48 o                         
   0  14   4         13.80         88.38        80.97 o                         
   1  14   4         13.15         14.19         2.87 o                         
  -3  15   4         14.06         41.24         4.58 o                         
  -2  15   4         12.79         50.60        42.65 o                         
  -2 -16   5         21.17         18.33         2.70 o                         
  -1 -16   5          0.02         -0.69         1.11 o                         
   0 -16   5          0.72         -0.60         1.09 o                         
   1 -16   5          0.49          1.70         1.97 o                         
   2 -16   5         31.04         36.19         4.88 o                         
   3 -16   5          2.19          0.28         1.75 o                         
   4 -16   5          0.61          2.30         1.59 o                         
  -3 -15   5          8.55          5.53         1.99 o                         
  -2 -15   5          0.24          0.26         0.90 o                         
  -1 -15   5          0.56          0.12         1.31 o                         
   0 -15   5          5.21          3.15         1.51 o                         
   1 -15   5          2.47          0.44         2.14 o                         
   2 -15   5          5.32          3.87         2.60 o                         
   3 -15   5          0.45          2.84         2.41 o                         
   4 -15   5          2.07          1.62         1.73 o                         
   5 -15   5         13.27         12.49         2.94 o                         
   6 -15   5          3.01          3.33         1.49 o                         
  -4 -14   5          0.01         -0.12         0.81 o                         
  -3 -14   5         13.83         14.12         3.32 o                         
  -2 -14   5         17.81         17.43         2.62 o                         
  -1 -14   5         16.60         15.79         4.97 o                         
   0 -14   5        115.25        114.65         9.59 o                         
   1 -14   5         56.85         52.10         6.66 o                         
   2 -14   5          3.98          2.74         2.10 o                         
   3 -14   5         20.47         18.48         2.93 o                         
   4 -14   5          2.54          1.97         2.11 o                         
   5 -14   5         37.17         40.28         3.55 o                         
   6 -14   5          0.86          0.14         1.26 o                         
   7 -14   5         18.55         16.63         2.53 o                         
  -5 -13   5         21.47         16.80         2.83 o                         
  -4 -13   5         15.61         11.47         2.09 o                         
  -3 -13   5         25.68         27.74         3.15 o                         
  -2 -13   5         22.84         19.22         2.88 o                         
  -1 -13   5         34.70         36.48         5.62 o                         
   0 -13   5         11.08          6.54         2.57 o                         
   1 -13   5          0.46         -0.27         2.36 o                         
   2 -13   5          8.46          4.95         1.69 o                         
   3 -13   5        190.86        174.89        11.62 o                         
   4 -13   5         24.03         20.74         2.80 o                         
   5 -13   5         17.02         17.16         2.50 o                         
   6 -13   5          0.02          0.29         1.26 o                         
   7 -13   5          7.17          4.54         1.34 o                         
  -6 -12   5          3.73          1.04         1.10 o                         
  -5 -12   5         13.63          7.76         1.84 o                         
  -4 -12   5          3.26          4.64         2.17 o                         
  -3 -12   5          0.02         -0.43         1.36 o                         
  -2 -12   5        231.71        231.46        16.96 o                         
  -1 -12   5          8.10         10.17         3.32 o                         
   0 -12   5          0.56          0.38         2.18 o                         
   1 -12   5         80.95         66.13         5.13 o                         
   2 -12   5          4.73          5.04         2.38 o                         
   3 -12   5         37.20         25.02         3.10 o                         
   4 -12   5         85.00         76.55         7.74 o                         
   5 -12   5         20.33         19.82         4.23 o                         
   6 -12   5          0.38          0.70         1.44 o                         
   7 -12   5         24.95         21.66         3.94 o                         
   8 -12   5         22.09         19.74         2.39 o                         
  -7 -11   5         46.96         39.70         4.11 o                         
  -6 -11   5          4.22          2.46         1.93 o                         
  -5 -11   5          0.90         -1.10         1.44 o                         
  -4 -11   5          9.30         12.82         3.44 o                         
  -3 -11   5          1.19         -0.07         2.58 o                         
  -2 -11   5        231.66        251.20        24.87 o                         
  -1 -11   5         11.90         14.43         3.79 o                         
   0 -11   5        117.67        121.93         6.63 o                         
   1 -11   5          0.05          0.59         1.59 o                         
   2 -11   5          2.62          3.24         1.21 o                         
   3 -11   5         13.61         11.14         3.22 o                         
   4 -11   5          3.67          0.55         2.20 o                         
   5 -11   5          5.97          3.25         1.52 o                         
   6 -11   5          0.06          0.39         1.47 o                         
   7 -11   5         17.64         18.95         3.16 o                         
   8 -11   5        170.47        184.91        10.23 o                         
  -7 -10   5         57.45         53.31         4.44 o                         
  -6 -10   5         10.21          9.23         3.37 o                         
  -5 -10   5         18.20         14.06         3.45 o                         
  -4 -10   5          2.91          3.01         2.14 o                         
  -3 -10   5          3.36          2.65         2.67 o                         
  -2 -10   5          0.40         -0.44         1.76 o                         
  -1 -10   5         31.63         34.38         6.26 o                         
   0 -10   5        643.22        564.25        37.74 o                         
   1 -10   5          0.59          1.26         4.81 o                         
   2 -10   5        268.83        272.90        26.15 o                         
   3 -10   5          4.04          7.89         2.57 o                         
   4 -10   5         88.99         94.98         5.77 o                         
   5 -10   5         46.23         42.39         4.06 o                         
   6 -10   5          5.33          4.95         1.77 o                         
   7 -10   5        144.92        154.66        10.98 o                         
   8 -10   5          5.09          7.60         2.88 o                         
   9 -10   5         38.60         36.57         4.42 o                         
  -8  -9   5          0.14          2.09         1.11 o                         
  -7  -9   5          0.57         -0.83         1.27 o                         
  -6  -9   5         10.37          8.22         1.83 o                         
  -5  -9   5        118.28         99.09         6.22 o                         
  -4  -9   5        106.21        101.54         9.32 o                         
  -3  -9   5          1.86          0.52         1.43 o                         
  -2  -9   5         84.50         74.64        14.07 o                         
  -1  -9   5        102.99         74.47        13.40 o                         
   0  -9   5         97.91         75.28        12.91 o                         
   1  -9   5          0.32          1.02         3.48 o                         
   2  -9   5         10.84          7.91         3.10 o                         
   3  -9   5        308.81        311.30        18.64 o                         
   4  -9   5        203.21        207.48        13.32 o                         
   5  -9   5         23.78         19.63         2.89 o                         
   6  -9   5        143.41        145.92         7.94 o                         
   7  -9   5         65.29         60.42         7.08 o                         
   8  -9   5        415.26        454.41        18.07 o                         
   9  -9   5          2.07          4.70         2.21 o                         
  -8  -8   5          0.01          0.73         1.13 o                         
  -7  -8   5          6.48          6.80         1.93 o                         
  -6  -8   5          2.56          0.76         1.95 o                         
  -5  -8   5         13.16          9.19         2.82 o                         
  -4  -8   5         20.01         17.71         3.75 o                         
  -3  -8   5          3.87          1.72         3.37 o                         
  -2  -8   5         18.62         27.72         7.86 o                         
  -1  -8   5          6.70          3.07         2.84 o                         
   0  -8   5        278.88        273.46        14.80 o                         
   1  -8   5         76.34         63.71         7.47 o                         
   2  -8   5         11.47         14.16         3.87 o                         
   3  -8   5         14.36         13.21         4.10 o                         
   4  -8   5        259.01        233.87        16.34 o                         
   5  -8   5         11.48         12.44         2.15 o                         
   6  -8   5        482.74        506.11        20.12 o                         
   7  -8   5        396.31        418.52        18.37 o                         
   8  -8   5         27.65         36.58         5.70 o                         
   9  -8   5          0.38          5.05         2.62 o                         
  -9  -7   5          7.24          8.09         1.51 o                         
  -8  -7   5         56.89         67.36         4.74 o                         
  -7  -7   5          0.00         -0.15         1.87 o                         
  -6  -7   5          5.18          1.60         1.69 o                         
  -5  -7   5         71.50         78.59         7.97 o                         
  -4  -7   5        215.06        216.32        15.86 o                         
  -3  -7   5        236.77        258.91        15.88 o                         
  -2  -7   5         55.06         68.65         7.60 o                         
  -1  -7   5        366.61        354.71        15.87 o                         
   0  -7   5       1296.63       1378.50        42.56 o                         
   1  -7   5        778.15        776.45        23.98 o                         
   2  -7   5        877.04        867.53        33.55 o                         
   3  -7   5        271.96        280.59        15.91 o                         
   4  -7   5         10.60          7.80         2.87 o                         
   5  -7   5        129.65        107.97        11.33 o                         
   6  -7   5        112.40        121.62         9.63 o                         
   7  -7   5        171.32        164.89         9.17 o                         
   8  -7   5          8.62          7.41         1.82 o                         
   9  -7   5         86.66         98.89         5.30 o                         
  -9  -6   5          8.59          8.28         1.71 o                         
  -8  -6   5          7.38          5.26         2.60 o                         
  -7  -6   5          1.49          4.73         2.86 o                         
  -6  -6   5         67.62         68.33         7.26 o                         
  -5  -6   5         39.34         34.24         9.81 o                         
  -4  -6   5        411.65        399.19        29.58 o                         
  -3  -6   5         22.72         22.17         6.38 o                         
  -2  -6   5        241.48        291.90        14.30 o                         
  -1  -6   5        102.93        117.74         6.71 o                         
   0  -6   5        677.16        711.73        24.99 o                         
   1  -6   5        288.31        297.12        21.29 o                         
   2  -6   5       1188.66       1252.22        57.96 o                         
   3  -6   5         12.39         13.80         3.56 o                         
   4  -6   5         93.25         94.62         9.43 o                         
   5  -6   5         24.32         29.72         8.72 o                         
   6  -6   5         28.43         26.61         3.23 o                         
   7  -6   5        478.39        493.37        14.10 o                         
   8  -6   5         29.59         28.92         3.37 o                         
   9  -6   5          1.10          4.97         1.80 o                         
  10  -6   5          0.17         -0.50         1.11 o                         
  -9  -5   5          5.57          4.36         2.01 o                         
  -8  -5   5         10.72         12.24         3.21 o                         
  -7  -5   5          0.26          4.88         2.78 o                         
  -6  -5   5         24.67         23.60         4.26 o                         
  -5  -5   5        428.27        412.54        30.93 o                         
  -4  -5   5         75.08         74.19        12.51 o                         
  -3  -5   5        155.58        150.04        15.88 o                         
  -2  -5   5          7.42          4.76         2.14 o                         
  -1  -5   5          6.76         32.66        62.09 o                         
   0  -5   5         76.55         85.60         7.02 o                         
   1  -5   5         23.51         13.50         2.77 o                         
   2  -5   5        257.99        272.50        12.98 o                         
   3  -5   5          1.72          0.13         1.91 o                         
   4  -5   5        459.42        403.00        18.77 o                         
   5  -5   5         26.86         37.62         8.83 o                         
   6  -5   5         33.75         28.49         3.25 o                         
   7  -5   5         20.49         25.38         3.45 o                         
   8  -5   5          4.14          4.83         1.99 o                         
   9  -5   5          6.96          9.27         2.02 o                         
  10  -5   5         19.97         31.04         3.77 o                         
 -10  -4   5          2.65          3.13         1.13 o                         
  -9  -4   5         26.79         26.35         4.22 o                         
  -8  -4   5         52.65         62.36         7.06 o                         
  -7  -4   5        369.91        387.51        17.43 o                         
  -6  -4   5          8.14         13.75         3.22 o                         
  -5  -4   5        287.35        269.72        24.42 o                         
  -4  -4   5         12.66          6.09         4.01 o                         
  -3  -4   5        313.94        293.42        20.91 o                         
  -2  -4   5       1684.13       1846.30        58.76 o                         
  -1  -4   5         11.09          7.54         2.96 o                         
   0  -4   5        488.16        488.97        14.60 o                         
   1  -4   5        372.63        421.80        16.13 o                         
   2  -4   5        166.01        170.69         9.65 o                         
   3  -4   5         15.85         15.33         2.53 o                         
   4  -4   5          0.79          0.90         1.64 o                         
   5  -4   5         16.58         15.43         4.27 o                         
   6  -4   5          7.90          7.82         1.69 o                         
   7  -4   5          0.47         -0.51         1.53 o                         
   8  -4   5          4.37          5.22         1.76 o                         
   9  -4   5          3.43          2.56         1.52 o                         
  10  -4   5         36.47         39.03         4.26 o                         
 -10  -3   5         23.42         22.81         2.43 o                         
  -9  -3   5         21.33         22.49         4.10 o                         
  -8  -3   5         28.64         25.95         3.22 o                         
  -7  -3   5        953.60        982.10        27.89 o                         
  -6  -3   5        104.03         82.80        14.29 o                         
  -5  -3   5        201.75        180.11        19.87 o                         
  -4  -3   5        378.81        376.12        24.99 o                         
  -3  -3   5       1683.88       1790.71        51.16 o                         
  -2  -3   5        150.40        105.02         7.82 o                         
  -1  -3   5       1012.83       1090.97        23.60 o                         
   0  -3   5        273.10        272.61         8.50 o                         
   1  -3   5       1895.41       1897.31        27.98 o                         
   2  -3   5        748.04        685.24        15.32 o                         
   3  -3   5          0.03          2.00         1.29 o                         
   4  -3   5        225.12        243.04        10.69 o                         
   5  -3   5          0.83          2.69         1.86 o                         
   6  -3   5        425.25        454.94        12.31 o                         
   7  -3   5          7.96         10.74         2.25 o                         
   8  -3   5         18.73         22.69         4.29 o                         
   9  -3   5         93.86         89.93         5.60 o                         
  10  -3   5          9.01          9.27         2.47 o                         
 -10  -2   5         18.87         20.97         2.41 o                         
  -9  -2   5          0.70          1.59         1.14 o                         
  -8  -2   5         63.36         72.07         5.33 o                         
  -7  -2   5        331.61        380.92        16.96 o                         
  -6  -2   5        358.21        305.52        27.00 o                         
  -5  -2   5         23.75         12.14         5.61 o                         
  -4  -2   5        369.68        336.49        22.76 o                         
  -3  -2   5          1.38          5.45         3.78 o                         
  -2  -2   5         87.00         90.70         6.90 o                         
  -1  -2   5         12.36         16.19         3.40 o                         
   0  -2   5        945.26        924.60        15.82 o                         
   1  -2   5        291.02        314.10         9.46 o                         
   2  -2   5       1200.74       1241.68        27.06 o                         
   3  -2   5       1146.85       1224.33        21.96 o                         
   4  -2   5         41.30         39.52         5.68 o                         
   5  -2   5        474.00        454.88        21.27 o                         
   6  -2   5         31.45         30.22         3.95 o                         
   7  -2   5          2.23          2.69         2.62 o                         
   8  -2   5        235.56        220.80        12.82 o                         
   9  -2   5         37.34         43.17         3.80 o                         
  10  -2   5         23.22         24.54         3.28 o                         
 -10  -1   5        242.96        244.96         7.57 o                         
  -9  -1   5         26.10         25.66         3.16 o                         
  -8  -1   5        646.08        701.84        16.62 o                         
  -7  -1   5        191.64        214.05         8.87 o                         
  -6  -1   5        353.90        270.10        24.51 o                         
  -5  -1   5         31.64         26.62         7.39 o                         
  -4  -1   5       1501.00       1333.01        45.61 o                         
  -3  -1   5        207.39        195.42        15.22 o                         
  -2  -1   5        339.59        369.13        19.07 o                         
  -1  -1   5         60.77         71.13         5.47 o                         
   0  -1   5          9.33          6.79         1.37 o                         
   1  -1   5        718.21        727.03        10.92 o                         
   2  -1   5        456.04        452.88         9.79 o                         
   3  -1   5       1033.22       1075.67        25.94 o                         
   4  -1   5        289.20        336.40        16.21 o                         
   5  -1   5        177.49        171.69        12.30 o                         
   6  -1   5        427.72        442.08        15.07 o                         
   7  -1   5          1.12          0.99         1.24 o                         
   8  -1   5        121.96        121.67         7.05 o                         
   9  -1   5         17.07         23.84         2.89 o                         
 -10   0   5          2.36          4.01         1.44 o                         
  -9   0   5        104.69         90.19         5.65 o                         
  -8   0   5        430.20        464.79        13.30 o                         
  -7   0   5        151.23        182.48         8.09 o                         
  -6   0   5        247.34        239.68        22.89 o                         
  -5   0   5        337.27        309.04        23.57 o                         
  -4   0   5         68.26         62.43         9.40 o                         
  -3   0   5        255.25        260.50        17.09 o                         
  -2   0   5        477.43        430.09         9.57 o                         
  -1   0   5         32.98         29.51         3.56 o                         
   0   0   5      16820.47      16932.33       287.65 o                         
   1   0   5       1653.04       1700.70        28.41 o                         
   2   0   5         37.98         40.10         3.15 o                         
   3   0   5        514.74        523.39        18.26 o                         
   4   0   5         16.09         14.25         2.72 o                         
   5   0   5        917.86        968.43        31.21 o                         
   6   0   5         10.17         10.41         2.70 o                         
   7   0   5         23.83         14.83         2.48 o                         
   8   0   5          3.13          3.57         1.66 o                         
   9   0   5          4.84          4.20         1.16 o                         
 -10   1   5        578.13        630.04        19.33 o                         
  -9   1   5        169.09        160.77         7.56 o                         
  -8   1   5        226.02        250.38         9.70 o                         
  -7   1   5        446.19        433.71        18.16 o                         
  -6   1   5         52.05         43.28        10.00 o                         
  -5   1   5        150.59        132.21        15.02 o                         
  -4   1   5        711.87        634.85        29.80 o                         
  -3   1   5        543.53        601.29        39.07 o                         
  -2   1   5         12.82          9.83         1.65 o                         
  -1   1   5        201.42        186.78         6.91 o                         
   0   1   5       2366.66       2477.05        63.57 o                         
   1   1   5       1370.46       1367.13        21.21 o                         
   2   1   5        130.80        143.83         5.30 o                         
   3   1   5        348.66        320.21        12.82 o                         
   4   1   5          0.19         -1.91         1.91 o                         
   5   1   5         85.19         72.86        12.82 o                         
   6   1   5         10.05          9.00         1.93 o                         
   7   1   5        226.40        196.03         8.41 o                         
   8   1   5         25.22         19.84         2.16 o                         
   9   1   5         34.31         31.72         2.37 o                         
 -10   2   5         34.70         32.23         4.69 o                         
  -9   2   5          0.24          1.82         1.99 o                         
  -8   2   5        121.57        132.55         7.24 o                         
  -7   2   5          3.47          3.52         2.16 o                         
  -6   2   5         46.18         42.74         9.88 o                         
  -5   2   5          1.21          1.31         2.42 o                         
  -4   2   5        247.21        265.94        18.82 o                         
  -3   2   5        305.66        313.36        18.32 o                         
  -2   2   5          9.48         13.74         1.63 o                         
  -1   2   5          0.93          2.00         0.74 o                         
   0   2   5          5.05          6.66         0.99 o                         
   1   2   5        776.77        773.31        14.51 o                         
   2   2   5       2581.96       2606.04        45.87 o                         
   3   2   5          7.82          9.95         2.12 o                         
   4   2   5          7.98          8.57         3.36 o                         
   5   2   5         65.20         50.88        11.27 o                         
   6   2   5         12.25         15.72         3.20 o                         
   7   2   5         68.08         55.38         4.45 o                         
   8   2   5         29.84         30.29         2.29 o                         
   9   2   5          5.39          6.24         1.34 o                         
 -10   3   5         65.24         77.91         6.99 o                         
  -9   3   5          0.01          1.30         1.38 o                         
  -8   3   5         39.84         30.98         3.62 o                         
  -7   3   5          1.66          2.93         1.99 o                         
  -6   3   5          1.63         -1.26         3.42 o                         
  -5   3   5        109.12         81.76        11.89 o                         
  -4   3   5       1017.96       1048.92        28.24 o                         
  -3   3   5       3822.32       4022.56       198.57 o                         
  -2   3   5        270.47        261.16         9.18 o                         
  -1   3   5       1488.64       1657.79        16.67 o                         
   0   3   5        921.29       1123.14        66.64 o                         
   1   3   5         53.67         71.46         4.85 o                         
   2   3   5        752.38        808.74        17.17 o                         
   3   3   5          5.84          3.96         1.72 o                         
   4   3   5          4.68          5.87         3.12 o                         
   5   3   5        185.41        180.86         5.48 o                         
   6   3   5         67.67         65.85         3.97 o                         
   7   3   5         24.20         26.40         4.46 o                         
   8   3   5         61.49         63.24         4.46 o                         
   9   3   5         20.56         22.65         3.23 o                         
 -10   4   5         26.85         29.55         3.93 o                         
  -9   4   5          1.07          1.83         1.49 o                         
  -8   4   5        166.81        134.52         7.32 o                         
  -7   4   5         19.54         16.57         3.91 o                         
  -6   4   5         35.10         34.21         4.12 o                         
  -5   4   5         89.80        111.73        15.08 o                         
  -4   4   5         44.10         68.21        11.33 o                         
  -3   4   5         62.93         58.34         6.25 o                         
  -2   4   5        280.62        297.57        10.65 o                         
  -1   4   5        248.80        283.90        11.36 o                         
   0   4   5       4148.10       4652.07        60.43 o                         
   1   4   5          1.48          0.16         1.61 o                         
   2   4   5        516.54        530.42        17.35 o                         
   3   4   5        246.26        269.57        13.13 o                         
   4   4   5         17.02         12.29         3.74 o                         
   5   4   5        268.17        256.13         6.77 o                         
   6   4   5         33.76         34.96         2.66 o                         
   7   4   5         21.34         25.98         4.40 o                         
   8   4   5        228.86        231.29         8.11 o                         
 -10   5   5          5.95          4.86         2.00 o                         
  -9   5   5          2.15          5.04         3.49 o                         
  -8   5   5          0.78          1.08         1.66 o                         
  -7   5   5        175.28        172.60        11.36 o                         
  -6   5   5        114.76        102.38         5.85 o                         
  -5   5   5        109.75        136.37        17.58 o                         
  -4   5   5         99.33        139.82        16.45 o                         
  -3   5   5        245.49        260.62        11.45 o                         
  -2   5   5          4.15          3.56         2.89 o                         
  -1   5   5          2.01          5.11         2.57 o                         
   0   5   5          0.85          1.20         2.89 o                         
   1   5   5         27.96         22.19         3.64 o                         
   2   5   5        223.37        251.82        15.56 o                         
   3   5   5        421.23        400.42        30.55 o                         
   4   5   5          7.45          7.59         1.36 o                         
   5   5   5         84.21         89.78         4.11 o                         
   6   5   5         66.38         66.53         3.55 o                         
   7   5   5          1.36          1.87         1.80 o                         
   8   5   5         27.32         25.03         2.65 o                         
 -10   6   5         29.32         33.98         4.21 o                         
  -9   6   5          0.35          4.45         2.62 o                         
  -8   6   5         73.31         63.03         5.10 o                         
  -7   6   5         31.54         29.60         3.48 o                         
  -6   6   5         32.50         25.82         4.44 o                         
  -5   6   5          4.72          4.06         1.81 o                         
  -4   6   5         16.69         18.02         4.20 o                         
  -3   6   5         76.64         69.75         8.13 o                         
  -2   6   5        172.74        167.91        17.94 o                         
  -1   6   5         22.80         25.48         5.52 o                         
   0   6   5         34.48         33.18         8.23 o                         
   1   6   5        147.22        167.26        18.71 o                         
   2   6   5         12.56          9.14         2.98 o                         
   3   6   5          3.49          3.69         1.05 o                         
   4   6   5         53.13         58.68         3.31 o                         
   5   6   5          0.06          0.71         0.98 o                         
   6   6   5          3.97          3.37         1.76 o                         
   7   6   5          1.66          1.93         1.89 o                         
   8   6   5         12.85         20.44         3.15 o                         
 -10   7   5          0.88          0.51         1.54 o                         
  -9   7   5          1.90         -2.25         2.25 o                         
  -8   7   5         73.53         71.09         4.18 o                         
  -7   7   5         38.36         39.76         3.24 o                         
  -6   7   5         54.99         57.47         4.60 o                         
  -5   7   5          0.06          0.74         1.52 o                         
  -4   7   5          2.10          7.00         3.56 o                         
  -3   7   5          2.62          0.07         2.66 o                         
  -2   7   5         47.31         40.25         6.69 o                         
  -1   7   5        427.37        436.01        21.70 o                         
   0   7   5        674.21        699.33        40.38 o                         
   1   7   5         55.27         67.43        12.46 o                         
   2   7   5          2.23          3.00         1.10 o                         
   3   7   5         92.53        101.39         4.43 o                         
   4   7   5        197.34        180.63         5.89 o                         
   5   7   5         25.78         28.75         2.83 o                         
   6   7   5         28.18         27.19         2.54 o                         
   7   7   5         13.94         15.87         2.28 o                         
  -9   8   5          2.13          3.96         2.31 o                         
  -8   8   5         69.89         61.10         4.70 o                         
  -7   8   5        239.25        227.91         9.30 o                         
  -6   8   5         40.91         43.13         4.12 o                         
  -5   8   5          3.61          8.47         3.47 o                         
  -4   8   5          1.31          0.40         1.80 o                         
  -3   8   5         30.32         33.76         4.71 o                         
  -2   8   5          0.88          0.48         2.16 o                         
  -1   8   5         77.15         87.48        10.44 o                         
   0   8   5         74.45         62.20         7.04 o                         
   1   8   5        108.01        114.42         4.40 o                         
   2   8   5         43.29         54.82         4.55 o                         
   3   8   5          1.81         -0.19         1.16 o                         
   4   8   5          0.34          3.38         1.33 o                         
   5   8   5         29.27         36.67         3.00 o                         
   6   8   5          2.77          1.92         0.91 o                         
   7   8   5          6.80         11.16         1.62 o                         
  -9   9   5          1.62          5.00         2.21 o                         
  -8   9   5         15.53         11.41         2.23 o                         
  -7   9   5          7.68          8.05         2.68 o                         
  -6   9   5        294.07        302.71        10.65 o                         
  -5   9   5        504.98        559.88        31.29 o                         
  -4   9   5          4.51          5.95         2.80 o                         
  -3   9   5          0.66          3.36         1.82 o                         
  -2   9   5         96.57         81.00         8.20 o                         
  -1   9   5          0.12          2.11         1.66 o                         
   0   9   5         13.81         13.57         2.04 o                         
   1   9   5         83.10         86.51         4.05 o                         
   2   9   5          2.76          2.85         1.17 o                         
   3   9   5          1.90          3.81         8.91 o                         
   4   9   5          8.13          5.50         3.53 o                         
   5   9   5          1.06          0.04         0.92 o                         
   6   9   5         18.87         19.84         1.80 o                         
  -8  10   5          4.68          6.15         1.68 o                         
  -7  10   5        106.69        116.55         6.21 o                         
  -6  10   5         85.17        100.26         7.64 o                         
  -5  10   5          3.43          0.35         2.36 o                         
  -4  10   5         64.58         62.84         6.91 o                         
  -3  10   5         26.74         25.18         4.58 o                         
  -1  10   5          0.34          0.93         1.60 o                         
   0  10   5         28.87         35.29         3.74 o                         
   1  10   5        115.89        126.03        11.71 o                         
   2  10   5          0.42          1.37         1.28 o                         
   3  10   5         51.75         48.38         4.17 o                         
   4  10   5          0.11         -0.88         1.10 o                         
   5  10   5          0.55         -0.52         0.92 o                         
  -8  11   5         82.38         73.21         3.93 o                         
  -7  11   5         24.98         24.27         2.69 o                         
  -6  11   5        408.12        399.75        16.53 o                         
  -5  11   5         90.67         90.10         7.97 o                         
  -4  11   5         88.85         80.22         7.59 o                         
  -3  11   5         58.01         59.48         6.46 o                         
  -2  11   5          6.81          8.26         6.47 o                         
  -1  11   5         15.00         16.42         2.59 o                         
   0  11   5         19.10         18.02         2.82 o                         
   1  11   5         28.88         62.08        39.40 o                         
   2  11   5          0.10         48.53        63.32 o                         
   3  11   5         34.03         32.78         2.62 o                         
   4  11   5          4.23          4.48         1.02 o                         
  -7  12   5         24.18         26.16         3.84 o                         
  -6  12   5         43.79         32.72         3.05 o                         
  -5  12   5          0.31          0.00         1.85 o                         
  -4  12   5        348.61        308.39        20.28 o                         
  -3  12   5        114.75        112.12         6.89 o                         
  -2  12   5         25.88        157.01        89.77 o                         
  -1  12   5          2.61          0.16         1.25 o                         
   0  12   5         16.82         36.21        20.65 o                         
   1  12   5         59.30         78.93        18.66 o                         
   2  12   5         90.45        268.23       180.16 o                         
   3  12   5         83.39         85.69         4.62 o                         
  -6  13   5         13.82         12.74         2.77 o                         
  -5  13   5          6.43          4.00         1.51 o                         
  -4  13   5          5.37          4.47         1.32 o                         
  -3  13   5          4.67          2.82         2.04 o                         
  -2  13   5          1.71          3.02         1.50 o                         
  -1  13   5         10.20         24.68        14.91 o                         
   0  13   5         70.78         58.10        12.31 o                         
   1  13   5          4.71         67.40        74.62 o                         
   2  13   5         29.72         38.12         2.98 o                         
  -4  14   5          2.78         -0.28         1.23 o                         
  -3  14   5         12.68         30.81         4.26 o                         
  -2  14   5         10.89         60.77         6.21 o                         
  -1  14   5          7.81         16.18        10.99 o                         
   0  14   5         29.25         99.81        82.89 o                         
  -2 -16   6          1.53          1.40         1.16 o                         
  -1 -16   6         21.75         22.68         3.45 o                         
   0 -16   6          7.16          7.96         1.54 o                         
   1 -16   6         25.15         31.92         4.48 o                         
   2 -16   6         13.06         17.12         3.44 o                         
   3 -16   6          1.48          1.51         1.71 o                         
   4 -16   6         17.72         14.75         2.95 o                         
  -3 -15   6          0.56          0.70         0.78 o                         
  -2 -15   6         12.55         10.44         2.79 o                         
  -1 -15   6         12.29         14.83         2.27 o                         
   0 -15   6         19.69         27.64         3.10 o                         
   1 -15   6         12.62         12.01         3.06 o                         
   2 -15   6          0.02         -0.91         1.83 o                         
   3 -15   6         11.58         13.56         3.35 o                         
   4 -15   6         27.62         26.04         4.27 o                         
   5 -15   6          6.46          4.30         1.94 o                         
   6 -15   6          0.89         -0.14         1.08 o                         
  -4 -14   6         12.04         10.89         2.63 o                         
  -3 -14   6          5.87          4.47         2.09 o                         
  -2 -14   6         30.16         26.20         4.64 o                         
  -1 -14   6         27.00         26.25         3.14 o                         
   0 -14   6         51.77         45.42         6.22 o                         
   1 -14   6         17.18         14.67         4.09 o                         
   2 -14   6          6.22          4.82         2.54 o                         
   3 -14   6          0.28         -0.53         2.42 o                         
   4 -14   6         12.84         10.77         1.97 o                         
   5 -14   6         21.70         24.13         2.90 o                         
   6 -14   6          2.17          2.07         1.03 o                         
  -5 -13   6         13.69         11.97         2.73 o                         
  -4 -13   6          3.80          4.74         2.28 o                         
  -3 -13   6          0.52         -0.85         2.00 o                         
  -2 -13   6          0.19          1.37         2.31 o                         
  -1 -13   6        384.72        364.51        17.29 o                         
   0 -13   6        114.96        108.29         9.54 o                         
   1 -13   6         89.61         91.53         8.81 o                         
   2 -13   6        284.08        240.08        15.40 o                         
   3 -13   6         80.73         77.51         5.36 o                         
   4 -13   6         57.01         42.79         4.02 o                         
   5 -13   6         10.63          6.28         1.84 o                         
   6 -13   6         11.21          8.76         3.00 o                         
   7 -13   6          2.51          2.44         1.23 o                         
  -6 -12   6         36.89         34.71         4.05 o                         
  -5 -12   6          1.47         -0.64         2.20 o                         
  -4 -12   6          0.03          1.96         2.31 o                         
  -3 -12   6          0.09         -1.06         2.26 o                         
  -2 -12   6          8.61          6.84         2.98 o                         
  -1 -12   6         27.89         28.06         5.05 o                         
   0 -12   6         91.90         80.52         8.43 o                         
   1 -12   6          8.97          4.21         1.58 o                         
   2 -12   6         11.47          7.68         1.90 o                         
   3 -12   6          0.43         -1.36         1.37 o                         
   4 -12   6         21.25         16.14         4.40 o                         
   5 -12   6          0.16         -0.94         1.25 o                         
   6 -12   6          4.07          4.83         1.54 o                         
   7 -12   6         59.59         56.81         5.67 o                         
   8 -12   6         19.69         21.52         2.32 o                         
  -7 -11   6          0.11          0.36         1.17 o                         
  -6 -11   6          4.58          2.19         1.59 o                         
  -5 -11   6          1.51          1.89         1.47 o                         
  -4 -11   6         24.99         29.18         5.13 o                         
  -3 -11   6         33.90         38.72         5.84 o                         
  -2 -11   6         40.57         35.08         5.72 o                         
  -1 -11   6        451.92        466.80        19.76 o                         
   0 -11   6         10.28         11.92         3.25 o                         
   1 -11   6          0.53         -0.97         1.15 o                         
   2 -11   6         37.78         38.05         3.80 o                         
   3 -11   6          9.43          5.48         2.98 o                         
   4 -11   6         52.43         36.49         5.52 o                         
   5 -11   6         43.70         41.41         4.02 o                         
   6 -11   6          0.17          0.30         1.20 o                         
   7 -11   6          0.42          5.21         2.46 o                         
   8 -11   6        165.01        160.80         9.30 o                         
  -7 -10   6         19.96         20.02         2.31 o                         
  -6 -10   6         44.60         37.82         5.26 o                         
  -5 -10   6         11.71         12.86         3.66 o                         
  -4 -10   6          2.54          3.27         1.97 o                         
  -3 -10   6          1.26          3.02         2.30 o                         
  -2 -10   6          0.08          2.30         1.77 o                         
  -1 -10   6        311.43        304.65        23.13 o                         
   0 -10   6        729.88        651.98        40.34 o                         
   1 -10   6         94.82         84.83        14.82 o                         
   2 -10   6         10.60          6.73         1.94 o                         
   3 -10   6         73.47         74.13         7.21 o                         
   4 -10   6         23.07         27.61         3.26 o                         
   5 -10   6        102.06        109.58         6.51 o                         
   6 -10   6          1.51          0.23         1.31 o                         
   7 -10   6        328.22        368.30        16.56 o                         
   8 -10   6          6.24         13.99         3.82 o                         
   9 -10   6          0.57          2.19         1.07 o                         
  -8  -9   6          6.85          9.78         1.61 o                         
  -7  -9   6          8.85         13.70         2.25 o                         
  -6  -9   6         20.90         16.80         2.62 o                         
  -5  -9   6         88.20         69.87         7.66 o                         
  -4  -9   6         45.79         34.58         5.51 o                         
  -3  -9   6         65.95         55.75         6.57 o                         
  -2  -9   6         57.16         43.82        10.96 o                         
  -1  -9   6        124.63         98.20        15.40 o                         
   0  -9   6          3.63         23.06         8.45 o                         
   1  -9   6         27.70         23.97         5.94 o                         
   2  -9   6        126.41        134.79        11.88 o                         
   3  -9   6         11.30          6.34         3.08 o                         
   4  -9   6         20.70         21.74         2.91 o                         
   5  -9   6        357.09        356.66        11.55 o                         
   6  -9   6        816.89        850.77        26.09 o                         
   7  -9   6         60.95         70.23         7.66 o                         
   8  -9   6        613.09        678.59        21.79 o                         
   9  -9   6          0.24          1.60         1.78 o                         
  -8  -8   6         13.49         12.71         3.06 o                         
  -7  -8   6         16.34         12.73         2.32 o                         
  -6  -8   6          0.58         -2.82         2.82 o                         
  -5  -8   6         65.50         87.34         8.58 o                         
  -4  -8   6        139.98        141.47        10.41 o                         
  -3  -8   6         11.64         14.04         6.41 o                         
  -2  -8   6        103.50         87.75        13.67 o                         
  -1  -8   6          6.05          5.37         3.80 o                         
   0  -8   6        368.35        355.06        17.48 o                         
   1  -8   6         33.58         21.75         4.17 o                         
   2  -8   6         53.70         36.05         5.84 o                         
   3  -8   6        264.52        225.64        26.22 o                         
   4  -8   6        177.14        164.16        13.83 o                         
   5  -8   6         44.75         43.82         4.06 o                         
   6  -8   6         48.24         50.75         6.29 o                         
   7  -8   6        247.60        263.66        16.52 o                         
   8  -8   6          7.27         11.07         2.21 o                         
   9  -8   6          9.25          7.91         1.55 o                         
  -9  -7   6          1.00          0.83         0.88 o                         
  -8  -7   6         33.44         34.98         4.85 o                         
  -7  -7   6          1.74          2.55         2.02 o                         
  -6  -7   6         37.75         33.35         5.42 o                         
  -5  -7   6         67.99         78.84         7.93 o                         
  -4  -7   6         31.58         29.65         5.91 o                         
  -3  -7   6        125.19        114.99        15.93 o                         
  -2  -7   6        192.81        206.65        13.28 o                         
  -1  -7   6        565.26        530.86        24.36 o                         
   0  -7   6        112.53        133.03        10.08 o                         
   1  -7   6         16.44         26.34         4.50 o                         
   2  -7   6       1086.71       1093.57        30.61 o                         
   3  -7   6          0.90         -1.28         1.88 o                         
   4  -7   6          0.80         -0.27         2.33 o                         
   5  -7   6          0.83          4.22         2.30 o                         
   6  -7   6        972.57        983.14        20.00 o                         
   7  -7   6          2.78          1.63         1.68 o                         
   8  -7   6          0.21         -1.44         1.46 o                         
   9  -7   6         52.13         52.81         4.56 o                         
  -9  -6   6         35.00         40.04         3.26 o                         
  -8  -6   6          8.48          9.50         2.82 o                         
  -7  -6   6        169.77        166.16        11.41 o                         
  -6  -6   6        185.12        187.51        12.06 o                         
  -5  -6   6         37.94         41.64         5.68 o                         
  -4  -6   6        809.84        828.61        43.34 o                         
  -3  -6   6         97.47        112.54        14.61 o                         
  -2  -6   6        414.73        453.93        18.83 o                         
  -1  -6   6       1787.02       1924.49        38.13 o                         
   0  -6   6        507.25        497.54        18.30 o                         
   1  -6   6         86.47         81.73         7.53 o                         
   2  -6   6        459.69        520.24        19.95 o                         
   3  -6   6        121.41        142.59        11.08 o                         
   4  -6   6         10.57          9.98         5.29 o                         
   5  -6   6          0.06          4.80         4.17 o                         
   6  -6   6         21.75         20.27         4.19 o                         
   7  -6   6          2.99          3.41         1.58 o                         
   8  -6   6         66.51         69.75         6.31 o                         
   9  -6   6         38.12         35.32         4.46 o                         
  -9  -5   6         21.31         24.46         2.82 o                         
  -8  -5   6          5.07          1.60         1.72 o                         
  -7  -5   6         67.26         60.31         7.00 o                         
  -6  -5   6          3.75          2.51         1.50 o                         
  -5  -5   6         54.85         33.75         9.27 o                         
  -4  -5   6        101.17         86.14        13.49 o                         
  -3  -5   6        112.81        118.97        14.87 o                         
  -2  -5   6          0.14          4.86         2.38 o                         
  -1  -5   6       1840.93       2036.90        54.88 o                         
   0  -5   6        401.01        402.09        15.45 o                         
   1  -5   6       1101.46       1028.17        25.04 o                         
   2  -5   6        271.31        261.23        13.17 o                         
   3  -5   6       1725.38       1773.97        29.88 o                         
   4  -5   6        381.10        408.20        19.46 o                         
   5  -5   6         73.09         60.91         9.78 o                         
   6  -5   6         89.94         97.74         6.04 o                         
   7  -5   6          0.55          2.31         1.49 o                         
   8  -5   6        104.70        101.33         6.06 o                         
   9  -5   6          8.06          6.73         1.73 o                         
 -10  -4   6         21.27         21.64         2.14 o                         
  -9  -4   6         52.01         51.99         5.67 o                         
  -8  -4   6         13.91         18.03         2.70 o                         
  -7  -4   6        412.78        437.44        18.43 o                         
  -6  -4   6          2.14          1.71         1.46 o                         
  -5  -4   6          0.61         -3.67         5.15 o                         
  -4  -4   6         10.58         19.51         6.52 o                         
  -3  -4   6        107.22         81.81        11.35 o                         
  -2  -4   6       2916.36       3058.53       327.06 o                         
  -1  -4   6       2382.42       2545.61        56.25 o                         
   0  -4   6          1.52          4.83         1.94 o                         
   1  -4   6         59.93         56.20         5.27 o                         
   2  -4   6       2545.42       2923.48        42.26 o                         
   3  -4   6        197.25        188.36         9.24 o                         
   4  -4   6        965.16        967.59        43.88 o                         
   5  -4   6        180.04        180.08        14.03 o                         
   6  -4   6          0.50         -0.56         1.10 o                         
   7  -4   6          5.65          7.79         2.10 o                         
   8  -4   6         17.97         16.31         2.17 o                         
   9  -4   6          0.86         -0.85         1.98 o                         
 -10  -3   6         71.02         70.50         3.90 o                         
  -9  -3   6         35.02         32.32         3.17 o                         
  -8  -3   6         18.66         20.38         2.93 o                         
  -7  -3   6        357.81        369.35        16.64 o                         
  -6  -3   6          0.95          4.62         2.19 o                         
  -5  -3   6          0.00          3.90         4.63 o                         
  -4  -3   6          0.32         -2.20         4.40 o                         
  -3  -3   6          3.30          0.41         3.15 o                         
  -2  -3   6       1439.04       1395.56        30.22 o                         
  -1  -3   6       2341.02       2516.57       116.26 o                         
   0  -3   6        112.69        121.09         9.49 o                         
   1  -3   6          2.84          6.67         2.08 o                         
   2  -3   6        381.44        388.64         9.80 o                         
   3  -3   6       1673.11       1796.67        28.19 o                         
   4  -3   6        433.45        450.46        15.67 o                         
   5  -3   6         96.70        112.29        11.23 o                         
   6  -3   6          4.64          4.91         1.32 o                         
   7  -3   6          6.57          5.30         1.58 o                         
   8  -3   6         52.20         48.19         4.27 o                         
   9  -3   6         41.96         50.60         5.89 o                         
 -10  -2   6         57.32         48.95         3.58 o                         
  -9  -2   6         26.02         27.87         3.16 o                         
  -8  -2   6        141.81        160.56         7.79 o                         
  -7  -2   6        673.11        782.40        24.22 o                         
  -6  -2   6        123.84         88.71        14.93 o                         
  -5  -2   6         43.16         44.20        10.64 o                         
  -4  -2   6        570.89        532.32        30.15 o                         
  -3  -2   6        824.61       1014.60        38.03 o                         
  -2  -2   6         79.14         69.10         6.68 o                         
  -1  -2   6       1025.10       1143.89        24.92 o                         
   0  -2   6          9.43          7.28         1.37 o                         
   1  -2   6        241.26        248.82         8.26 o                         
   2  -2   6       2639.57       2790.91        33.70 o                         
   3  -2   6         12.59         14.40         2.67 o                         
   4  -2   6        109.34        122.39         8.31 o                         
   5  -2   6        418.23        441.84        17.52 o                         
   6  -2   6         22.55         19.03         2.60 o                         
   7  -2   6         56.71         55.50         8.08 o                         
   8  -2   6         56.43         51.05         3.49 o                         
   9  -2   6         48.42         53.80         6.81 o                         
 -10  -1   6         29.99         24.33         2.50 o                         
  -9  -1   6         10.01         10.37         2.04 o                         
  -8  -1   6         85.73        103.33         6.35 o                         
  -7  -1   6          0.12          1.63         1.40 o                         
  -6  -1   6        507.55        437.67        32.24 o                         
  -5  -1   6         16.67         11.67         4.82 o                         
  -4  -1   6          4.19          8.71         5.13 o                         
  -3  -1   6        249.96        292.33        19.73 o                         
  -2  -1   6         62.70         46.87         7.41 o                         
  -1  -1   6         11.25         16.51         3.18 o                         
   0  -1   6        244.03        256.97        15.79 o                         
   1  -1   6       1954.86       2027.43        33.68 o                         
   2  -1   6        234.00        227.46         9.34 o                         
   3  -1   6         68.67         66.92         5.67 o                         
   4  -1   6         15.41         13.43         2.71 o                         
   5  -1   6          2.88          3.83         2.16 o                         
   6  -1   6        167.23        196.83        10.94 o                         
   7  -1   6          1.36          2.48         1.37 o                         
   8  -1   6          2.36          2.06         1.01 o                         
   9  -1   6         61.75         65.35         4.29 o                         
 -10   0   6         48.49         64.03         5.97 o                         
  -9   0   6        129.91        125.94         6.49 o                         
  -8   0   6        899.78        918.81        27.37 o                         
  -7   0   6         96.23         98.20         8.77 o                         
  -6   0   6        280.12        187.08        20.58 o                         
  -5   0   6        107.65         93.86        13.26 o                         
  -4   0   6        555.29        431.40        25.67 o                         
  -3   0   6        256.90        292.35        18.77 o                         
  -2   0   6        104.26         98.62         6.69 o                         
  -1   0   6        222.66        206.28         7.99 o                         
   0   0   6        216.05        265.50         8.81 o                         
   1   0   6       2140.86       2252.30        29.04 o                         
   2   0   6          1.05          2.11         1.30 o                         
   3   0   6        182.07        192.04         7.99 o                         
   4   0   6         94.85         87.11         9.18 o                         
   5   0   6        251.79        244.37        16.78 o                         
   6   0   6          0.12         -0.24         0.93 o                         
   7   0   6        115.59        112.65         6.40 o                         
   8   0   6         99.59        111.59         5.04 o                         
   9   0   6         43.43         55.47         3.03 o                         
 -10   1   6        241.77        249.78        11.97 o                         
  -9   1   6         12.74          1.89         2.46 o                         
  -8   1   6        710.97        741.80        24.73 o                         
  -7   1   6        227.67        228.02        13.26 o                         
  -6   1   6         17.14         13.04         6.06 o                         
  -5   1   6        214.76        188.68        18.65 o                         
  -4   1   6       2103.44       2101.26        56.37 o                         
  -3   1   6        112.97        132.82         7.89 o                         
  -2   1   6         86.52         74.58         4.05 o                         
  -1   1   6         81.94         79.16         4.21 o                         
   0   1   6        728.14        731.93        15.24 o                         
   1   1   6       2929.15       3155.11        37.93 o                         
   2   1   6          8.96         10.59         1.92 o                         
   3   1   6          2.27          2.19         1.80 o                         
   4   1   6         44.43         49.32         5.65 o                         
   5   1   6         27.39         31.75         4.55 o                         
   6   1   6        145.33        120.10         9.20 o                         
   7   1   6         92.41         96.90         4.19 o                         
   8   1   6         12.62         13.34         1.78 o                         
   9   1   6         50.11         53.07         4.19 o                         
 -10   2   6         47.83         49.76         5.53 o                         
  -9   2   6          3.43          1.23         1.35 o                         
  -8   2   6         35.25         33.94         3.81 o                         
  -7   2   6          0.11          1.37         1.78 o                         
  -6   2   6         12.02          9.91         5.17 o                         
  -5   2   6        444.90        456.66        29.08 o                         
  -4   2   6         53.17         47.62         8.62 o                         
  -3   2   6          0.34          2.59         1.53 o                         
  -2   2   6         71.56         80.43         4.02 o                         
  -1   2   6         82.20         81.72         5.56 o                         
   0   2   6         12.39         15.61         2.09 o                         
   1   2   6        552.94        496.46        12.52 o                         
   2   2   6       1095.07       1030.72        26.52 o                         
   3   2   6         23.19         15.44         3.32 o                         
   4   2   6        208.59        184.79        13.75 o                         
   5   2   6        130.34        126.57         4.65 o                         
   6   2   6         37.85         39.77         3.84 o                         
   7   2   6         30.41         28.10         2.64 o                         
   8   2   6         61.72         72.44         3.73 o                         
   9   2   6         40.66         44.13         4.44 o                         
 -10   3   6        146.75        159.78         9.57 o                         
  -9   3   6        100.43        100.89         6.12 o                         
  -8   3   6          9.15         10.38         2.27 o                         
  -7   3   6          8.21         10.47         3.28 o                         
  -6   3   6        123.66        134.85         6.18 o                         
  -5   3   6         11.37          9.54         3.39 o                         
  -4   3   6        189.58        166.59        17.89 o                         
  -3   3   6        236.23        282.36        14.10 o                         
  -2   3   6        866.41        866.81        20.31 o                         
  -1   3   6        390.80        387.15        13.04 o                         
   0   3   6        486.20        517.96        14.56 o                         
   1   3   6          7.87          9.64         1.93 o                         
   2   3   6       1086.33       1158.70        22.05 o                         
   3   3   6        522.84        500.83        21.91 o                         
   4   3   6        467.19        433.87        32.48 o                         
   5   3   6         34.77         31.95         2.44 o                         
   6   3   6          3.02          1.82         1.55 o                         
   7   3   6          0.01          0.30         1.30 o                         
   8   3   6          9.83         10.26         1.89 o                         
 -10   4   6          8.27          9.89         1.81 o                         
  -9   4   6         26.41         32.45         3.62 o                         
  -8   4   6         79.65         63.54         5.15 o                         
  -7   4   6         81.91         68.76         5.15 o                         
  -6   4   6          9.26         13.11         2.46 o                         
  -5   4   6        135.76        132.29        17.24 o                         
  -4   4   6         15.65         15.89         3.99 o                         
  -3   4   6       1214.33       1254.38        32.26 o                         
  -2   4   6        671.58        719.92        23.79 o                         
  -1   4   6        248.96        247.07        11.23 o                         
   0   4   6        168.54        249.97        14.14 o                         
   1   4   6         41.55         30.42         5.05 o                         
   2   4   6          6.98          8.33         2.48 o                         
   3   4   6        233.18        212.36        16.72 o                         
   4   4   6        513.40        547.26         9.61 o                         
   5   4   6          5.84          2.70         0.95 o                         
   6   4   6         69.78         70.59         4.17 o                         
   7   4   6         40.70         38.93         3.77 o                         
   8   4   6        107.97        136.52         8.35 o                         
 -10   5   6          3.55          2.92         1.77 o                         
  -9   5   6          0.67         -0.11         1.38 o                         
  -8   5   6        102.40         91.29         6.05 o                         
  -7   5   6         18.29         21.43         3.32 o                         
  -6   5   6         25.51         23.98         3.01 o                         
  -5   5   6         31.22         24.28         7.37 o                         
  -4   5   6         27.00         27.11         5.33 o                         
  -3   5   6         89.05        116.29        10.54 o                         
  -2   5   6          0.16         -1.33         2.22 o                         
  -1   5   6        467.95        560.08        31.52 o                         
   0   5   6        279.86        336.99        25.09 o                         
   1   5   6         37.75         28.09         5.09 o                         
   2   5   6          1.16          6.86         2.98 o                         
   3   5   6        109.17         97.51         5.27 o                         
   4   5   6       1434.94       1425.44        17.83 o                         
   5   5   6          5.92          2.97         1.03 o                         
   6   5   6          3.52          2.15         1.66 o                         
   7   5   6         19.65         16.31         2.47 o                         
   8   5   6         18.15         12.14         1.67 o                         
 -10   6   6          4.79          2.28         1.34 o                         
  -9   6   6          3.50          1.73         1.81 o                         
  -8   6   6         23.74         18.82         2.17 o                         
  -7   6   6         39.77         37.27         3.79 o                         
  -6   6   6         19.00         22.72         2.85 o                         
  -5   6   6         22.49         19.71         3.69 o                         
  -4   6   6         25.09         20.42         4.87 o                         
  -3   6   6         37.46         37.32         6.40 o                         
  -2   6   6         67.00         72.12        12.18 o                         
  -1   6   6         11.03         13.47         3.99 o                         
   0   6   6         98.79        128.49        16.90 o                         
   1   6   6         23.61         20.82         7.18 o                         
   2   6   6         18.14         19.90         7.54 o                         
   3   6   6          0.66          0.53         1.04 o                         
   4   6   6        154.45        150.28         5.31 o                         
   5   6   6         25.10         23.50         2.23 o                         
   6   6   6         99.40         98.25         4.74 o                         
   7   6   6         14.70         14.85         2.24 o                         
  -9   7   6          1.88          2.55         2.09 o                         
  -8   7   6          7.61          2.69         1.94 o                         
  -7   7   6          2.55          2.78         1.32 o                         
  -6   7   6          3.92          6.85         2.77 o                         
  -5   7   6          4.45          4.27         2.04 o                         
  -4   7   6        148.01        133.05         9.40 o                         
  -3   7   6        242.42        239.29        23.74 o                         
  -2   7   6         26.67         18.94         4.53 o                         
  -1   7   6         81.51         93.58        10.44 o                         
   0   7   6          1.12          3.61         4.08 o                         
   1   7   6          0.70          2.76         0.71 o                         
   2   7   6          5.98          4.74         1.10 o                         
   3   7   6        106.38         90.19         4.77 o                         
   4   7   6        139.62        117.36         3.91 o                         
   5   7   6        237.69        258.77         7.84 o                         
   6   7   6          5.32          8.63         1.67 o                         
   7   7   6         16.38         15.60         2.04 o                         
  -9   8   6          0.05         -1.39         2.13 o                         
  -8   8   6          4.33          3.64         1.55 o                         
  -7   8   6         15.87         16.64         2.76 o                         
  -6   8   6         19.63         17.95         4.27 o                         
  -5   8   6        310.71        316.59        15.24 o                         
  -4   8   6        162.50        151.87        10.28 o                         
  -3   8   6        652.55        604.69        20.24 o                         
  -2   8   6         15.75         12.67         1.96 o                         
  -1   8   6         62.88         59.30         5.49 o                         
   0   8   6        516.42        522.99        13.13 o                         
   1   8   6         65.38         55.34         3.67 o                         
   2   8   6         10.36          9.53         1.79 o                         
   3   8   6         72.98         64.25         5.05 o                         
   4   8   6         13.25         10.78         2.27 o                         
   5   8   6          3.43          4.48         1.25 o                         
   6   8   6         22.01         19.95         2.11 o                         
  -9   9   6         19.11         21.87         3.38 o                         
  -8   9   6         37.99         49.38         3.79 o                         
  -7   9   6          8.02          9.28         2.19 o                         
  -6   9   6        235.19        245.96        16.08 o                         
  -5   9   6        422.11        398.78        17.58 o                         
  -4   9   6         32.89         34.65         5.01 o                         
  -3   9   6        536.30        520.06        19.14 o                         
  -2   9   6         35.57         27.46         3.74 o                         
  -1   9   6          9.99          8.38         2.20 o                         
   0   9   6        251.19        197.29        16.82 o                         
   1   9   6        166.94        187.72         5.97 o                         
   2   9   6          5.36          5.37         1.62 o                         
   3   9   6         15.40         13.78         2.50 o                         
   4   9   6          0.14         -0.48         0.99 o                         
   5   9   6         23.55         22.33         2.10 o                         
  -8  10   6          0.72          4.89         1.47 o                         
  -7  10   6          0.53          0.69         2.62 o                         
  -6  10   6         40.03         33.52         3.92 o                         
  -5  10   6        376.35        395.37        17.14 o                         
  -4  10   6        308.08        307.76        14.93 o                         
  -3  10   6        192.80        175.52        11.09 o                         
  -2  10   6         12.67         14.78         4.76 o                         
  -1  10   6          0.70          0.15         1.67 o                         
   0  10   6          5.86          6.31         1.61 o                         
   1  10   6         30.48         43.99        16.34 o                         
   2  10   6          7.39         11.72         2.59 o                         
   3  10   6         10.42         12.17         1.82 o                         
   4  10   6          5.04          2.68         0.97 o                         
   5  10   6          1.45          1.34         0.93 o                         
  -7  11   6          1.11          1.57         2.02 o                         
  -6  11   6        437.56        474.62        17.20 o                         
  -5  11   6        121.23        117.59         9.00 o                         
  -4  11   6          4.25          1.27         1.81 o                         
  -3  11   6          4.98          4.92         2.30 o                         
  -2  11   6          6.59         56.32        42.25 o                         
  -1  11   6          0.75          3.66         1.49 o                         
   0  11   6          2.69         -0.59         1.91 o                         
   1  11   6         21.93        365.22       237.50 o                         
   2  11   6         12.32         70.02        60.71 o                         
   3  11   6          0.00         -0.66         0.84 o                         
   4  11   6          4.92          4.51         0.91 o                         
  -7  12   6          2.23          1.88         1.48 o                         
  -6  12   6         60.50         59.36         5.55 o                         
  -5  12   6          5.34          1.73         1.06 o                         
  -4  12   6         32.35         31.46         3.02 o                         
  -3  12   6         22.95         17.93         3.61 o                         
  -2  12   6          2.64        140.77       101.22 o                         
  -1  12   6         21.45         24.93         3.05 o                         
   0  12   6          9.19         44.12        38.60 o                         
   1  12   6         23.66         95.87        91.67 o                         
   2  12   6          1.01          1.66         1.01 o                         
   3  12   6        130.36        151.53         5.44 o                         
  -5  13   6          2.99          2.33         1.06 o                         
  -4  13   6          6.28          6.47         1.40 o                         
  -3  13   6          0.84         -1.32         1.65 o                         
  -2  13   6          0.91         -0.07         1.73 o                         
  -1  13   6          4.35         68.29         7.84 o                         
   0  13   6         56.12        106.69        55.42 o                         
   1  13   6         87.86         93.26         4.31 o                         
  -3  14   6         22.49         69.25         5.95 o                         
  -2  14   6         29.90         22.75         2.93 o                         
  -1 -16   7          4.80          1.69         1.45 o                         
   0 -16   7          0.97          3.21         1.82 o                         
   1 -16   7          1.42          0.72         1.04 o                         
   2 -16   7          6.83         11.59         2.93 o                         
   3 -16   7        128.74        147.64         8.58 o                         
   4 -16   7         13.81         19.19         3.12 o                         
  -3 -15   7          1.41          1.28         1.44 o                         
  -2 -15   7          2.26          3.38         1.92 o                         
  -1 -15   7          7.30          1.97         1.91 o                         
   0 -15   7         13.27         13.24         3.50 o                         
   1 -15   7          0.82          1.32         2.18 o                         
   2 -15   7         66.28         76.56         7.14 o                         
   3 -15   7         11.74          5.77         2.45 o                         
   4 -15   7         41.52         44.08         5.14 o                         
   5 -15   7         25.24         28.95         2.64 o                         
  -4 -14   7          0.31         -0.05         1.00 o                         
  -3 -14   7          8.70          9.08         2.87 o                         
  -2 -14   7          4.83          5.24         2.71 o                         
  -1 -14   7         12.19         12.52         3.51 o                         
   0 -14   7          9.30          5.18         2.31 o                         
   1 -14   7          3.79          2.55         2.36 o                         
   2 -14   7         39.47         34.72         5.25 o                         
   3 -14   7         78.98         75.43         5.08 o                         
   4 -14   7          0.02         -0.06         1.19 o                         
   5 -14   7          8.85          9.41         1.89 o                         
   6 -14   7          3.29          5.01         1.35 o                         
  -5 -13   7          5.41          2.29         1.21 o                         
  -4 -13   7         23.69         14.30         3.36 o                         
  -3 -13   7          7.51          4.84         2.43 o                         
  -2 -13   7         33.85         35.34         5.56 o                         
  -1 -13   7         15.74         12.13         3.38 o                         
   0 -13   7         18.29         22.07         4.50 o                         
   1 -13   7         12.12         11.85         3.69 o                         
   2 -13   7          6.89         13.40         2.48 o                         
   3 -13   7        103.73        112.29         6.47 o                         
   4 -13   7        161.43        156.26        10.51 o                         
   5 -13   7          2.86          1.09         1.69 o                         
   6 -13   7          2.92          0.65         0.97 o                         
   7 -13   7         54.79         46.25         3.24 o                         
  -6 -12   7          0.03          1.17         1.21 o                         
  -5 -12   7          8.66          7.16         1.78 o                         
  -4 -12   7        130.96        118.44         9.44 o                         
  -3 -12   7          2.09         -0.49         2.35 o                         
  -2 -12   7         36.86         33.90         5.45 o                         
  -1 -12   7         25.94         24.27         4.67 o                         
   0 -12   7          9.03          6.26         2.59 o                         
   1 -12   7        150.48        147.99         7.60 o                         
   2 -12   7         25.15         28.87         3.36 o                         
   3 -12   7        131.68        136.52         7.33 o                         
   4 -12   7         17.08          8.75         2.26 o                         
   5 -12   7         28.55         24.47         3.11 o                         
   6 -12   7          8.20         10.32         2.12 o                         
   7 -12   7         17.25         13.93         2.21 o                         
   8 -12   7          6.80          6.55         1.35 o                         
  -7 -11   7          0.77         -1.19         1.52 o                         
  -6 -11   7         25.80         17.96         3.30 o                         
  -5 -11   7         31.78         27.53         4.67 o                         
  -4 -11   7         61.67         52.73         6.50 o                         
  -3 -11   7         18.24         24.77         4.47 o                         
  -2 -11   7         22.37         15.06         3.98 o                         
  -1 -11   7       1218.00       1262.46        32.87 o                         
   0 -11   7         21.43         26.76         3.22 o                         
   1 -11   7          1.33         -0.73         1.77 o                         
   2 -11   7        122.77        123.22         6.74 o                         
   3 -11   7         46.66         43.46         4.19 o                         
   4 -11   7          6.23          2.12         1.40 o                         
   5 -11   7         74.10         88.73         5.92 o                         
   6 -11   7        160.84        154.40        10.49 o                         
   7 -11   7        234.49        222.96        11.86 o                         
   8 -11   7        120.56        127.96         5.65 o                         
  -7 -10   7          0.47          2.74         1.90 o                         
  -6 -10   7          1.13          2.48         2.23 o                         
  -5 -10   7          3.82          4.02         2.61 o                         
  -4 -10   7         48.31         46.48         6.25 o                         
  -3 -10   7          8.22         13.69         3.80 o                         
  -2 -10   7         13.88         10.51         2.90 o                         
  -1 -10   7        522.75        591.10        21.41 o                         
   0 -10   7        420.08        427.74        62.07 o                         
   1 -10   7         24.42         20.95         3.50 o                         
   2 -10   7        387.84        382.87        13.69 o                         
   3 -10   7         61.72         62.02         7.00 o                         
   4 -10   7        134.98        131.60         7.00 o                         
   5 -10   7          5.75          2.47         1.49 o                         
   6 -10   7        741.99        792.73        24.55 o                         
   7 -10   7         32.99         26.87         4.84 o                         
   8 -10   7        115.09        117.28         8.27 o                         
  -8  -9   7          4.36          6.76         1.39 o                         
  -7  -9   7          0.12         -1.12         1.27 o                         
  -6  -9   7        164.68        162.06         7.57 o                         
  -5  -9   7         97.89         96.76         8.99 o                         
  -4  -9   7         70.82         65.53         7.36 o                         
  -3  -9   7          8.59          8.16         2.85 o                         
  -2  -9   7        144.37        119.25        17.37 o                         
  -1  -9   7         22.77         20.29         6.45 o                         
   0  -9   7         69.87         61.24        11.93 o                         
   1  -9   7         35.75         29.60         5.60 o                         
   2  -9   7         23.48         15.78         4.42 o                         
   3  -9   7          2.73          2.65         1.43 o                         
   4  -9   7         21.04         20.21         3.84 o                         
   5  -9   7        173.79        190.61         8.51 o                         
   6  -9   7        321.82        327.75        16.10 o                         
   7  -9   7          8.20         12.27         3.70 o                         
   8  -9   7        295.04        318.53        14.33 o                         
   9  -9   7         20.57         28.08         2.59 o                         
  -8  -8   7          1.50         -1.07         1.16 o                         
  -7  -8   7         10.59         11.76         3.38 o                         
  -6  -8   7          0.03          1.74         2.47 o                         
  -5  -8   7          0.06          1.81         1.98 o                         
  -4  -8   7          9.96          9.95         3.01 o                         
  -3  -8   7         13.82          8.08         4.20 o                         
  -2  -8   7          0.66          0.07         2.24 o                         
  -1  -8   7          2.35          5.96         2.64 o                         
   0  -8   7        740.46        665.43        24.88 o                         
   1  -8   7         18.31         22.82         4.53 o                         
   2  -8   7         31.55         31.62         5.57 o                         
   3  -8   7          0.05         -0.43         2.26 o                         
   4  -8   7         55.53         60.09         6.41 o                         
   5  -8   7          4.77          1.76         2.05 o                         
   6  -8   7          0.08         -0.72         1.19 o                         
   7  -8   7        382.60        379.49        11.71 o                         
   8  -8   7         18.86         22.74         2.79 o                         
   9  -8   7          2.51          3.20         0.91 o                         
  -9  -7   7          0.12          1.96         1.29 o                         
  -8  -7   7         16.52         16.01         2.47 o                         
  -7  -7   7          0.60         -1.55         2.03 o                         
  -6  -7   7         64.86         66.95         7.13 o                         
  -5  -7   7        315.94        325.04        16.27 o                         
  -4  -7   7         65.75         75.22        14.31 o                         
  -3  -7   7         30.38         18.82         7.00 o                         
  -2  -7   7         10.12         18.95         4.62 o                         
  -1  -7   7          4.65          4.43         2.30 o                         
   0  -7   7        758.44        739.06        24.61 o                         
   1  -7   7         32.99         30.48         5.13 o                         
   2  -7   7         36.79         31.81         5.60 o                         
   3  -7   7          6.06          3.95         2.82 o                         
   4  -7   7          4.40          2.47         3.20 o                         
   5  -7   7         33.93         38.40         3.76 o                         
   6  -7   7        496.13        489.10        16.26 o                         
   7  -7   7        279.66        306.04        10.78 o                         
   8  -7   7        195.51        195.25         8.00 o                         
   9  -7   7         30.05         30.41         2.77 o                         
  -9  -6   7          1.11          3.38         1.49 o                         
  -8  -6   7          3.14          2.70         1.74 o                         
  -7  -6   7         22.26         26.23         4.66 o                         
  -6  -6   7          6.84          5.86         2.34 o                         
  -5  -6   7        420.46        454.08        12.87 o                         
  -4  -6   7         23.16         22.35         7.57 o                         
  -3  -6   7         21.50         19.78         6.91 o                         
  -2  -6   7         93.01        113.51         9.99 o                         
  -1  -6   7        761.34        791.66        20.56 o                         
   0  -6   7        900.96        889.16        59.60 o                         
   1  -6   7        903.61        897.24       105.45 o                         
   2  -6   7        953.94        930.38        32.12 o                         
   3  -6   7         16.00         16.45         3.96 o                         
   4  -6   7        176.69        147.73        18.33 o                         
   5  -6   7         11.66         12.42         2.23 o                         
   6  -6   7         53.60         58.74         4.75 o                         
   7  -6   7         46.01         46.37         4.44 o                         
   8  -6   7         55.17         48.95         4.17 o                         
   9  -6   7          0.90          1.86         2.83 o                         
  -9  -5   7         13.66         14.14         2.83 o                         
  -8  -5   7         44.95         50.27         4.08 o                         
  -7  -5   7        336.94        339.94        16.27 o                         
  -6  -5   7          9.42         13.53         3.24 o                         
  -5  -5   7         15.61         20.48         3.54 o                         
  -4  -5   7          3.51          1.74         3.94 o                         
  -3  -5   7        170.92        201.16        19.95 o                         
  -2  -5   7         42.16         38.93         5.78 o                         
  -1  -5   7       1033.76       1042.87        65.42 o                         
   0  -5   7        493.13        498.66        37.30 o                         
   1  -5   7         51.63         58.77         6.03 o                         
   2  -5   7        399.23        469.15        17.81 o                         
   3  -5   7         96.63         87.46         8.63 o                         
   4  -5   7         11.12          7.93         4.83 o                         
   5  -5   7        123.65        127.97         4.88 o                         
   6  -5   7        160.11        152.40         6.16 o                         
   7  -5   7         35.37         38.32         4.07 o                         
   8  -5   7         15.62         10.75         2.29 o                         
   9  -5   7          0.00         -0.99         2.24 o                         
  -9  -4   7          5.37          8.92         2.69 o                         
  -8  -4   7         16.11         15.61         2.38 o                         
  -7  -4   7        420.37        459.66        18.77 o                         
  -6  -4   7         22.76         22.44         4.16 o                         
  -5  -4   7         63.09         70.88        12.78 o                         
  -4  -4   7          0.78          6.63         5.10 o                         
  -3  -4   7         78.27         89.01        12.80 o                         
  -2  -4   7       2523.78       2545.43        51.25 o                         
  -1  -4   7        616.85        642.41        21.30 o                         
   0  -4   7       1157.75       1194.27       108.13 o                         
   1  -4   7         13.50         16.94         4.99 o                         
   2  -4   7        714.43        797.26        35.15 o                         
   3  -4   7        322.61        323.98        16.24 o                         
   4  -4   7         17.48         14.73         4.10 o                         
   5  -4   7         50.98         46.50         7.39 o                         
   6  -4   7          0.72         -0.16         0.99 o                         
   7  -4   7          5.66          4.69         1.46 o                         
   8  -4   7         10.85         15.95         2.65 o                         
   9  -4   7         20.66         16.86         3.41 o                         
 -10  -3   7          2.42          3.26         1.02 o                         
  -9  -3   7         66.95         60.53         4.25 o                         
  -8  -3   7          0.01          0.23         1.18 o                         
  -7  -3   7         37.73         38.12         5.46 o                         
  -6  -3   7        136.20        151.23         6.98 o                         
  -5  -3   7        367.36        336.64        27.28 o                         
  -4  -3   7          5.57          4.14         4.30 o                         
  -3  -3   7        104.71        117.44        14.22 o                         
  -2  -3   7       1395.90       1440.33        32.65 o                         
  -1  -3   7         63.35         69.49         8.17 o                         
   0  -3   7       3769.60       3912.98        73.76 o                         
   1  -3   7         20.06         42.59         7.96 o                         
   2  -3   7        143.14        115.93         9.15 o                         
   3  -3   7        803.87        872.25        20.87 o                         
   4  -3   7        229.42        217.08        19.42 o                         
   5  -3   7         50.79         49.80         7.79 o                         
   6  -3   7          9.73          8.44         1.61 o                         
   7  -3   7        413.65        398.87        18.10 o                         
   8  -3   7          1.38          2.69         1.57 o                         
   9  -3   7          4.32          2.80         1.80 o                         
 -10  -2   7          0.51          0.93         1.20 o                         
  -9  -2   7          0.62          0.08         1.14 o                         
  -8  -2   7          7.31          9.55         2.09 o                         
  -7  -2   7        543.11        615.34        21.14 o                         
  -6  -2   7        223.11        245.07        12.36 o                         
  -5  -2   7         51.23         45.43        10.68 o                         
  -4  -2   7        153.32        145.47        16.42 o                         
  -3  -2   7         17.68         29.50         8.30 o                         
  -2  -2   7         12.94         14.30         3.34 o                         
  -1  -2   7        497.82        521.93        51.55 o                         
   0  -2   7       2320.25       2189.19        52.84 o                         
   1  -2   7          4.10          4.28         2.27 o                         
   2  -2   7       2361.50       2565.06        36.10 o                         
   3  -2   7          1.56          1.13         1.55 o                         
   4  -2   7        128.78        129.73         8.95 o                         
   5  -2   7          9.22          4.00         3.06 o                         
   6  -2   7         42.57         36.58         3.60 o                         
   7  -2   7        231.92        200.56         7.06 o                         
   8  -2   7         21.11         18.88         2.19 o                         
   9  -2   7          6.90          9.02         3.06 o                         
 -10  -1   7         26.68         26.59         3.73 o                         
  -9  -1   7          0.21         -0.69         2.00 o                         
  -8  -1   7        156.59        164.23        11.31 o                         
  -7  -1   7         10.57         13.16         3.52 o                         
  -6  -1   7        129.82        145.47         9.60 o                         
  -5  -1   7        798.42        702.13        38.15 o                         
  -4  -1   7        349.20        330.72        23.66 o                         
  -3  -1   7         48.08         39.13         7.59 o                         
  -2  -1   7         60.92         51.26         8.23 o                         
  -1  -1   7        801.87        775.55        42.84 o                         
   0  -1   7       1917.40       2173.24        35.16 o                         
   1  -1   7        624.20        640.37        19.97 o                         
   2  -1   7        721.76        695.68        17.86 o                         
   3  -1   7         72.69         73.28         6.29 o                         
   4  -1   7         16.81         11.12         3.40 o                         
   5  -1   7         11.98         14.20         2.57 o                         
   6  -1   7         26.48         22.33         2.90 o                         
   7  -1   7         40.25         30.34         2.79 o                         
   8  -1   7         37.55         43.67         3.16 o                         
   9  -1   7        112.68        106.68         4.96 o                         
 -10   0   7          4.01          2.92         1.92 o                         
  -9   0   7         13.34         11.82         3.42 o                         
  -8   0   7          4.48          6.36         3.16 o                         
  -7   0   7         38.93         36.75         5.16 o                         
  -6   0   7        417.93        442.07        50.08 o                         
  -5   0   7         19.45         15.89         5.50 o                         
  -4   0   7        125.67        129.51        14.47 o                         
  -3   0   7        972.38        960.48        36.50 o                         
  -2   0   7         81.70         91.55         7.11 o                         
  -1   0   7        142.36        161.55         9.60 o                         
   0   0   7        447.79        478.27        13.06 o                         
   1   0   7       2700.99       2937.25        56.56 o                         
   2   0   7          0.00          1.32         1.51 o                         
   3   0   7         32.26         34.33         5.33 o                         
   4   0   7          6.30          1.83         2.00 o                         
   5   0   7          1.99          0.79         1.35 o                         
   6   0   7         38.37         44.95         4.14 o                         
   7   0   7        110.41        106.49         6.34 o                         
   8   0   7        210.18        207.30         8.21 o                         
   9   0   7         33.18         42.46         3.02 o                         
 -10   1   7        222.38        210.20        10.67 o                         
  -9   1   7         31.93         26.82         4.74 o                         
  -8   1   7         43.70         42.69         4.14 o                         
  -7   1   7          2.15          3.09         2.50 o                         
  -6   1   7         49.70         58.12         7.79 o                         
  -5   1   7        326.92        307.05        24.94 o                         
  -4   1   7          7.46          9.56         4.73 o                         
  -3   1   7        120.64        114.90        12.58 o                         
  -2   1   7         99.96        107.07         5.53 o                         
  -1   1   7        249.43        241.45         8.00 o                         
   0   1   7       1192.86       1227.89        21.74 o                         
   1   1   7       3866.60       4028.74        67.77 o                         
   2   1   7       1221.77       1151.08        30.38 o                         
   3   1   7         45.04         35.95         6.18 o                         
   4   1   7         11.62          9.42         2.83 o                         
   5   1   7        154.90        154.28         4.51 o                         
   6   1   7        129.80        154.73         6.16 o                         
   7   1   7         36.49         37.70         3.04 o                         
   8   1   7          0.45          2.17         2.25 o                         
   9   1   7        104.78        119.35         6.78 o                         
 -10   2   7          1.35          5.88         2.57 o                         
  -9   2   7         22.18         23.84         3.78 o                         
  -8   2   7          1.24          1.75         2.50 o                         
  -7   2   7         17.61         17.49         4.02 o                         
  -6   2   7        494.74        512.56        12.87 o                         
  -5   2   7        148.83        129.13        15.79 o                         
  -4   2   7       1038.18       1116.67        42.35 o                         
  -3   2   7         11.68         13.96         3.07 o                         
  -2   2   7         27.05         26.32         3.00 o                         
  -1   2   7        593.62        668.51        17.24 o                         
   0   2   7        802.33        873.09        23.19 o                         
   1   2   7       2887.49       2884.10        46.97 o                         
   2   2   7        201.42        193.50        10.57 o                         
   3   2   7         12.64          7.36         2.88 o                         
   4   2   7        118.83        110.46        16.55 o                         
   5   2   7        196.58        180.12         6.41 o                         
   6   2   7        109.26        114.35         5.24 o                         
   7   2   7          5.92          8.31         1.99 o                         
   8   2   7          5.49         10.03         2.69 o                         
 -10   3   7          2.04          3.64         1.77 o                         
  -9   3   7          5.23          4.75         1.72 o                         
  -8   3   7         53.54         62.62         7.15 o                         
  -7   3   7          2.15          0.44         2.11 o                         
  -6   3   7         92.95         98.12         4.76 o                         
  -5   3   7         51.56         68.69        12.87 o                         
  -4   3   7        733.55        773.00        39.71 o                         
  -3   3   7         30.86         33.10         5.04 o                         
  -2   3   7         21.57         17.61         3.10 o                         
  -1   3   7         61.58         64.55         7.23 o                         
   0   3   7       1648.39       1797.69        38.60 o                         
   1   3   7         37.84         45.06         4.85 o                         
   2   3   7        109.01        117.72         7.38 o                         
   3   3   7         74.02         81.48         9.43 o                         
   4   3   7        404.79        386.20         7.96 o                         
   5   3   7          0.53          0.15         1.09 o                         
   6   3   7          7.95          3.50         1.50 o                         
   7   3   7         22.04         19.16         2.69 o                         
   8   3   7         35.58         31.48         2.82 o                         
 -10   4   7         45.04         51.00         3.40 o                         
  -9   4   7         10.61          8.31         2.06 o                         
  -8   4   7         15.10         13.08         2.65 o                         
  -7   4   7        165.40        156.18         7.63 o                         
  -6   4   7        104.85        105.08         4.97 o                         
  -5   4   7        189.28        177.14        20.99 o                         
  -4   4   7        262.56        272.60        24.71 o                         
  -3   4   7          0.06         -1.56         2.39 o                         
  -2   4   7        623.61        676.97        24.30 o                         
  -1   4   7        350.02        343.25        17.38 o                         
   0   4   7         47.79         49.29         6.71 o                         
   1   4   7         87.66         95.05         9.79 o                         
   2   4   7        131.66        121.26         9.24 o                         
   3   4   7         11.09         11.44         1.52 o                         
   4   4   7        326.08        300.41         7.24 o                         
   5   4   7         31.47         28.77         2.28 o                         
   6   4   7         40.28         47.09         3.02 o                         
   7   4   7         14.33         11.35         2.13 o                         
   8   4   7          5.49         10.14         1.70 o                         
 -10   5   7         22.63         29.68         3.51 o                         
  -9   5   7          0.86         -2.17         2.17 o                         
  -8   5   7        297.89        301.77        10.81 o                         
  -7   5   7          0.25         -0.44         2.47 o                         
  -6   5   7        497.63        511.27        13.59 o                         
  -5   5   7         53.04         62.47         4.46 o                         
  -4   5   7        159.87        156.76        13.01 o                         
  -3   5   7        126.22        115.33        10.79 o                         
  -2   5   7        128.35        120.86        11.08 o                         
  -1   5   7         61.29         58.07        11.15 o                         
   0   5   7         23.42         25.81         7.37 o                         
   1   5   7          0.00          3.82         2.72 o                         
   2   5   7          1.50          3.05         5.29 o                         
   3   5   7         18.81         14.75         1.35 o                         
   4   5   7        541.11        511.07         9.69 o                         
   5   5   7         16.06         14.05         1.58 o                         
   6   5   7         79.45         81.26         5.31 o                         
   7   5   7          5.42          5.33         2.18 o                         
  -9   6   7         15.12          9.27         3.11 o                         
  -8   6   7          1.34          0.78         1.18 o                         
  -7   6   7         18.57         14.53         2.38 o                         
  -6   6   7         10.31          5.29         2.36 o                         
  -5   6   7         45.22         50.14         6.07 o                         
  -4   6   7         11.72         12.19         2.65 o                         
  -3   6   7         79.10         63.52         8.53 o                         
  -2   6   7         28.57         14.13         5.18 o                         
  -1   6   7         22.75         20.10         6.95 o                         
   0   6   7         50.27         42.92        10.16 o                         
   1   6   7        175.49        136.94         7.79 o                         
   2   6   7          8.22          4.73         1.14 o                         
   3   6   7          3.00          2.01         0.87 o                         
   4   6   7         37.20         27.00         2.12 o                         
   5   6   7          9.70          7.22         1.28 o                         
   6   6   7          0.09          3.12         4.43 o                         
   7   6   7          0.32         -0.28         2.16 o                         
  -9   7   7          0.63          0.10         1.70 o                         
  -8   7   7          0.38          0.10         1.91 o                         
  -7   7   7        114.61        108.89         8.80 o                         
  -6   7   7         16.26         15.67         3.83 o                         
  -5   7   7         46.61         43.16         5.71 o                         
  -4   7   7        302.13        293.53        14.30 o                         
  -3   7   7        250.85        226.04         8.20 o                         
  -2   7   7          2.94          0.01         1.62 o                         
  -1   7   7          0.34          0.27         1.47 o                         
   0   7   7         46.39         49.25         3.15 o                         
   1   7   7         66.33         51.78         4.19 o                         
   2   7   7         17.31         13.21         1.50 o                         
   3   7   7         66.19         50.58         3.53 o                         
   4   7   7         77.02         80.23         3.80 o                         
   5   7   7         59.36         56.49         3.56 o                         
   6   7   7          0.90          2.50         1.31 o                         
  -9   8   7          1.65          3.20         1.98 o                         
  -8   8   7          4.49          4.61         1.69 o                         
  -7   8   7         73.78         70.16         5.07 o                         
  -6   8   7         30.35         31.58         5.00 o                         
  -5   8   7          0.39          3.52         2.56 o                         
  -4   8   7        134.86        112.82         9.09 o                         
  -3   8   7        279.03        247.36         8.71 o                         
  -2   8   7          0.10          0.07         1.13 o                         
  -1   8   7         53.59         59.08         7.16 o                         
   0   8   7         73.72         69.69         3.85 o                         
   1   8   7         19.25         14.85         1.81 o                         
   2   8   7          0.00         -0.64         1.11 o                         
   3   8   7         64.19         61.57         3.42 o                         
   4   8   7         96.18         89.51         4.51 o                         
   5   8   7          0.59          0.25         0.84 o                         
   6   8   7         35.83         32.67         2.59 o                         
  -8   9   7         23.11         23.31         2.69 o                         
  -7   9   7         10.78         11.29         2.16 o                         
  -6   9   7         14.73         14.86         2.31 o                         
  -5   9   7        103.01        104.76         8.88 o                         
  -4   9   7         18.14         18.36         3.79 o                         
  -3   9   7        276.10        242.25        27.57 o                         
  -2   9   7         29.67         25.57         3.44 o                         
  -1   9   7         12.95          9.26         1.63 o                         
   0   9   7        181.92        205.39        16.38 o                         
   1   9   7         21.78         23.19         2.21 o                         
   2   9   7         11.49         10.85         2.86 o                         
   3   9   7         23.44         18.48         2.12 o                         
   4   9   7          6.62          9.28         1.57 o                         
   5   9   7          0.51          1.14         1.11 o                         
  -8  10   7        165.53        167.21         5.86 o                         
  -7  10   7         34.54         35.68         3.22 o                         
  -6  10   7          0.06         -0.88         1.68 o                         
  -5  10   7        216.05        209.75        12.19 o                         
  -4  10   7         60.19         62.13         6.74 o                         
  -3  10   7         66.83         65.87         6.65 o                         
  -2  10   7         37.01         34.92         6.02 o                         
  -1  10   7         24.29         13.55        12.91 o                         
   0  10   7         19.76         95.26        53.40 o                         
   1  10   7          4.07          1.39         1.21 o                         
   2  10   7          1.52          1.43         1.01 o                         
   3  10   7          8.12          7.26         1.39 o                         
   4  10   7         31.64         33.24         2.30 o                         
  -7  11   7          2.23          4.09         2.12 o                         
  -6  11   7          1.39          3.82         2.26 o                         
  -5  11   7          6.86          3.06         2.10 o                         
  -4  11   7         42.87         43.88         5.30 o                         
  -3  11   7         15.07         14.28         2.32 o                         
  -2  11   7          0.10         90.80        68.64 o                         
  -1  11   7          5.01        177.40       122.51 o                         
   0  11   7         11.57        232.88       140.21 o                         
   1  11   7          4.59          1.72         5.81 o                         
   2  11   7         11.88         10.15         1.86 o                         
   3  11   7         10.03          8.26         1.23 o                         
  -6  12   7         48.68         56.72         3.37 o                         
  -5  12   7          0.18         -1.38         1.85 o                         
  -4  12   7          4.31          1.75         0.99 o                         
  -3  12   7         13.13         16.67         3.43 o                         
  -2  12   7         10.76        190.70       114.74 o                         
  -1  12   7          0.16        233.47       148.21 o                         
   1  12   7          0.01         71.20        85.14 o                         
   2  12   7         38.74         40.04         2.76 o                         
  -4  13   7          0.71         -0.52         1.25 o                         
  -3  13   7          0.02         -1.12         1.53 o                         
  -2  13   7         69.05        110.55         8.03 o                         
  -1  13   7          9.49          4.64         3.55 o                         
  -1 -16   8          7.09          2.56         1.42 o                         
   0 -16   8          0.10         -0.15         1.37 o                         
   1 -16   8         40.52         45.62         4.93 o                         
   2 -16   8          0.18          1.92         1.66 o                         
   3 -16   8          1.13          3.09         1.43 o                         
   4 -16   8          0.64         -0.23         0.98 o                         
  -3 -15   8         20.81         23.72         3.28 o                         
  -2 -15   8         10.24         10.16         2.77 o                         
  -1 -15   8          8.56          6.82         2.38 o                         
   0 -15   8          8.93         11.64         2.92 o                         
   1 -15   8          4.90          8.42         2.97 o                         
   2 -15   8         83.86         98.21         8.04 o                         
   3 -15   8          3.58          1.61         1.45 o                         
   4 -15   8          7.65          5.78         1.34 o                         
   5 -15   8          0.51          0.96         0.91 o                         
  -4 -14   8         12.18         12.44         1.53 o                         
  -3 -14   8         75.10         63.68         6.20 o                         
  -2 -14   8         96.86         95.22         7.85 o                         
  -1 -14   8          3.74          3.14         2.41 o                         
   0 -14   8         20.63         16.21         3.78 o                         
   1 -14   8        103.18        113.11         9.23 o                         
   2 -14   8          3.43          1.50         1.31 o                         
   3 -14   8          9.13          9.88         4.04 o                         
   4 -14   8          1.10          1.28         2.11 o                         
   5 -14   8          0.05         -0.80         1.16 o                         
   6 -14   8          0.23          0.29         1.33 o                         
  -5 -13   8          8.82          8.54         2.46 o                         
  -4 -13   8         69.23         69.73         6.55 o                         
  -3 -13   8         18.02         17.15         4.00 o                         
  -2 -13   8        122.21        120.89         9.74 o                         
  -1 -13   8        119.58        108.51         9.23 o                         
   0 -13   8         10.71          9.20         3.14 o                         
   1 -13   8          8.61         10.19         2.19 o                         
   2 -13   8        110.06        122.62         6.80 o                         
   3 -13   8        135.31        118.25         7.24 o                         
   4 -13   8          7.55          6.11         1.84 o                         
   5 -13   8         17.43         14.25         3.70 o                         
   6 -13   8         16.92         14.72         2.29 o                         
   7 -13   8         12.61         12.39         1.75 o                         
  -6 -12   8          6.97          6.72         2.02 o                         
  -5 -12   8          8.11          6.35         1.39 o                         
  -4 -12   8          1.33          1.58         2.24 o                         
  -3 -12   8         74.58         71.67         7.68 o                         
  -2 -12   8        257.25        257.38        14.42 o                         
  -1 -12   8         10.85         12.07         3.63 o                         
   0 -12   8        183.73        186.42         8.56 o                         
   1 -12   8         91.28         92.48         6.01 o                         
   2 -12   8         13.79         11.84         2.35 o                         
   3 -12   8         74.12         62.08         4.95 o                         
   4 -12   8         21.30         17.95         4.00 o                         
   5 -12   8         22.28         20.16         4.63 o                         
   6 -12   8         63.94         61.51         4.48 o                         
   7 -12   8          1.65          1.45         1.40 o                         
  -7 -11   8          4.63          4.62         1.72 o                         
  -6 -11   8          0.21         -1.21         1.91 o                         
  -5 -11   8          2.08          2.67         1.44 o                         
  -4 -11   8          0.13          0.54         1.97 o                         
  -3 -11   8          2.40          0.11         2.02 o                         
  -2 -11   8         14.18         15.01         3.78 o                         
  -1 -11   8        242.24        274.62        10.40 o                         
   0 -11   8         14.47         14.62         2.76 o                         
   1 -11   8         88.90         87.84         5.81 o                         
   2 -11   8        664.28        700.85        28.77 o                         
   3 -11   8         62.00         57.00         6.71 o                         
   4 -11   8        337.36        323.70        34.94 o                         
   5 -11   8         51.79         54.47         4.66 o                         
   6 -11   8         75.83         73.71         5.23 o                         
   7 -11   8         19.85         20.80         2.72 o                         
   8 -11   8          1.39          1.07         1.38 o                         
  -7 -10   8          0.12         -1.38         1.68 o                         
  -6 -10   8          1.31          0.39         1.72 o                         
  -5 -10   8         99.90         95.85         9.35 o                         
  -4 -10   8         64.11         56.25         6.76 o                         
  -3 -10   8         16.11         19.04         4.11 o                         
  -2 -10   8          1.82          0.90         1.43 o                         
  -1 -10   8        310.49        327.19        11.08 o                         
   0 -10   8         49.43         53.05         4.44 o                         
   1 -10   8          2.92          2.30         1.23 o                         
   2 -10   8          6.37          5.66         1.73 o                         
   3 -10   8         99.34         81.14         7.77 o                         
   4 -10   8        485.76        517.32        19.36 o                         
   5 -10   8          0.92          1.38         1.96 o                         
   6 -10   8        474.37        483.33        18.91 o                         
   7 -10   8         30.42         32.54         5.12 o                         
   8 -10   8         64.44         68.28         4.22 o                         
  -8  -9   8          1.33          0.92         1.51 o                         
  -7  -9   8          0.01          0.27         1.11 o                         
  -6  -9   8         47.81         42.69         5.87 o                         
  -5  -9   8         59.46         46.13         4.27 o                         
  -4  -9   8         30.90         21.21         4.26 o                         
  -3  -9   8         10.68         10.31         2.09 o                         
  -2  -9   8          1.85          4.06         1.57 o                         
  -1  -9   8         19.26         18.81         6.88 o                         
   0  -9   8         12.47          9.19         5.38 o                         
   1  -9   8         10.31         10.02         3.90 o                         
   2  -9   8        295.88        238.10        23.69 o                         
   3  -9   8        865.10        855.89        24.14 o                         
   4  -9   8          0.93          1.67         2.00 o                         
   5  -9   8        553.11        582.24        21.08 o                         
   6  -9   8          0.00          9.24         3.65 o                         
   7  -9   8          1.45         -0.02         2.11 o                         
   8  -9   8        136.25        148.83         6.51 o                         
  -8  -8   8         14.58         16.22         2.16 o                         
  -7  -8   8         32.80         27.94         4.53 o                         
  -6  -8   8         39.98         31.40         5.19 o                         
  -5  -8   8         35.19         29.04         3.57 o                         
  -4  -8   8          1.02         -1.54         1.96 o                         
  -3  -8   8          7.75          4.66         1.43 o                         
  -2  -8   8         98.57         92.91        10.54 o                         
  -1  -8   8        523.39        477.76        30.18 o                         
   0  -8   8          0.02          1.08         3.74 o                         
   1  -8   8         33.69         22.59         6.80 o                         
   2  -8   8         30.20         24.72         7.76 o                         
   3  -8   8         24.43         23.84         7.61 o                         
   4  -8   8        353.63        340.32        15.59 o                         
   5  -8   8         32.79         34.03         3.63 o                         
   6  -8   8        383.72        393.98        12.01 o                         
   7  -8   8          6.84         12.18         2.44 o                         
   8  -8   8          8.89         11.12         1.91 o                         
   9  -8   8          0.16          1.17         1.26 o                         
  -8  -7   8         24.17         20.65         3.65 o                         
  -7  -7   8          1.18         -1.34         2.05 o                         
  -6  -7   8         40.26         40.40         5.79 o                         
  -5  -7   8          7.30          1.32         1.28 o                         
  -4  -7   8          0.28         -1.01         1.64 o                         
  -3  -7   8         63.67         62.94        12.54 o                         
  -2  -7   8        109.63        102.92        10.27 o                         
  -1  -7   8       1502.27       1384.25        77.01 o                         
   0  -7   8        493.72        449.50        28.33 o                         
   1  -7   8         29.01         22.40         6.30 o                         
   2  -7   8        233.01        203.97        20.55 o                         
   3  -7   8        260.31        248.89        23.86 o                         
   4  -7   8        224.26        241.72        13.02 o                         
   5  -7   8         36.70         36.34         3.73 o                         
   6  -7   8        300.66        294.94        10.63 o                         
   7  -7   8        642.87        678.88        20.94 o                         
   8  -7   8         97.58         98.21         5.55 o                         
   9  -7   8         50.24         45.93         3.08 o                         
  -9  -6   8         50.04         52.78         3.41 o                         
  -8  -6   8         51.34         43.97         5.36 o                         
  -7  -6   8        110.93         91.90         8.29 o                         
  -6  -6   8         64.14         54.48         6.55 o                         
  -5  -6   8         13.64         14.34         2.57 o                         
  -4  -6   8          0.14         -2.57         2.57 o                         
  -3  -6   8          8.96          9.08         4.38 o                         
  -2  -6   8          3.17          6.60         2.49 o                         
  -1  -6   8       1594.07       1459.98        38.99 o                         
   0  -6   8          5.60          4.71         3.96 o                         
   1  -6   8          4.05          5.07         3.45 o                         
   2  -6   8       1153.13       1090.87        46.22 o                         
   3  -6   8         10.23          8.69         2.92 o                         
   4  -6   8          5.81         -0.40         3.65 o                         
   5  -6   8         17.54         20.56         2.87 o                         
   6  -6   8          0.62          1.28         1.42 o                         
   7  -6   8       1018.55       1077.87        26.04 o                         
   8  -6   8         31.81         28.08         3.12 o                         
   9  -6   8          0.16         -1.25         1.25 o                         
  -9  -5   8         19.94         23.29         3.53 o                         
  -8  -5   8         14.51         17.22         2.43 o                         
  -7  -5   8          1.99          0.68         1.69 o                         
  -6  -5   8         53.70         60.61         4.68 o                         
  -5  -5   8         27.59         40.71         5.38 o                         
  -4  -5   8          1.98          1.38         3.00 o                         
  -3  -5   8        189.88        192.50        20.07 o                         
  -2  -5   8        351.25        361.77        18.10 o                         
  -1  -5   8        103.72        130.06        10.47 o                         
   0  -5   8        338.59        363.86        24.25 o                         
   1  -5   8         12.72          9.68         4.16 o                         
   2  -5   8        450.92        430.91        28.11 o                         
   3  -5   8          0.48          1.30         1.63 o                         
   4  -5   8          4.21          5.32         5.14 o                         
   5  -5   8         15.86         15.80         1.97 o                         
   6  -5   8        443.68        428.57        12.87 o                         
   7  -5   8          4.95          3.48         1.66 o                         
   8  -5   8         51.69         56.75         4.35 o                         
   9  -5   8         13.29         10.53         2.78 o                         
  -9  -4   8          5.12          5.22         1.32 o                         
  -8  -4   8        143.00        144.65         6.93 o                         
  -7  -4   8         23.74         26.59         4.58 o                         
  -6  -4   8          0.02          0.23         2.98 o                         
  -5  -4   8         63.49         40.21        10.03 o                         
  -4  -4   8         59.66         68.54        12.56 o                         
  -3  -4   8          2.19          5.58         3.34 o                         
  -2  -4   8        417.68        413.34        18.80 o                         
  -1  -4   8        327.68        390.09        18.20 o                         
   0  -4   8        338.01        351.88        22.98 o                         
   1  -4   8         50.87         34.70         7.61 o                         
   2  -4   8        223.48        259.60        14.86 o                         
   3  -4   8        596.99        586.87        23.40 o                         
   4  -4   8         74.13         65.06         8.63 o                         
   5  -4   8        137.49        119.44         4.50 o                         
   6  -4   8          2.80          4.71         1.26 o                         
   7  -4   8        254.77        261.62        11.69 o                         
   8  -4   8          1.13         -1.18         2.31 o                         
   9  -4   8          9.44         10.12         2.57 o                         
  -9  -3   8          6.65          6.18         1.52 o                         
  -8  -3   8         92.56         95.43         6.00 o                         
  -7  -3   8          4.88          6.56         1.94 o                         
  -6  -3   8        348.18        348.44        10.82 o                         
  -5  -3   8         10.52          5.96         3.78 o                         
  -4  -3   8         51.50         45.33        10.05 o                         
  -3  -3   8         38.13         44.96         9.74 o                         
  -2  -3   8        446.90        453.38        37.72 o                         
  -1  -3   8         44.91         61.36         6.97 o                         
   0  -3   8       3825.05       4086.88        80.77 o                         
   1  -3   8         63.26         46.14         8.75 o                         
   2  -3   8         40.55         36.05         5.67 o                         
   3  -3   8          4.13          4.85         1.97 o                         
   4  -3   8        150.97        145.33        12.66 o                         
   5  -3   8          0.29          0.32         0.80 o                         
   6  -3   8        621.27        606.68        14.38 o                         
   7  -3   8         41.63         42.89         3.29 o                         
   8  -3   8          1.81          0.68         1.20 o                         
   9  -3   8          1.34         -1.83         1.94 o                         
 -10  -2   8          0.08          1.47         1.23 o                         
  -9  -2   8          0.50          2.17         2.14 o                         
  -8  -2   8        247.19        241.62        13.62 o                         
  -7  -2   8        248.94        233.45        12.79 o                         
  -6  -2   8        607.15        629.55        14.65 o                         
  -5  -2   8          0.47          0.07         2.92 o                         
  -4  -2   8         33.03         35.02         8.48 o                         
  -3  -2   8         40.01         43.93         8.73 o                         
  -2  -2   8        243.90        260.02        14.12 o                         
  -1  -2   8        283.78        224.75        12.59 o                         
   0  -2   8        838.91        887.40        35.28 o                         
   1  -2   8          1.68          0.80         1.73 o                         
   2  -2   8        302.48        378.05        17.52 o                         
   3  -2   8         24.27         26.97         4.08 o                         
   4  -2   8        224.03        197.53        11.64 o                         
   5  -2   8        316.85        333.75         9.51 o                         
   6  -2   8         25.01         31.05         2.90 o                         
   7  -2   8         10.82          8.03         1.66 o                         
   8  -2   8          7.60          9.70         2.12 o                         
   9  -2   8          5.37          2.71         1.83 o                         
 -10  -1   8          1.83          2.24         1.82 o                         
  -9  -1   8          5.81          8.93         2.97 o                         
  -8  -1   8         93.72        102.80         9.06 o                         
  -7  -1   8         21.54         21.46         3.93 o                         
  -6  -1   8        214.02        225.98         8.71 o                         
  -5  -1   8         30.38         20.80         7.40 o                         
  -4  -1   8        652.75        661.81        35.15 o                         
  -3  -1   8          8.73          6.44         3.32 o                         
  -2  -1   8         14.99         14.73         3.54 o                         
  -1  -1   8         35.27         43.72         4.31 o                         
   0  -1   8        198.96        232.25        10.90 o                         
   1  -1   8        315.86        319.25        15.16 o                         
   2  -1   8          8.11          5.81         2.55 o                         
   3  -1   8          4.57          4.16         2.16 o                         
   4  -1   8         59.89         62.17         8.23 o                         
   5  -1   8        441.32        437.19        12.43 o                         
   6  -1   8        146.91        139.83         7.33 o                         
   7  -1   8          8.79          9.67         2.33 o                         
   8  -1   8          0.32          0.41         1.77 o                         
   9  -1   8          1.87          1.71         0.98 o                         
 -10   0   8         43.18         48.22         4.92 o                         
  -9   0   8         81.48         77.08         7.39 o                         
  -8   0   8         61.82         63.71         7.22 o                         
  -7   0   8         37.74         39.47         3.75 o                         
  -6   0   8         70.84         77.64         5.11 o                         
  -5   0   8        103.64         83.75        13.72 o                         
  -4   0   8        102.89        127.83        14.96 o                         
  -3   0   8         21.91         28.99         4.60 o                         
  -2   0   8         59.75         60.36         4.42 o                         
  -1   0   8        118.11        130.78         6.41 o                         
   0   0   8         13.79         14.04         2.53 o                         
   1   0   8         24.52         16.51         3.52 o                         
   2   0   8         38.19         35.79         5.53 o                         
   3   0   8        200.35        162.64        12.73 o                         
   4   0   8        350.21        340.85        34.88 o                         
   5   0   8        222.46        229.13         7.23 o                         
   6   0   8        837.41        842.82        19.90 o                         
   7   0   8         65.22         79.19         5.34 o                         
   8   0   8         29.32         24.48         2.84 o                         
 -10   1   8        218.32        239.27        10.95 o                         
  -9   1   8         41.28         37.99         5.31 o                         
  -8   1   8         18.09         14.57         4.17 o                         
  -7   1   8         33.49         35.27         2.93 o                         
  -6   1   8         29.77         33.63         4.26 o                         
  -5   1   8          0.56          1.68         4.19 o                         
  -4   1   8          1.44          7.08         4.36 o                         
  -3   1   8         97.97        106.86         9.35 o                         
  -2   1   8         73.90         58.91         5.24 o                         
  -1   1   8        853.40        926.55        21.03 o                         
   0   1   8       1604.13       1674.55        24.41 o                         
   1   1   8       2275.12       2004.59        55.30 o                         
   2   1   8        848.65        847.04        36.39 o                         
   3   1   8         92.65         79.13         7.48 o                         
   4   1   8         10.57         11.22         1.54 o                         
   5   1   8          1.20          1.12         0.90 o                         
   6   1   8         39.32         43.72         3.31 o                         
   7   1   8        664.75        711.55        15.89 o                         
   8   1   8         51.02         66.72         4.20 o                         
 -10   2   8          7.13          8.35         2.35 o                         
  -9   2   8         28.14         28.88         4.67 o                         
  -8   2   8          9.42         11.87         3.58 o                         
  -7   2   8          3.56          4.41         1.89 o                         
  -6   2   8        153.30        159.56         7.32 o                         
  -5   2   8         22.87         30.60         8.81 o                         
  -4   2   8         94.16         96.53        14.45 o                         
  -3   2   8        249.19        245.60        21.37 o                         
  -2   2   8         12.73         12.14         3.20 o                         
  -1   2   8        289.59        296.78        15.40 o                         
   0   2   8         59.07         71.06         7.14 o                         
   1   2   8        901.95        967.82        26.43 o                         
   2   2   8        351.17        345.27        15.13 o                         
   3   2   8          0.98          2.28         2.25 o                         
   4   2   8        366.53        338.54         6.66 o                         
   5   2   8        284.28        279.97         8.05 o                         
   6   2   8         78.20         79.44         4.34 o                         
   7   2   8         14.79         22.82         4.30 o                         
   8   2   8        261.15        296.50        12.33 o                         
 -10   3   8         18.54         19.16         3.22 o                         
  -9   3   8          3.89          3.13         1.48 o                         
  -8   3   8          0.52          1.21         2.06 o                         
  -7   3   8         52.61         59.63         4.78 o                         
  -6   3   8         34.86         28.62         2.67 o                         
  -5   3   8          2.12          2.01         0.96 o                         
  -4   3   8         56.00         50.01        10.99 o                         
  -3   3   8        204.41        227.25        22.29 o                         
  -2   3   8        161.46        176.24        12.82 o                         
  -1   3   8          0.46          0.15         1.75 o                         
   0   3   8        136.32        164.61        12.22 o                         
   1   3   8        185.09        202.16        11.08 o                         
   2   3   8          0.28          0.49         2.36 o                         
   3   3   8          2.52          3.59         1.07 o                         
   4   3   8         34.71         30.23         2.10 o                         
   5   3   8        195.05        178.32         5.72 o                         
   6   3   8         14.44         17.65         2.22 o                         
   7   3   8         59.56         54.66         4.17 o                         
   8   3   8         15.52         10.09         2.91 o                         
 -10   4   8          7.48          7.20         1.82 o                         
  -9   4   8          1.27         -0.15         1.25 o                         
  -8   4   8        409.47        388.98        17.08 o                         
  -7   4   8        108.29        101.99         6.24 o                         
  -6   4   8        179.66        181.51         6.56 o                         
  -5   4   8        151.92        145.27         9.44 o                         
  -4   4   8         12.86         11.19         7.22 o                         
  -3   4   8         44.70         60.18         7.68 o                         
  -2   4   8          0.00         -0.61         2.71 o                         
  -1   4   8         11.23         24.63         7.99 o                         
   0   4   8         87.62         84.53         9.30 o                         
   1   4   8          1.21          1.18         2.49 o                         
   2   4   8         46.64         42.90        10.27 o                         
   3   4   8         88.68         88.35         3.84 o                         
   4   4   8         99.50        104.90         3.87 o                         
   5   4   8        113.60        108.92         4.47 o                         
   6   4   8          0.93          2.04         4.69 o                         
   7   4   8          1.95          1.61         1.17 o                         
  -9   5   8          3.71          4.34         1.39 o                         
  -8   5   8          0.39         -1.05         1.09 o                         
  -7   5   8        131.47        116.91         6.53 o                         
  -6   5   8        159.24        154.85        10.98 o                         
  -5   5   8         11.61          6.73         1.60 o                         
  -4   5   8        331.33        359.64        15.54 o                         
  -3   5   8        775.47        707.83        28.04 o                         
  -2   5   8         24.25         22.25         7.44 o                         
  -1   5   8          3.12          3.43         3.36 o                         
   0   5   8         10.30         10.77         6.33 o                         
   1   5   8          6.36          2.33         2.24 o                         
   2   5   8         19.15         18.52         1.68 o                         
   3   5   8        280.62        271.25         6.79 o                         
   4   5   8         93.17         89.94         3.65 o                         
   5   5   8         65.42         57.10         3.79 o                         
   6   5   8          3.19          2.65         1.24 o                         
   7   5   8          0.39         -0.92         0.92 o                         
  -9   6   8          2.79         -1.23         2.03 o                         
  -8   6   8         28.25         29.08         2.63 o                         
  -7   6   8        156.73        159.71         7.48 o                         
  -6   6   8         93.50         77.44         7.68 o                         
  -5   6   8         20.19         22.64         4.27 o                         
  -4   6   8         18.03         17.40         3.51 o                         
  -3   6   8        683.42        668.20        14.49 o                         
  -2   6   8          8.94         10.53         2.62 o                         
  -1   6   8         70.52         70.16         6.30 o                         
   0   6   8          0.53          1.44         0.75 o                         
   1   6   8         83.47         86.05         4.25 o                         
   2   6   8          0.03         -0.31         0.74 o                         
   3   6   8        112.41        113.79         4.52 o                         
   4   6   8         63.28         63.82         3.06 o                         
   5   6   8         49.01         44.83         2.82 o                         
   6   6   8          0.29         -1.28         1.28 o                         
  -9   7   8          0.10          3.88         2.15 o                         
  -8   7   8         18.52         15.53         2.58 o                         
  -7   7   8         13.14         12.79         3.45 o                         
  -6   7   8         19.46         17.39         4.42 o                         
  -5   7   8         21.79         13.95         3.43 o                         
  -4   7   8         53.83         55.53         6.38 o                         
  -3   7   8        176.12        166.09         7.28 o                         
  -2   7   8         12.36         10.97         1.89 o                         
  -1   7   8         46.20         52.45         4.10 o                         
   0   7   8         43.95         34.80         2.39 o                         
   1   7   8         88.35         74.33         5.32 o                         
   2   7   8         24.33         18.59         1.86 o                         
   3   7   8         95.78         96.17         4.15 o                         
   4   7   8        296.77        310.27         8.78 o                         
   5   7   8          8.76          6.60         1.35 o                         
   6   7   8          0.92          0.93         0.86 o                         
  -8   8   8         46.26         43.00         3.53 o                         
  -7   8   8          5.36          2.27         2.64 o                         
  -6   8   8          6.87          3.97         2.06 o                         
  -5   8   8         87.78         70.88         7.45 o                         
  -4   8   8        195.41        193.61        11.95 o                         
  -3   8   8         58.91         55.12         4.18 o                         
  -2   8   8          4.76          2.55         1.45 o                         
  -1   8   8          0.59          0.31         1.34 o                         
   0   8   8         20.07         16.58         1.94 o                         
   1   8   8         67.73         44.12         2.73 o                         
   2   8   8          1.27          1.24         0.97 o                         
   3   8   8         37.93         38.34         3.17 o                         
   4   8   8        165.77        156.48         5.61 o                         
   5   8   8         66.03         72.86         4.36 o                         
  -8   9   8          5.02          4.15         1.24 o                         
  -7   9   8         21.71         23.31         2.76 o                         
  -6   9   8         12.94         16.68         3.86 o                         
  -5   9   8          6.56         10.05         3.76 o                         
  -4   9   8          0.44          1.45         1.87 o                         
  -3   9   8         11.94         10.60         2.83 o                         
  -2   9   8          2.01          3.53         1.54 o                         
  -1   9   8          0.02          0.49         1.34 o                         
   0   9   8         54.63         56.25         3.41 o                         
   1   9   8        193.29        188.09        18.87 o                         
   2   9   8         34.05         24.37         2.94 o                         
   3   9   8          0.25          2.75         1.31 o                         
   4   9   8         30.04         32.43         2.35 o                         
  -7  10   8          0.00          0.39         1.00 o                         
  -6  10   8          5.01          1.86         2.28 o                         
  -5  10   8         27.97         31.56         4.69 o                         
  -4  10   8        765.64        808.07        23.40 o                         
  -3  10   8          3.12          2.55         0.96 o                         
  -2  10   8         26.65         36.14         9.73 o                         
  -1  10   8          0.44         25.07        24.71 o                         
   0  10   8          0.02        113.70        88.90 o                         
   1  10   8          4.11        217.07       153.86 o                         
   2  10   8          0.01         -1.12         1.12 o                         
   3  10   8          1.34          0.97         0.84 o                         
   4  10   8          0.78         -0.19         2.03 o                         
  -6  11   8         81.46         82.51         6.43 o                         
  -5  11   8          9.21         11.68         2.66 o                         
  -4  11   8          2.92          3.50         1.35 o                         
  -3  11   8        111.36        124.06         8.43 o                         
  -2  11   8         25.09        109.86        56.59 o                         
  -1  11   8         17.73        155.43        95.47 o                         
   0  11   8         14.77        248.44       123.09 o                         
   1  11   8          6.61         45.57        42.10 o                         
   2  11   8          8.40          3.25         1.83 o                         
   3  11   8         19.85         21.95         3.02 o                         
  -5  12   8          1.33          1.12         0.91 o                         
  -4  12   8          1.81          1.74         2.08 o                         
  -3  12   8          3.77          3.66         1.47 o                         
  -2  12   8         13.96        195.98       116.51 o                         
  -1  12   8          6.00        245.25       136.07 o                         
   0  12   8         14.02        356.18       188.66 o                         
   1  12   8          0.63         65.72        77.42 o                         
  -3  13   8         12.75         16.30         2.97 o                         
  -2  13   8         38.28        109.72         7.57 o                         
  -1 -16   9          1.67         -0.30         1.15 o                         
   0 -16   9         12.60         11.94         2.53 o                         
   1 -16   9         16.24         18.24         2.99 o                         
   2 -16   9         16.60         20.82         3.18 o                         
   3 -16   9          3.34          2.62         1.41 o                         
  -3 -15   9         31.45         32.36         3.76 o                         
  -2 -15   9          3.84          1.54         1.70 o                         
  -1 -15   9          4.24          3.96         2.23 o                         
   0 -15   9         29.24         31.69         4.57 o                         
   1 -15   9          3.24          1.86         1.79 o                         
   2 -15   9         52.80         51.32         5.47 o                         
   3 -15   9          0.21          0.35         1.50 o                         
   4 -15   9          0.23         -0.13         0.81 o                         
   5 -15   9          4.16          4.79         1.73 o                         
  -4 -14   9          0.03         -0.84         1.00 o                         
  -3 -14   9          3.32          8.96         2.58 o                         
  -2 -14   9          1.95          3.34         2.37 o                         
  -1 -14   9         29.60         23.64         4.14 o                         
   0 -14   9         13.03         11.85         3.32 o                         
   1 -14   9         19.51         23.88         2.91 o                         
   2 -14   9        140.77        145.64         6.92 o                         
   3 -14   9          0.76          0.05         1.26 o                         
   4 -14   9          0.49          1.08         1.12 o                         
   5 -14   9          0.61         -1.36         1.72 o                         
   6 -14   9         11.75         13.46         2.62 o                         
  -5 -13   9          1.02          3.09         1.62 o                         
  -4 -13   9         71.98         64.50         4.24 o                         
  -3 -13   9          5.93          4.24         2.65 o                         
  -2 -13   9         30.27         33.17         5.16 o                         
  -1 -13   9         28.42         24.39         4.59 o                         
   0 -13   9        170.37        168.01         7.92 o                         
   1 -13   9         71.16         82.91         5.54 o                         
   2 -13   9         29.82         30.53         3.43 o                         
   3 -13   9          7.85          5.31         2.70 o                         
   4 -13   9         20.87         14.58         3.55 o                         
   5 -13   9          7.28         10.25         2.83 o                         
   6 -13   9          7.65          5.72         1.48 o                         
  -6 -12   9         20.93         19.65         3.07 o                         
  -5 -12   9         43.66         43.93         3.44 o                         
  -4 -12   9          0.01          0.52         1.74 o                         
  -3 -12   9         37.40         40.02         5.64 o                         
  -2 -12   9         10.09          5.40         2.43 o                         
  -1 -12   9        174.11        165.40         7.97 o                         
   0 -12   9         99.64        112.90         6.66 o                         
   1 -12   9         81.06         88.90         5.92 o                         
   2 -12   9         50.74         45.71         5.57 o                         
   3 -12   9         14.56         12.52         2.40 o                         
   4 -12   9         11.49         10.36         3.02 o                         
   5 -12   9         24.58         23.77         3.02 o                         
   6 -12   9         11.97         13.55         2.39 o                         
   7 -12   9          0.41         -0.47         1.09 o                         
  -6 -11   9          6.00          6.41         1.98 o                         
  -5 -11   9         18.48         17.23         2.58 o                         
  -4 -11   9          8.51          6.55         2.49 o                         
  -3 -11   9          3.05          0.27         1.96 o                         
  -2 -11   9         33.52         35.89         3.74 o                         
  -1 -11   9          0.25          2.45         1.61 o                         
   0 -11   9        216.20        220.81         9.35 o                         
   1 -11   9         61.20         66.37         5.15 o                         
   2 -11   9        244.37        281.37        14.82 o                         
   3 -11   9         18.19         21.87         4.28 o                         
   4 -11   9         10.50          8.36         2.54 o                         
   5 -11   9         44.38         48.61         4.35 o                         
   6 -11   9        143.52        147.89         6.97 o                         
   7 -11   9          2.74          2.27         1.23 o                         
  -7 -10   9          1.03          2.82         1.64 o                         
  -6 -10   9          8.13         11.91         3.22 o                         
  -5 -10   9          0.36          0.61         1.42 o                         
  -4 -10   9         14.16         15.80         3.78 o                         
  -3 -10   9         13.45         11.10         3.15 o                         
  -2 -10   9         23.38         24.17         3.15 o                         
  -1 -10   9         66.33         66.73         5.17 o                         
   0 -10   9       1029.90       1085.27        50.31 o                         
   1 -10   9        178.21        181.90        18.71 o                         
   2 -10   9         14.69         14.83         3.41 o                         
   3 -10   9        278.89        287.89        10.21 o                         
   4 -10   9        400.61        422.47        12.62 o                         
   5 -10   9          5.89          6.60         1.85 o                         
   6 -10   9          1.81          2.45         1.54 o                         
   7 -10   9         11.51         11.92         2.15 o                         
   8 -10   9          1.38         -0.93         0.99 o                         
  -7  -9   9         12.68         10.38         1.92 o                         
  -6  -9   9          0.68          0.03         1.05 o                         
  -5  -9   9        197.13        174.68         8.18 o                         
  -4  -9   9          0.10         -2.89         2.89 o                         
  -3  -9   9          3.38          2.32         3.10 o                         
  -2  -9   9          0.38          3.06         1.54 o                         
  -1  -9   9          0.00          2.79         1.51 o                         
   0  -9   9        491.78        506.76        71.76 o                         
   1  -9   9          4.16          1.98         3.78 o                         
   2  -9   9        720.11        701.44        22.65 o                         
   3  -9   9        201.65        190.13         8.32 o                         
   4  -9   9        226.77        228.83         9.26 o                         
   5  -9   9        230.58        233.72        13.40 o                         
   6  -9   9        196.44        199.30        12.23 o                         
   7  -9   9          3.52          0.24         1.60 o                         
   8  -9   9         11.54         13.54         2.07 o                         
  -8  -8   9          8.53          5.87         1.34 o                         
  -7  -8   9         59.74         55.07         5.98 o                         
  -6  -8   9         16.47         14.72         2.42 o                         
  -5  -8   9          0.16         -0.89         1.43 o                         
  -4  -8   9         18.12         31.64         5.04 o                         
  -3  -8   9          2.60          4.46         1.89 o                         
  -2  -8   9          0.04          2.04         3.05 o                         
  -1  -8   9        121.26        104.71        15.07 o                         
   0  -8   9          9.40          6.23         3.79 o                         
   1  -8   9          0.58          0.01         3.35 o                         
   2  -8   9          4.46          3.96         3.34 o                         
   3  -8   9         11.53         12.40         2.12 o                         
   4  -8   9        173.15        165.12         7.62 o                         
   5  -8   9          0.07          0.38         1.30 o                         
   6  -8   9          3.25          3.69         1.51 o                         
   7  -8   9         65.59         69.17         3.94 o                         
   8  -8   9          8.34          7.02         1.23 o                         
  -8  -7   9         41.88         39.96         4.69 o                         
  -7  -7   9          0.53          1.42         1.54 o                         
  -6  -7   9         74.98         66.77         4.94 o                         
  -5  -7   9         84.09         85.45         5.89 o                         
  -4  -7   9          5.24          0.74         1.66 o                         
  -3  -7   9          2.09          1.32         2.54 o                         
  -2  -7   9        190.83        171.79        13.95 o                         
  -1  -7   9        612.79        584.93        34.56 o                         
   0  -7   9        119.08         98.67        14.30 o                         
   1  -7   9          2.48          8.14         3.66 o                         
   2  -7   9          0.33         -1.86         4.41 o                         
   3  -7   9          9.69         18.65         7.16 o                         
   4  -7   9         48.53         50.42         4.26 o                         
   5  -7   9        111.66        113.26         6.55 o                         
   6  -7   9          4.23          2.53         1.55 o                         
   7  -7   9          7.77          9.32         2.27 o                         
   8  -7   9         81.12         89.31         5.04 o                         
  -9  -6   9          3.06          1.48         0.92 o                         
  -8  -6   9          5.56          4.60         1.46 o                         
  -7  -6   9         69.30         75.65         7.41 o                         
  -6  -6   9          0.50         -0.42         2.09 o                         
  -5  -6   9          0.17          0.69         2.32 o                         
  -4  -6   9          1.29          4.64         2.18 o                         
  -3  -6   9         23.47         22.35         7.55 o                         
  -2  -6   9         41.59         25.25         5.29 o                         
  -1  -6   9        254.19        220.15        20.54 o                         
   0  -6   9          4.08          2.61         3.51 o                         
   1  -6   9         12.53          4.98         3.76 o                         
   2  -6   9          3.42          3.16         4.03 o                         
   3  -6   9        267.00        266.75        17.04 o                         
   4  -6   9         86.03         80.00         5.37 o                         
   5  -6   9        278.71        254.03         9.69 o                         
   6  -6   9        281.19        288.83        10.52 o                         
   7  -6   9        183.87        188.28         8.24 o                         
   8  -6   9         57.83         67.03         4.51 o                         
   9  -6   9          0.26         -0.86         1.51 o                         
  -9  -5   9         93.26         92.60         4.27 o                         
  -8  -5   9         55.23         57.39         4.27 o                         
  -7  -5   9         84.42         91.44         8.02 o                         
  -6  -5   9          6.71          6.65         3.00 o                         
  -5  -5   9          9.14          6.54         2.61 o                         
  -4  -5   9         12.62          7.08         6.02 o                         
  -3  -5   9        209.50        199.21        21.27 o                         
  -2  -5   9        471.99        457.93        21.28 o                         
  -1  -5   9         11.62          6.73         3.01 o                         
   0  -5   9        215.02        177.28        18.02 o                         
   1  -5   9         16.43         15.56         5.54 o                         
   2  -5   9        125.64        118.90        11.00 o                         
   3  -5   9         38.87         48.42         7.19 o                         
   4  -5   9          0.04         -0.08         1.15 o                         
   5  -5   9        162.77        162.32         6.28 o                         
   6  -5   9         60.04         62.57         3.99 o                         
   7  -5   9          8.44         10.19         2.33 o                         
   8  -5   9         68.75         77.42         7.47 o                         
   9  -5   9         34.29         41.96         4.14 o                         
  -9  -4   9          0.29          0.49         1.57 o                         
  -8  -4   9         28.39         27.81         3.05 o                         
  -7  -4   9        195.56        225.49        12.57 o                         
  -6  -4   9        102.67         95.65         5.80 o                         
  -5  -4   9         66.28         71.46         4.89 o                         
  -4  -4   9        388.27        324.85        28.11 o                         
  -3  -4   9        250.01        238.43        22.49 o                         
  -2  -4   9         56.90         54.01         7.42 o                         
  -1  -4   9          1.48          0.80         2.10 o                         
   0  -4   9         61.86         51.37         9.47 o                         
   1  -4   9        264.89        284.86        22.64 o                         
   2  -4   9         38.01         25.28         4.71 o                         
   3  -4   9         38.81         28.05         5.42 o                         
   4  -4   9          6.52          6.64         1.61 o                         
   5  -4   9        217.25        211.89         7.23 o                         
   6  -4   9         16.94         15.89         2.24 o                         
   7  -4   9         42.66         38.82         3.54 o                         
   8  -4   9         13.12         14.27         3.09 o                         
   9  -4   9          0.01          0.73         1.26 o                         
  -9  -3   9          3.13          2.60         1.81 o                         
  -8  -3   9        145.75        154.47        10.60 o                         
  -7  -3   9        170.90        168.12         7.49 o                         
  -6  -3   9        215.06        208.55         8.60 o                         
  -5  -3   9          7.26          9.51         1.92 o                         
  -4  -3   9         87.61         63.70        11.98 o                         
  -3  -3   9        976.31        957.67        43.86 o                         
  -2  -3   9        802.06        816.51        64.08 o                         
  -1  -3   9       1203.10       1166.10        31.60 o                         
   0  -3   9        171.36        250.46        20.42 o                         
   1  -3   9         49.44         48.21         9.66 o                         
   2  -3   9        107.77         98.40         9.56 o                         
   3  -3   9          0.60          1.51         2.21 o                         
   4  -3   9        129.90        119.24         7.10 o                         
   5  -3   9          2.02          3.02         1.34 o                         
   6  -3   9        155.87        155.55         6.32 o                         
   7  -3   9          2.51          2.74         1.75 o                         
   8  -3   9          1.13         -0.92         1.30 o                         
  -9  -2   9          0.03         -1.11         1.75 o                         
  -8  -2   9         53.02         51.62         6.25 o                         
  -7  -2   9         84.34         89.54         5.54 o                         
  -6  -2   9        597.57        591.78        14.60 o                         
  -5  -2   9         61.48         48.31        10.85 o                         
  -4  -2   9         18.20         20.86         7.43 o                         
  -3  -2   9        115.40         93.00        13.27 o                         
  -2  -2   9         14.87         10.75         3.37 o                         
  -1  -2   9        234.69        256.54        14.21 o                         
   0  -2   9        113.99        121.04         9.94 o                         
   1  -2   9          3.18          9.70         3.44 o                         
   2  -2   9          1.60          1.38         4.40 o                         
   3  -2   9        234.74        202.28        11.96 o                         
   4  -2   9         40.83         49.82         4.10 o                         
   5  -2   9        700.07        687.21        15.99 o                         
   6  -2   9          2.24          3.57         1.67 o                         
   7  -2   9         16.13         15.36         2.70 o                         
   8  -2   9          0.01         -1.70         2.38 o                         
 -10  -1   9          1.29          4.96         1.74 o                         
  -9  -1   9          1.57          1.89         2.00 o                         
  -8  -1   9          9.18          7.86         3.06 o                         
  -7  -1   9          0.37         -0.58         1.29 o                         
  -6  -1   9        676.82        689.01        15.68 o                         
  -5  -1   9         87.12         67.92        12.77 o                         
  -4  -1   9          0.57          1.65         2.58 o                         
  -3  -1   9         83.29        101.48        13.56 o                         
  -2  -1   9       1011.27       1119.61        40.25 o                         
  -1  -1   9        865.00        898.90        21.01 o                         
   0  -1   9          1.56          2.99         2.46 o                         
   1  -1   9          8.79          9.55         3.07 o                         
   2  -1   9         61.73         67.53         7.87 o                         
   3  -1   9         22.39         19.97         6.80 o                         
   4  -1   9        177.17        163.34         5.66 o                         
   5  -1   9        165.78        148.73         5.92 o                         
   6  -1   9        530.57        485.81        13.69 o                         
   7  -1   9          4.61          3.04         1.40 o                         
   8  -1   9          0.31         -1.17         1.17 o                         
 -10   0   9         21.60         19.51         3.02 o                         
  -9   0   9         20.46         24.24         4.13 o                         
  -8   0   9          8.10         10.43         3.37 o                         
  -7   0   9         43.79         42.39         3.86 o                         
  -6   0   9         48.06         42.75         3.92 o                         
  -5   0   9         48.87         40.88         4.52 o                         
  -4   0   9          0.89          5.60         3.89 o                         
  -3   0   9         30.95         15.74         4.74 o                         
  -2   0   9        116.35        111.88         7.60 o                         
  -1   0   9        279.24        277.03        10.26 o                         
   0   0   9       2218.78       2361.85        44.43 o                         
   1   0   9        799.96        860.79        26.78 o                         
   2   0   9        276.96        206.41        19.63 o                         
   3   0   9        136.53        124.98        11.79 o                         
   4   0   9        565.79        515.04        10.76 o                         
   5   0   9         22.70         22.61         2.43 o                         
   6   0   9         71.68         80.32         5.59 o                         
   7   0   9         26.00         25.95         3.18 o                         
   8   0   9         51.20         44.69         3.39 o                         
 -10   1   9         30.48         44.90         4.62 o                         
  -9   1   9          0.77         -1.49         2.35 o                         
  -8   1   9         69.09         65.25         7.43 o                         
  -7   1   9          1.87          0.41         1.32 o                         
  -6   1   9         40.77         39.34         3.72 o                         
  -5   1   9         21.98         22.34         2.74 o                         
  -4   1   9         36.43         38.74         9.40 o                         
  -3   1   9         14.34          7.09         4.14 o                         
  -2   1   9        211.71        218.91        10.89 o                         
  -1   1   9        100.46        103.08         7.53 o                         
   0   1   9         91.94        101.59         9.52 o                         
   1   1   9        133.19        120.72        10.46 o                         
   2   1   9        138.20        156.27        12.72 o                         
   3   1   9        300.22        269.97        14.63 o                         
   4   1   9       3183.81       3112.79        24.35 o                         
   5   1   9          0.03         -1.09         1.09 o                         
   6   1   9        560.62        589.78        10.09 o                         
   7   1   9        189.29        209.77         8.13 o                         
   8   1   9          2.44          5.60         2.30 o                         
 -10   2   9          0.42          3.72         1.79 o                         
  -9   2   9         23.42         23.93         2.86 o                         
  -8   2   9         35.80         40.89         5.93 o                         
  -7   2   9          0.38          1.30         1.81 o                         
  -6   2   9          0.11          0.40         1.40 o                         
  -5   2   9         65.24         75.14         4.94 o                         
  -4   2   9         41.50         45.38        10.67 o                         
  -3   2   9        484.27        487.30        32.02 o                         
  -2   2   9        201.81        196.91        13.68 o                         
  -1   2   9         38.91         38.35         5.83 o                         
   0   2   9         38.14         29.61         5.50 o                         
   1   2   9         59.21         68.65         8.24 o                         
   2   2   9       1697.14       1603.39        42.64 o                         
   3   2   9         24.60         21.92         2.16 o                         
   4   2   9        160.69        161.13         6.16 o                         
   5   2   9         77.07         68.00         4.99 o                         
   6   2   9         77.71         82.69         4.32 o                         
   7   2   9         43.76         44.09         3.56 o                         
   8   2   9         84.25         84.10         6.01 o                         
  -9   3   9          0.03          1.00         1.25 o                         
  -8   3   9         10.81          9.35         2.72 o                         
  -7   3   9          6.55          9.18         2.05 o                         
  -6   3   9         28.34         29.01         2.71 o                         
  -5   3   9         29.51         34.14         3.40 o                         
  -4   3   9        102.24        118.15        17.31 o                         
  -3   3   9        466.92        522.78        34.68 o                         
  -2   3   9        355.46        367.20        19.53 o                         
  -1   3   9        132.62        159.57        18.42 o                         
   0   3   9          0.03         -0.18         1.74 o                         
   1   3   9         12.96         14.22         6.62 o                         
   2   3   9        188.31        183.30         6.69 o                         
   3   3   9          0.06         -0.63         0.91 o                         
   4   3   9        145.79        140.65         5.77 o                         
   5   3   9          3.38          1.54         1.29 o                         
   6   3   9          0.10         -0.82         1.05 o                         
   7   3   9         49.30         61.24         3.95 o                         
  -9   4   9          0.11          1.25         1.38 o                         
  -8   4   9         64.77         66.98         6.09 o                         
  -7   4   9        131.81        127.19         6.83 o                         
  -6   4   9        148.65        151.51         6.02 o                         
  -5   4   9         79.95         74.09         6.91 o                         
  -4   4   9        154.35        143.79         9.22 o                         
  -3   4   9        466.03        455.19        33.33 o                         
  -2   4   9         36.86         45.83        10.34 o                         
  -1   4   9        299.49        315.70        19.03 o                         
   0   4   9         39.83         39.89         6.60 o                         
   1   4   9         11.28         18.87         6.33 o                         
   2   4   9          0.02          0.92         0.84 o                         
   3   4   9         10.13          8.74         1.33 o                         
   4   4   9         79.46         76.55         3.30 o                         
   5   4   9         74.13         79.77         5.02 o                         
   6   4   9         13.21         12.81         1.92 o                         
   7   4   9          6.44          7.85         1.44 o                         
  -9   5   9         14.22         13.36         2.09 o                         
  -8   5   9          2.77          0.99         1.27 o                         
  -7   5   9        221.81        231.61        12.65 o                         
  -6   5   9          2.55          3.65         2.29 o                         
  -5   5   9          0.73          0.07         1.21 o                         
  -4   5   9          3.87          1.25         1.22 o                         
  -3   5   9        436.63        426.06        16.22 o                         
  -2   5   9          0.90          2.87         1.56 o                         
  -1   5   9          6.31          4.55         1.31 o                         
   0   5   9         52.88         52.41         3.25 o                         
   1   5   9         15.21         13.63         1.45 o                         
   2   5   9         10.31          6.97         1.14 o                         
   3   5   9         22.65         16.46         1.47 o                         
   4   5   9          0.03         -0.44         0.84 o                         
   5   5   9         38.34         47.24         2.94 o                         
   6   5   9          0.56          0.03         1.06 o                         
  -9   6   9         11.55          9.19         2.54 o                         
  -8   6   9        191.66        187.07         6.00 o                         
  -7   6   9         40.56         43.27         5.69 o                         
  -6   6   9         25.37         24.18         4.39 o                         
  -5   6   9          6.35          1.97         1.86 o                         
  -4   6   9         10.31         10.28         2.99 o                         
  -3   6   9        463.04        438.15        12.09 o                         
  -2   6   9          1.60          2.52         1.18 o                         
  -1   6   9          1.09          1.78         1.48 o                         
   0   6   9         15.14         11.08         1.87 o                         
   1   6   9          0.60          2.11         1.36 o                         
   2   6   9          4.91          5.10         1.27 o                         
   3   6   9         62.52         71.44         4.20 o                         
   4   6   9         18.24         15.39         1.51 o                         
   5   6   9         50.88         54.21         3.47 o                         
   6   6   9          1.09          0.52         0.87 o                         
  -8   7   9         23.62         19.74         2.48 o                         
  -7   7   9        103.46        106.64         8.52 o                         
  -6   7   9          2.55          1.73         2.18 o                         
  -5   7   9         40.89         42.12         5.91 o                         
  -4   7   9          5.08          0.31         2.05 o                         
  -3   7   9        109.35         96.68         7.96 o                         
  -2   7   9          0.47         -1.19         1.85 o                         
  -1   7   9         75.28         57.10         5.81 o                         
   0   7   9         13.05          9.31         1.52 o                         
   1   7   9          0.02         -0.34         0.81 o                         
   2   7   9        152.11        112.70         5.91 o                         
   3   7   9         14.18         14.28         2.00 o                         
   4   7   9         15.01         15.20         1.67 o                         
   5   7   9          4.01          2.82         1.17 o                         
  -8   8   9          0.18         -0.62         1.08 o                         
  -7   8   9          0.19          1.24         1.50 o                         
  -6   8   9          8.97          5.68         2.20 o                         
  -5   8   9         65.10         68.10         7.16 o                         
  -4   8   9          3.71          1.54         1.95 o                         
  -3   8   9          0.46         -1.33         1.53 o                         
  -2   8   9         69.88         70.53         6.19 o                         
  -1   8   9         12.47          8.65         2.25 o                         
   0   8   9         60.78         57.28         6.85 o                         
   1   8   9        148.65        134.80         7.67 o                         
   2   8   9         44.45         46.37         3.37 o                         
   3   8   9         25.22         32.74         2.85 o                         
   4   8   9          8.36          6.57         1.64 o                         
   5   8   9         17.18         21.03         3.04 o                         
  -7   9   9          1.33          2.56         1.29 o                         
  -6   9   9         21.09         18.56         2.86 o                         
  -5   9   9        114.36        121.00         9.10 o                         
  -4   9   9         18.65         19.94         3.64 o                         
  -3   9   9          0.42          0.50         1.80 o                         
  -2   9   9         20.56         17.15         3.04 o                         
  -1   9   9         33.67         29.39         2.85 o                         
   0   9   9        215.26        203.44        19.34 o                         
   1   9   9         36.87         35.00         3.40 o                         
   2   9   9        136.86        128.91         6.25 o                         
   3   9   9         46.44         46.83         3.64 o                         
   4   9   9          6.66          4.83         1.32 o                         
  -7  10   9          6.72          4.83         1.69 o                         
  -6  10   9          2.09          2.68         2.12 o                         
  -5  10   9          2.85          1.52         1.71 o                         
  -4  10   9        343.52        396.11        15.49 o                         
  -3  10   9          8.43         -1.02         1.57 o                         
  -2  10   9          0.11         16.65        14.26 o                         
  -1  10   9          8.44         58.28        37.16 o                         
   0  10   9         65.99        211.73        90.78 o                         
   1  10   9          0.00         31.06        39.90 o                         
   2  10   9         11.97        280.72       188.64 o                         
   3  10   9          1.04         -1.60         1.63 o                         
  -6  11   9          7.67          5.97         1.41 o                         
  -5  11   9          4.00          7.64         1.48 o                         
  -4  11   9        148.52        158.30         6.15 o                         
  -3  11   9         31.18        104.89        45.34 o                         
  -2  11   9          3.08        124.61        81.44 o                         
  -1  11   9          8.24        179.99       110.56 o                         
   0  11   9         29.44        255.93       159.12 o                         
   1  11   9         11.82        362.99       139.53 o                         
   2  11   9          0.17         -1.08         1.08 o                         
  -4  12   9         13.58         16.66         2.78 o                         
  -3  12   9         60.35         77.00         5.99 o                         
  -2  12   9         13.56        196.37       108.41 o                         
  -1  12   9          0.46        266.11       155.05 o                         
   0 -16  10          0.45          1.24         1.26 o                         
   1 -16  10          6.87          7.41         1.84 o                         
   2 -16  10         39.34         41.99         3.87 o                         
  -2 -15  10          7.30          6.26         2.00 o                         
  -1 -15  10          0.83         -1.28         1.65 o                         
   0 -15  10         10.46         11.93         2.81 o                         
   1 -15  10          4.54          5.87         2.11 o                         
   2 -15  10          5.34          9.47         1.73 o                         
   3 -15  10          6.21          7.77         1.59 o                         
   4 -15  10          3.71          4.32         1.72 o                         
  -4 -14  10          7.20          9.38         1.56 o                         
  -3 -14  10         27.28         28.92         3.91 o                         
  -2 -14  10         34.89         30.95         4.25 o                         
  -1 -14  10         10.40          9.09         2.58 o                         
   0 -14  10        100.32        104.70         8.27 o                         
   1 -14  10          2.57          1.39         1.30 o                         
   2 -14  10          4.00          4.16         1.40 o                         
   3 -14  10          0.67         -1.29         1.99 o                         
   4 -14  10         17.45         18.58         3.53 o                         
   5 -14  10          1.46          0.99         1.37 o                         
  -5 -13  10          3.81          2.86         0.92 o                         
  -4 -13  10         14.03         13.18         1.96 o                         
  -3 -13  10         25.37         25.40         4.14 o                         
  -2 -13  10         19.25         15.09         3.77 o                         
  -1 -13  10         27.51         30.13         3.28 o                         
   0 -13  10          1.47          1.72         2.54 o                         
   1 -13  10         40.07         42.71         3.93 o                         
   2 -13  10          4.98          2.99         1.39 o                         
   3 -13  10          0.10         -0.76         2.36 o                         
   4 -13  10         28.17         19.67         4.23 o                         
   5 -13  10          9.50          8.96         2.64 o                         
   6 -13  10         43.86         48.00         3.24 o                         
  -6 -12  10         12.05          9.78         2.14 o                         
  -5 -12  10         52.18         50.52         5.38 o                         
  -4 -12  10         51.90         50.36         4.01 o                         
  -3 -12  10          0.21          1.50         2.27 o                         
  -2 -12  10          0.70          0.87         1.13 o                         
  -1 -12  10         32.03         33.08         3.69 o                         
   0 -12  10         64.71         76.68         5.48 o                         
   1 -12  10         58.68         62.13         4.92 o                         
   2 -12  10          6.40          4.49         2.50 o                         
   3 -12  10         73.11         78.00         7.73 o                         
   4 -12  10          0.93          2.67         2.61 o                         
   5 -12  10         84.30         75.51         4.89 o                         
   6 -12  10          3.24          3.04         1.53 o                         
   7 -12  10          2.99          3.72         1.11 o                         
  -6 -11  10         46.73         37.90         4.47 o                         
  -5 -11  10          0.19          2.48         2.05 o                         
  -4 -11  10         24.39         25.25         4.39 o                         
  -3 -11  10          0.43         -0.97         2.29 o                         
  -2 -11  10          0.15          0.38         1.64 o                         
  -1 -11  10          9.24         13.68         2.58 o                         
   0 -11  10        109.04        125.02        13.77 o                         
   1 -11  10         43.42         45.49         6.12 o                         
   2 -11  10        161.48        179.76        11.91 o                         
   3 -11  10          0.11          0.64         2.05 o                         
   4 -11  10         29.68         31.20         3.45 o                         
   5 -11  10          2.84          1.46         1.38 o                         
   6 -11  10         25.59         27.90         3.02 o                         
   7 -11  10         37.09         47.52         6.00 o                         
  -7 -10  10         20.66         19.28         2.96 o                         
  -6 -10  10          0.51         -0.02         0.98 o                         
  -5 -10  10          0.73          1.57         2.02 o                         
  -4 -10  10          2.18          2.31         2.46 o                         
  -3 -10  10         13.19         10.15         3.12 o                         
  -2 -10  10        108.00        124.57         6.96 o                         
  -1 -10  10        689.49        711.18        32.48 o                         
   0 -10  10       3711.95       3984.30       129.13 o                         
   1 -10  10        237.21        249.38        13.95 o                         
   2 -10  10          1.33          0.81         2.14 o                         
   3 -10  10         74.92         72.23         5.24 o                         
   4 -10  10         35.90         40.20         3.93 o                         
   5 -10  10        184.20        208.46         8.68 o                         
   6 -10  10         24.08         25.26         3.99 o                         
   7 -10  10         60.74         68.44         4.38 o                         
  -7  -9  10         24.49         18.93         3.25 o                         
  -6  -9  10          2.74          2.92         1.32 o                         
  -5  -9  10        145.82        127.48         6.87 o                         
  -4  -9  10          4.98          6.22         2.87 o                         
  -3  -9  10         21.16         21.19         2.89 o                         
  -2  -9  10         32.78         24.84         3.10 o                         
  -1  -9  10        158.00        184.92        10.03 o                         
   0  -9  10       2011.32       2170.84        42.55 o                         
   1  -9  10         81.71         80.56         7.69 o                         
   2  -9  10        855.89        844.76        17.56 o                         
   3  -9  10        356.88        363.41        13.08 o                         
   4  -9  10          0.11          1.70         1.41 o                         
   5  -9  10         27.92         27.91         2.59 o                         
   6  -9  10         11.37         12.51         1.81 o                         
   7  -9  10          4.38          5.30         1.25 o                         
   8  -9  10         37.52         35.24         2.67 o                         
  -8  -8  10         18.84         16.29         1.87 o                         
  -7  -8  10         16.45         11.37         2.97 o                         
  -6  -8  10          1.09          2.20         1.35 o                         
  -5  -8  10         45.46         37.73         5.25 o                         
  -4  -8  10          0.13         -1.97         1.97 o                         
  -3  -8  10         32.51         32.03         3.47 o                         
  -2  -8  10         23.04         23.40         2.99 o                         
  -1  -8  10         14.92          9.26         5.75 o                         
   0  -8  10         49.73         42.87        10.54 o                         
   1  -8  10        124.96        114.94        22.61 o                         
   2  -8  10         87.40         78.65         5.24 o                         
   3  -8  10        489.41        467.43        10.48 o                         
   4  -8  10        270.74        277.80         8.22 o                         
   5  -8  10         16.56         19.64         2.31 o                         
   6  -8  10         32.68         33.99         3.00 o                         
   7  -8  10        128.84        143.47         5.38 o                         
   8  -8  10          2.52          4.00         1.27 o                         
  -8  -7  10         23.76         29.68         3.75 o                         
  -7  -7  10          7.27          8.17         2.61 o                         
  -6  -7  10          5.00          2.35         1.36 o                         
  -5  -7  10          1.00          2.53         1.79 o                         
  -4  -7  10         28.09         23.47         3.14 o                         
  -3  -7  10         19.12         16.31         2.46 o                         
  -2  -7  10        319.41        278.60        18.30 o                         
  -1  -7  10         14.49          8.38         4.98 o                         
   0  -7  10        104.38         95.11        14.43 o                         
   1  -7  10          0.14         -1.79         2.11 o                         
   2  -7  10        211.40        171.08        20.34 o                         
   3  -7  10        244.88        222.70         7.17 o                         
   4  -7  10         12.17         10.86         1.82 o                         
   5  -7  10          3.35          2.77         1.18 o                         
   6  -7  10         13.29         11.87         1.88 o                         
   7  -7  10        101.16        112.69         6.10 o                         
   8  -7  10          4.08          5.34         1.47 o                         
  -8  -6  10          4.57          5.01         1.38 o                         
  -7  -6  10         63.20         54.41         5.86 o                         
  -6  -6  10          0.90          0.92         1.26 o                         
  -5  -6  10         11.73         12.82         3.49 o                         
  -4  -6  10          0.20          0.70         1.35 o                         
  -3  -6  10         14.26         10.66         5.88 o                         
  -2  -6  10        142.15        145.08        13.03 o                         
  -1  -6  10        778.83        612.94        36.29 o                         
   0  -6  10         68.57         73.34        12.55 o                         
   1  -6  10         74.94         60.26        11.53 o                         
   2  -6  10         10.43          6.12         3.18 o                         
   3  -6  10        462.70        480.81        19.61 o                         
   4  -6  10          2.78          1.76         1.09 o                         
   5  -6  10          6.62          5.75         1.45 o                         
   6  -6  10         56.12         54.15         4.64 o                         
   7  -6  10        436.99        456.55        15.76 o                         
   8  -6  10         94.66         93.51         4.97 o                         
  -9  -5  10          1.83          4.62         1.58 o                         
  -8  -5  10        324.48        321.69        13.81 o                         
  -7  -5  10          0.71          0.98         0.99 o                         
  -6  -5  10          1.70          0.27         2.05 o                         
  -5  -5  10          0.14          0.09         1.54 o                         
  -4  -5  10         12.96         18.88         2.65 o                         
  -3  -5  10          0.31         -0.57         3.10 o                         
  -2  -5  10         28.41         21.26         4.75 o                         
  -1  -5  10         34.37         35.40         8.39 o
[truncated: 175,852 more chars]
